# Supplementary material for: A Powerful Method for Transcriptional Profiling of Specific Cell Types in Eukaryotes: Laser-Assisted Microdissection and RNA Sequencing
Source: PLoS One. 2012 Jan 26;7(1):e29685. doi: 10.1371/journal.pone.0029685 (PMC3266888; doi:10.1371/journal.pone.0029685)
Supplement: Table S1 — The table contains the genomic coordinates and annotations of the potentially new transcripts, which were identified and annotated using cufflinks and Blast2GO, respectively. Only transcripts supported by at least one splice junction are presented. (XLS) [file pone.0029685.s004.xls]

## Sheet: CC1_coordinates
chromosome	start	end	strand	feature	transcript id	coverage (given in the cufflinks output)
Chr1	1543481	1543834	R	transcript	CUFF.9271.1	23.1214
Chr1	1543481	1543678	R	exon
Chr1	1543811	1543834	R	exon
Chr1	5521093	5521610	R	transcript	CUFF.9373.1	19.0141
Chr1	5521093	5521297	R	exon
Chr1	5521554	5521610	R	exon
Chr1	6669168	6669847	F	transcript	CUFF.9417.1	33.6207
Chr1	6669168	6669266	F	exon
Chr1	6669376	6669847	F	exon
Chr1	7058724	7059667	F	transcript	CUFF.9437.1	50.2674
Chr1	7058724	7058849	F	exon
Chr1	7059371	7059667	F	exon
Chr1	7858230	7858630	R	transcript	CUFF.9461.1	8.60656
Chr1	7858230	7858511	R	exon
Chr1	7858620	7858630	R	exon
Chr1	10105045	10105730	R	transcript	CUFF.9543.1	29.8131
Chr1	10105045	10105472	R	exon
Chr1	10105575	10105730	R	exon
Chr1	11453604	11454383	F	transcript	CUFF.9593.1	12.0498
Chr1	11453604	11453642	F	exon
Chr1	11453714	11454383	F	exon
Chr1	12086860	12087379	F	transcript	CUFF.9633.1	55.2288
Chr1	12086860	12086977	F	exon
Chr1	12087143	12087379	F	exon
Chr1	12382284	12382464	R	transcript	CUFF.9629.1	25
Chr1	12382284	12382309	R	exon
Chr1	12382420	12382464	R	exon
Chr1	12382657	12383272	R	transcript	CUFF.9639.1	63.7027
Chr1	12382657	12382677	R	exon
Chr1	12383203	12383272	R	exon
Chr1	12600635	12600865	F	transcript	CUFF.9635.1	19.0493
Chr1	12600635	12600706	F	exon
Chr1	12600800	12600865	F	exon
Chr1	12644156	12644903	R	transcript	CUFF.9649.1	10.0372
Chr1	12644156	12644325	R	exon
Chr1	12644487	12644903	R	exon
Chr1	13105900	13106427	F	transcript	CUFF.9689.1	101.102
Chr1	13105900	13105996	F	exon
Chr1	13106073	13106427	F	exon
Chr1	13475348	13475893	R	transcript	CUFF.9691.1	71.5617
Chr1	13475348	13475575	R	exon
Chr1	13475731	13475893	R	exon
Chr1	13544701	13545137	R	transcript	CUFF.9687.2	7.40795
Chr1	13544701	13544803	R	exon
Chr1	13544910	13545137	R	exon
Chr1	16638050	16638741	R	transcript	CUFF.9719.1	17.0863
Chr1	16638050	16638216	R	exon
Chr1	16638582	16638741	R	exon
Chr1	16702964	16703429	R	transcript	CUFF.9737.1	51.6224
Chr1	16702964	16703258	R	exon
Chr1	16703337	16703429	R	exon
Chr1	16811507	16812301	F	transcript	CUFF.9767.1	29.7019
Chr1	16811507	16811605	F	exon
Chr1	16811911	16812301	F	exon
Chr1	19247193	19247820	F	transcript	CUFF.9879.1	23.5922
Chr1	19247193	19247466	F	exon
Chr1	19247278	19247820	F	transcript	CUFF.9879.2	37.4817
Chr1	19247278	19247317	F	exon
Chr1	19247406	19247466	F	exon
Chr1	19247806	19247820	F	exon
Chr1	19247806	19247820	F	exon
Chr1	20909871	20910890	F	transcript	CUFF.9909.1	14.1772
Chr1	20909871	20909932	F	exon
Chr1	20910066	20910171	F	exon
Chr1	20910615	20910890	F	exon
Chr1	24721202	24721798	R	transcript	CUFF.10073.1	96.1206
Chr1	24721202	24721325	R	exon
Chr1	24721406	24721798	R	exon
Chr1	25920747	25921225	F	transcript	CUFF.10077.1	17.6393
Chr1	25920747	25920818	F	exon
Chr1	25921052	25921225	F	exon
Chr2	549836	550126	R	transcript	CUFF.10301.1	44.2675
Chr2	549836	550007	R	exon
Chr2	550093	550126	R	exon
Chr2	565063	565929	F	transcript	CUFF.10309.1	37.3544
Chr2	565063	565157	F	exon
Chr2	565541	565929	F	exon
Chr2	4646539	4647135	F	transcript	CUFF.10395.1	5.72769
Chr2	4646539	4646719	F	exon
Chr2	4646810	4647135	F	exon
Chr2	4785222	4785772	F	transcript	CUFF.10391.1	3.20755
Chr2	4785222	4785432	F	exon
Chr2	4785670	4785772	F	exon
Chr2	9235669	9236063	F	transcript	CUFF.10503.1	38.7863
Chr2	9235669	9235779	F	exon
Chr2	9235854	9236063	F	exon
Chr2	17129765	17130572	F	transcript	CUFF.10825.1	79.901
Chr2	17129765	17129775	F	exon
Chr2	17130030	17130572	F	exon
Chr2	17218448	17220302	F	transcript	CUFF.11013.1	138.585
Chr2	17218448	17219526	F	exon
Chr2	17219697	17220302	F	exon
Chr3	1793441	1794134	F	transcript	CUFF.11079.1	101.167
Chr3	1793441	1793791	F	exon
Chr3	1793890	1794134	F	exon
Chr3	3095528	3095989	F	transcript	CUFF.11055.1	29.5019
Chr3	3095528	3095650	F	exon
Chr3	3095803	3095989	F	exon
Chr3	3298754	3299300	R	transcript	CUFF.11077.1	31.8182
Chr3	3298754	3299107	R	exon
Chr3	3299221	3299300	R	exon
Chr3	6884771	6885404	R	transcript	CUFF.11207.1	27.9006
Chr3	6884771	6884950	R	exon
Chr3	6885355	6885404	R	exon
Chr3	7441195	7441634	F	transcript	CUFF.11221.1	16.0714
Chr3	7441195	7441247	F	exon
Chr3	7441443	7441634	F	exon
Chr3	8065882	8066821	R	transcript	CUFF.11263.1	30.7692
Chr3	8065882	8066700	R	exon
Chr3	8066786	8066821	R	exon
Chr3	10488591	10488896	R	transcript	CUFF.11343.1	23.913
Chr3	10488591	10488744	R	exon
Chr3	10488864	10488896	R	exon
Chr3	10490737	10491156	R	transcript	CUFF.11353.1	13.2867
Chr3	10490737	10490949	R	exon
Chr3	10491067	10491156	R	exon
Chr3	12074070	12074505	R	transcript	CUFF.11397.1	16.4208
Chr3	12074070	12074091	R	exon
Chr3	12074317	12074505	R	exon
Chr3	12657984	12658348	F	transcript	CUFF.11417.1	24.5172
Chr3	12657984	12658057	F	exon
Chr3	12658143	12658348	F	exon
Chr3	15081513	15082646	R	transcript	CUFF.11451.1	28.525
Chr3	15081513	15082141	R	exon
Chr3	15082226	15082382	R	exon
Chr3	15082472	15082646	R	exon
Chr3	15400995	15401855	F	transcript	CUFF.11473.1	44.5078
Chr3	15400995	15401361	F	exon
Chr3	15401473	15401855	F	exon
Chr3	16676376	16676813	F	transcript	CUFF.11504.1	9.91647
Chr3	16676376	16676451	F	exon
Chr3	16676541	16676813	F	exon
Chr3	17168560	17168988	R	transcript	CUFF.11511.1	15.7396
Chr3	17168560	17168616	R	exon
Chr3	17168793	17168853	R	exon
Chr3	17168950	17168988	R	exon
Chr3	17254361	17254912	R	transcript	CUFF.11533.1	5.94596
Chr3	17254361	17254542	R	exon
Chr3	17254720	17254912	R	exon
Chr3	17838477	17839652	R	transcript	CUFF.11651.1	71.7687
Chr3	17838477	17838867	R	exon
Chr3	17839030	17839652	R	exon
Chr3	18730472	18730712	R	transcript	CUFF.11575.1	31.1475
Chr3	18730472	18730555	R	exon
Chr3	18730687	18730712	R	exon
Chr3	19728311	19729592	R	transcript	CUFF.11961.2	120.146
Chr3	19728311	19729104	R	exon
Chr3	19729291	19729592	R	exon
Chr3	23066058	23066611	R	transcript	CUFF.11715.1	3.0914
Chr3	23066058	23066412	R	exon
Chr3	23066546	23066611	R	exon
Chr3	23129596	23130510	F	transcript	CUFF.11753.1	9.30148
Chr3	23129596	23129817	F	exon
Chr3	23129596	23130510	F	transcript	CUFF.11753.2	12.9746
Chr3	23129596	23129812	F	exon
Chr3	23129979	23130004	F	exon
Chr3	23129984	23130004	F	exon
Chr3	23130319	23130510	F	exon
Chr3	23130319	23130510	F	exon
Chr4	4641098	4641472	R	transcript	CUFF.11843.1	30.8776
Chr4	4641098	4641152	R	exon
Chr4	4641439	4641472	R	exon
Chr4	6217085	6217951	F	transcript	CUFF.11891.1	18.3824
Chr4	6217085	6217137	F	exon
Chr4	6217888	6217951	F	exon
Chr4	8412760	8413087	F	transcript	CUFF.11953.1	20.4969
Chr4	8412760	8412870	F	exon
Chr4	8412989	8413087	F	exon
Chr4	12841579	12842610	R	transcript	CUFF.12161.1	22.2869
Chr4	12841579	12842270	R	exon
Chr4	12841579	12842610	R	transcript	CUFF.12161.2	10.8742
Chr4	12841579	12841725	R	exon
Chr4	12841931	12842270	R	exon
Chr4	12842359	12842610	R	exon
Chr4	12842359	12842610	R	exon
Chr4	14501227	14501772	R	transcript	CUFF.12205.1	5.34826
Chr4	14501227	14501578	R	exon
Chr4	14501674	14501772	R	exon
Chr4	16248855	16249266	F	transcript	CUFF.12275.1	38.3924
Chr4	16248855	16248963	F	exon
Chr4	16249077	16249266	F	exon
Chr4	17807113	17807773	F	transcript	CUFF.12379.1	9.68978
Chr4	17807113	17807264	F	exon
Chr4	17807477	17807773	F	exon
Chr4	18390768	18391128	R	transcript	CUFF.12365.1	19.1304
Chr4	18390768	18390980	R	exon
Chr4	18391063	18391128	R	exon
Chr4	18391707	18392231	F	transcript	CUFF.12381.1	166.89
Chr4	18391707	18391848	F	exon
Chr4	18392026	18392231	F	exon
Chr5	1889912	1891520	F	transcript	CUFF.12465.1	12.5882
Chr5	1889912	1889941	F	exon
Chr5	1890203	1890357	F	exon
Chr5	1891232	1891520	F	exon
Chr5	1980597	1981131	F	transcript	CUFF.12457.1	5.86956
Chr5	1980597	1980671	F	exon
Chr5	1980928	1981131	F	exon
Chr5	3467814	3468294	R	transcript	CUFF.12539.2	20.9019
Chr5	3467814	3468033	R	exon
Chr5	3468154	3468294	R	exon
Chr5	4545658	4546999	R	transcript	CUFF.12567.1	52.1739
Chr5	4545658	4546027	R	exon
Chr5	4546305	4546415	R	exon
Chr5	4546926	4546999	R	exon
Chr5	7612517	7612910	F	transcript	CUFF.12661.1	12.5808
Chr5	7612517	7612616	F	exon
Chr5	7612517	7612910	R	transcript	CUFF.12663.1	16.8853
Chr5	7612517	7612614	R	exon
Chr5	7612759	7612910	R	exon
Chr5	7612761	7612910	F	exon
Chr5	7613653	7614304	F	transcript	CUFF.12657.1	15.6897
Chr5	7613653	7613754	F	exon
Chr5	7613976	7614074	F	exon
Chr5	7614167	7614304	F	exon
Chr5	8845406	8845946	F	transcript	CUFF.12699.1	4.08103
Chr5	8845406	8845550	F	exon
Chr5	8845847	8845946	F	exon
Chr5	14799443	14800318	F	transcript	CUFF.12849.1	12.102
Chr5	14799443	14799630	F	exon
Chr5	14799916	14801419	R	transcript	CUFF.12851.1	10.8169
Chr5	14799916	14800250	R	exon
Chr5	14799924	14800318	F	exon
Chr5	14801155	14801419	R	exon
Chr5	15519335	15520273	F	transcript	CUFF.12843.1	10.9181
Chr5	15519335	15519497	F	exon
Chr5	15519580	15519704	F	exon
Chr5	15519777	15519889	F	exon
Chr5	15519962	15520273	F	exon
Chr5	16715583	16715969	F	transcript	CUFF.12899.1	73.1405
Chr5	16715583	16715749	F	exon
Chr5	16715846	16715969	F	exon
Chr5	17733001	17733284	F	transcript	CUFF.12905.1	22.9428
Chr5	17733001	17733072	F	exon
Chr5	17733235	17733284	F	exon
Chr5	18626516	18627225	R	transcript	CUFF.12945.1	17.4352
Chr5	18626516	18626761	R	exon
Chr5	18626933	18627225	R	exon
Chr5	19566059	19566512	R	transcript	CUFF.12981.1	53.1566
Chr5	19566059	19566159	R	exon
Chr5	19566470	19566512	R	exon
Chr5	19987772	19988095	R	transcript	CUFF.13001.1	40.2703
Chr5	19987772	19987795	R	exon
Chr5	19987886	19988095	R	exon
Chr5	22575360	22575697	F	transcript	CUFF.13089.1	20.1923
Chr5	22575360	22575381	F	exon
Chr5	22575463	22575697	F	exon

## Sheet: CC1_annotation
Seq. Name	Seq. Description	Seq. Length	#Hits	min. eValue	mean Similarity	#GOs	GOs	Enzyme Codes	InterProScan
CUFF.11651.1	---NA---	1014	0			0	0		no IPS match
CUFF.12657.1	---NA---	339	0			0	0		SignalP-NN(euk) (SIGNALP)
CUFF.11221.1	---NA---	245	0			0	0		no IPS match
CUFF.12381.1	---NA---	348	0			0	0		SignalP-NN(euk) (SIGNALP), tmhmm (TMHMM)
CUFF.12205.1	---NA---	451	0			0	0		no IPS match
CUFF.9879.1	---NA---	289	0			0	0		no IPS match
CUFF.13089.1	---NA---	257	0			0	0		no IPS match
CUFF.10309.1	---NA---	484	0			0	0		seg (SEG)
CUFF.11511.1	---NA---	157	0			0	0		no IPS match
CUFF.12981.1	---NA---	144	0			0	0		no IPS match
CUFF.9909.1	---NA---	444	0			0	0		SignalP-NN(euk) (SIGNALP)
CUFF.12661.1	---NA---	250	0			0	0		no IPS match
CUFF.11533.1	---NA---	375	0			0	0		seg (SEG), tmhmm (TMHMM)
CUFF.11343.1	---NA---	187	0			0	0		no IPS match
CUFF.12275.1	40s ribosomal protein s29	299	18	2.87775E-13	91.55555555555556%	4	F:metal ion binding; F:structural constituent of ribosome; C:cytosolic small ribosomal subunit; P:translation	EC:3.6.5.3	IPR001209; PTHR12010 (PANTHER)
CUFF.11451.1	---NA---	961	0			0	0		no IPS match
CUFF.12699.1	---NA---	245	0			0	0		no IPS match
CUFF.12379.1	---NA---	449	0			0	0		no IPS match
CUFF.10395.1	hypothetical protein ARALYDRAFT_899597 [Arabidopsis lyrata subsp. lyrata]	507	20	1.23912E-43	71.25%	3	F:molecular_function; P:biological_process; C:cellular_component		seg (SEG), SignalP-NN(euk) (SIGNALP), tmhmm (TMHMM)
CUFF.9649.1	---NA---	587	0			0	0		no IPS match
CUFF.10825.1	---NA---	554	0			0	0		seg (SEG), tmhmm (TMHMM)
CUFF.12663.1	---NA---	250	0			0	0		no IPS match
CUFF.11079.1	---NA---	596	0			0	0		no IPS match
CUFF.11263.1	---NA---	855	0			0	0		seg (SEG), SignalP-NN(euk) (SIGNALP)
CUFF.9417.1	---NA---	571	0			0	0		no IPS match
CUFF.11397.1	---NA---	211	0			0	0		seg (SEG)
CUFF.9719.1	ltrgag-pol-polymerase 3	327	4	2.85321E-37	80.0%	6	F:molecular_function; P:biological_process; C:cellular_component; F:nucleic acid binding; P:DNA integration; F:DNA binding		no IPS match
CUFF.11953.1	heat shock protein	210	13	4.86003E-24	89.38461538461539%	8	P:auxin biosynthetic process; P:response to high light intensity; F:ATPase activity; F:protein binding; F:ATP binding; P:response to hydrogen peroxide; P:protein unfolding; P:response to heat	0	PTHR11638 (PANTHER), PTHR11638:SF50 (PANTHER)
CUFF.11891.1	---NA---	117	0			0	0		SignalP-NN(euk) (SIGNALP)
CUFF.11417.1	phosphate phosphoenolpyruvate translocator precursor	280	20	6.74805E-15	84.35%	6	P:transport; C:chloroplast membrane; C:plastid inner membrane; C:integral to membrane; F:antiporter activity; C:mitochondrion	0	no IPS match
CUFF.11753.1	---NA---	435	0			0	0		no IPS match
CUFF.12567.1	---NA---	555	0			0	0		seg (SEG), tmhmm (TMHMM)
CUFF.11753.2	---NA---	435	0			0	0		no IPS match
CUFF.12899.1	---NA---	291	0			0	0		no IPS match
CUFF.9767.1	---NA---	490	0			0	0		no IPS match
CUFF.12945.1	---NA---	539	0			0	0		SignalP-NN(euk) (SIGNALP), tmhmm (TMHMM)
CUFF.9737.1	---NA---	388	0			0	0		SignalP-NN(euk) (SIGNALP)
CUFF.11473.1	zinc knuckle (cchc-type) family protein	750	2	3.07748E-11	60.0%	1	F:nucleic acid binding		no IPS match
CUFF.11961.2	---NA---	1096	0			0	0		SignalP-NN(euk) (SIGNALP), tmhmm (TMHMM)
CUFF.9593.1	af428315_1at5g14840 t9l3_140	709	3	1.40163E-16	81.33333333333333%	0	0		no IPS match
CUFF.9879.2	---NA---	116	0			0	0		SignalP-NN(euk) (SIGNALP)
CUFF.9629.1	---NA---	71	0			0	0		no IPS match
CUFF.11055.1	---NA---	310	0			0	0		no IPS match
CUFF.10503.1	---NA---	321	0			0	0		seg (SEG)
CUFF.9633.1	---NA---	355	0			0	0		no IPS match
CUFF.12851.1	---NA---	600	0			0	0		no IPS match
CUFF.9461.1	---NA---	293	0			0	0		seg (SEG)
CUFF.12161.2	hypothetical protein ARALYDRAFT_914086 [Arabidopsis lyrata subsp. lyrata]	739	3	4.36998E-21	78.66666666666667%	0	0		seg (SEG), SignalP-NN(euk) (SIGNALP)
CUFF.11207.1	---NA---	230	0			0	0		seg (SEG)
CUFF.11575.1	---NA---	110	0			0	0		no IPS match
CUFF.11013.1	---NA---	1685	0			0	0		SignalP-NN(euk) (SIGNALP), tmhmm (TMHMM)
CUFF.12465.1	---NA---	474	0			0	0		tmhmm (TMHMM)
CUFF.10073.1	f-box family protein	517	8	8.1777E-14	79.75%	3	F:molecular_function; P:biological_process; C:cellular_component		no IPS match
CUFF.10301.1	---NA---	206	0			0	0		no IPS match
CUFF.11843.1	---NA---	89	0			0	0		seg (SEG)
CUFF.10391.1	---NA---	314	0			0	0		no IPS match
CUFF.9689.1	---NA---	452	0			0	0		no IPS match
CUFF.9543.1	---NA---	584	0			0	0		seg (SEG), tmhmm (TMHMM)
CUFF.12161.1	nodulin 21 family protein	944	6	9.2243E-28	57.666666666666664%	1	C:endomembrane system		no IPS match
CUFF.11504.1	---NA---	349	0			0	0		PTHR11124 (PANTHER), seg (SEG), tmhmm (TMHMM)
CUFF.9635.1	---NA---	138	0			0	0		SignalP-NN(euk) (SIGNALP)
CUFF.12365.1	---NA---	279	0			0	0		no IPS match
CUFF.10077.1	---NA---	246	0			0	0		no IPS match
CUFF.9437.1	---NA---	423	0			0	0		no IPS match
CUFF.9373.1	---NA---	262	0			0	0		SignalP-NN(euk) (SIGNALP)
CUFF.11353.1	unnamed protein product [Arabidopsis thaliana]	303	1	9.4444E-33	100.0%	3	F:motor activity; F:ATP binding; C:myosin complex		IPR001609; PTHR13140 (PANTHER), PTHR13140:SF37 (PANTHER), SSF52540 (SUPERFAMILY)
CUFF.9687.2	---NA---	331	0			0	0		no IPS match
CUFF.11715.1	hypothetical protein ARALYDRAFT_894214 [Arabidopsis lyrata subsp. lyrata]	421	2	1.49198E-9	71.0%	0	0		SignalP-NN(euk) (SIGNALP)
CUFF.9271.1	---NA---	222	0			0	0		tmhmm (TMHMM)
CUFF.12539.2	---NA---	361	0			0	0		no IPS match
CUFF.9691.1	AC006228_5F5J5.8 [Arabidopsis thaliana]	391	1	1.60627E-16	100.0%	0	0		SignalP-NN(euk) (SIGNALP)
CUFF.12849.1	---NA---	583	0			0	0		SignalP-NN(euk) (SIGNALP), tmhmm (TMHMM)
CUFF.11077.1	---NA---	434	0			0	0		no IPS match
CUFF.12843.1	autoinhibited h+ atpase	713	20	1.18088E-15	66.6%	12	F:hydrogen-exporting ATPase activity, phosphorylative mechanism; P:response to water deprivation; C:integral to membrane; P:regulation of stomatal movement; P:response to abscisic acid stimulus; F:protein binding; F:magnesium ion binding; P:metabolic process; P:ATP hydrolysis coupled proton transport; C:vacuole; C:nucleus; C:plasma membrane	EC:3.6.3.6	SignalP-NN(euk) (SIGNALP), tmhmm (TMHMM)
CUFF.12457.1	---NA---	279	0			0	0		no IPS match
CUFF.13001.1	importin alpha 8	234	2	1.8065E-7	80.0%	2	P:intracellular protein transport; F:protein transporter activity	0	no IPS match
CUFF.12905.1	---NA---	122	0			0	0		SignalP-NN(euk) (SIGNALP)
CUFF.9639.1	---NA---	91	0			0	0		no IPS match

## Sheet: CC2_coordinates
chromosome	start	end	strand	feature	transcript id	coverage (given in the cufflinks output)
Chr1	766366	767546	F	transcript	CUFF.11075.1	2.2911
Chr1	766366	766380	F	exon
Chr1	767142	767546	F	exon
Chr1	2055754	2056328	R	transcript	CUFF.11121.1	17.8063
Chr1	2055754	2056058	R	exon
Chr1	2056234	2056328	R	exon
Chr1	2156217	2156684	F	transcript	CUFF.11127.1	12.3077
Chr1	2156217	2156330	F	exon
Chr1	2156490	2156684	F	exon
Chr1	5521093	5521931	R	transcript	CUFF.11233.1	13.8577
Chr1	5521093	5521297	R	exon
Chr1	5521554	5521931	R	exon
Chr1	6669166	6669850	F	transcript	CUFF.11281.1	19.6395
Chr1	6669166	6669266	F	exon
Chr1	6669376	6669850	F	exon
Chr1	7040739	7041751	F	transcript	CUFF.11323.1	43.6436
Chr1	7040739	7040830	F	exon
Chr1	7040914	7041751	F	exon
Chr1	11102764	11103433	F	transcript	CUFF.11451.1	7.37484
Chr1	11102764	11102804	F	exon
Chr1	11102981	11103071	F	exon
Chr1	11103287	11103433	F	exon
Chr1	12003572	12004105	F	transcript	CUFF.11495.1	15.7785
Chr1	12003572	12003662	F	exon
Chr1	12003782	12004105	F	exon
Chr1	12239280	12239751	R	transcript	CUFF.11509.1	4.67626
Chr1	12239280	12239442	R	exon
Chr1	12239727	12239751	R	exon
Chr1	13045180	13046059	R	transcript	CUFF.11933.1	101.198
Chr1	13045180	13045585	R	exon
Chr1	13045758	13045788	R	exon
Chr1	13045923	13046059	R	exon
Chr1	13105917	13106553	F	transcript	CUFF.11569.1	48.0406
Chr1	13105917	13105996	F	exon
Chr1	13106073	13106553	F	exon
Chr1	13424842	13425679	F	transcript	CUFF.11583.1	2.45517
Chr1	13424842	13425038	F	exon
Chr1	13425266	13425679	F	exon
Chr1	13475318	13475893	R	transcript	CUFF.11573.1	44.1521
Chr1	13475318	13475575	R	exon
Chr1	13475731	13475893	R	exon
Chr1	16365105	16365917	R	transcript	CUFF.11607.1	14.4186
Chr1	16365105	16365402	R	exon
Chr1	16365522	16365917	R	exon
Chr1	16702967	16703797	R	transcript	CUFF.11619.1	16.9007
Chr1	16702967	16703258	R	exon
Chr1	16703389	16703797	R	transcript	CUFF.11619.2	8.69195
Chr1	16703389	16703417	R	exon
Chr1	16703494	16703597	R	exon
Chr1	16703494	16703597	R	exon
Chr1	16703706	16703797	R	exon
Chr1	16703706	16703797	R	exon
Chr1	16925030	16925572	F	transcript	CUFF.11635.1	8.49673
Chr1	16925030	16925075	F	exon
Chr1	16925264	16925572	F	exon
Chr1	17588400	17589738	F	transcript	CUFF.11691.1	16.642
Chr1	17588400	17588428	F	exon
Chr1	17589025	17589738	F	exon
Chr1	18388089	18388591	R	transcript	CUFF.11713.1	13.4409
Chr1	18388089	18388315	R	exon
Chr1	18388491	18388591	R	exon
Chr1	18857753	18858533	F	transcript	CUFF.11739.1	20.6718
Chr1	18857753	18857852	F	exon
Chr1	18858198	18858533	F	exon
Chr1	19247209	19247832	F	transcript	CUFF.11753.1	29.2076
Chr1	19247209	19247317	F	exon
Chr1	19247406	19247832	F	exon
Chr1	20753538	20754117	F	transcript	CUFF.11795.1	15.7773
Chr1	20753538	20753937	F	exon
Chr1	20754038	20754117	F	exon
Chr1	21745096	21745364	R	transcript	CUFF.11849.2	5.65362
Chr1	21745096	21745186	R	exon
Chr1	21745340	21745364	R	exon
Chr1	22947474	22947786	R	transcript	CUFF.11887.1	5.45319
Chr1	22947474	22947698	R	exon
Chr1	22947760	22947786	R	exon
Chr1	23612385	23613110	F	transcript	CUFF.11921.1	5.33808
Chr1	23612385	23612509	F	exon
Chr1	23612906	23613110	F	exon
Chr1	30114254	30115368	R	transcript	CUFF.12215.1	9.68966
Chr1	30114254	30115183	R	exon
Chr1	30115267	30115368	R	exon
Chr1	30308148	30308493	R	transcript	CUFF.12219.1	9.94974
Chr1	30308148	30308337	R	exon
Chr1	30308458	30308493	R	exon
Chr2	549828	550130	R	transcript	CUFF.12247.1	12.1302
Chr2	549828	550007	R	exon
Chr2	550093	550130	R	exon
Chr2	565043	566455	F	transcript	CUFF.12281.1	44.9222
Chr2	565043	565157	F	exon
Chr2	565541	566455	F	exon
Chr2	2184107	2184365	F	transcript	CUFF.12283.1	21.4286
Chr2	2184107	2184130	F	exon
Chr2	2184250	2184365	F	exon
Chr2	3852910	3853885	F	transcript	CUFF.12329.1	4.77423
Chr2	3852910	3853063	F	exon
Chr2	3852910	3853885	R	transcript	CUFF.12331.1	4.58702
Chr2	3852910	3852995	R	exon
Chr2	3853619	3853885	F	exon
Chr2	3853824	3853885	R	exon
Chr2	4646388	4647120	F	transcript	CUFF.12321.1	29.1012
Chr2	4646388	4646420	F	exon
Chr2	4646810	4647120	F	exon
Chr2	5216787	5217826	R	transcript	CUFF.12341.1	46.9314
Chr2	5216787	5217151	R	exon
Chr2	5217589	5217826	R	exon
Chr2	5460174	5461640	R	transcript	CUFF.12803.1	348.701
Chr2	5460174	5461331	R	exon
Chr2	5461412	5461640	R	exon
Chr2	5943684	5944345	F	transcript	CUFF.12363.1	8.41346
Chr2	5943684	5943767	F	exon
Chr2	5943965	5944345	F	exon
Chr2	8099040	8099338	R	transcript	CUFF.12423.2	6.00741
Chr2	8099040	8099070	R	exon
Chr2	8099135	8099338	R	exon
Chr2	8099934	8100481	F	transcript	CUFF.12421.1	16.8737
Chr2	8099934	8100105	F	exon
Chr2	8100186	8100481	F	exon
Chr2	8979722	8981245	F	transcript	CUFF.12501.1	46.6454
Chr2	8979722	8980051	F	exon
Chr2	8980118	8980329	F	exon
Chr2	8980404	8980783	F	exon
Chr2	8980867	8981245	F	exon
Chr2	9235106	9236048	F	transcript	CUFF.12469.1	13.7195
Chr2	9235106	9235779	F	exon
Chr2	9235854	9236048	F	exon
Chr2	9968082	9970284	R	transcript	CUFF.12531.1	16.8033
Chr2	9968082	9968457	R	exon
Chr2	9969976	9970058	R	exon
Chr2	9970207	9970284	R	exon
Chr2	10353625	10354208	F	transcript	CUFF.12529.1	7.58792
Chr2	10353625	10353936	F	exon
Chr2	10354049	10354208	F	exon
Chr2	10691992	10692652	F	transcript	CUFF.12559.1	7.39645
Chr2	10691992	10692047	F	exon
Chr2	10692322	10692652	F	exon
Chr2	11046677	11047170	F	transcript	CUFF.12577.1	2.01296
Chr2	11046677	11046716	F	exon
Chr2	11046794	11047089	F	exon
Chr2	11047155	11047170	F	exon
Chr2	13646147	13647254	R	transcript	CUFF.12773.1	182.277
Chr2	13646147	13646907	R	exon
Chr2	13647036	13647254	R	exon
Chr2	17219245	17220411	F	transcript	CUFF.12957.1	170.961
Chr2	17219245	17219526	F	exon
Chr2	17219697	17220411	F	exon
Chr2	17282032	17282696	R	transcript	CUFF.12925.1	61.4213
Chr2	17282032	17282174	R	exon
Chr2	17282445	17282696	R	exon
Chr2	17551377	17551695	R	transcript	CUFF.12837.1	18.883
Chr2	17551377	17551572	R	exon
Chr2	17551655	17551695	R	exon
Chr2	18350430	18351679	F	transcript	CUFF.12869.1	18.1411
Chr2	18350430	18350587	F	exon
Chr2	18350896	18351679	F	exon
Chr2	18649115	18649404	F	transcript	CUFF.12861.1	4.57747
Chr2	18649115	18649153	F	exon
Chr2	18649253	18649404	F	exon
Chr3	575323	575696	R	transcript	CUFF.12939.1	5.81897
Chr3	575323	575549	R	exon
Chr3	575643	575696	R	exon
Chr3	1338150	1338882	R	transcript	CUFF.12975.1	4.42584
Chr3	1338150	1338421	R	exon
Chr3	1338688	1338882	R	exon
Chr3	1534272	1535103	R	transcript	CUFF.12977.1	4.59471
Chr3	1534272	1534707	R	exon
Chr3	1534986	1535103	R	exon
Chr3	1793419	1794133	F	transcript	CUFF.13061.1	91.3985
Chr3	1793419	1793791	F	exon
Chr3	1793890	1794133	F	exon
Chr3	2184660	2184942	F	transcript	CUFF.13021.1	57.4324
Chr3	2184660	2184701	F	exon
Chr3	2184788	2184942	F	exon
Chr3	3298782	3299291	R	transcript	CUFF.13103.1	26.9983
Chr3	3298782	3299107	R	exon
Chr3	3298782	3299291	R	transcript	CUFF.13103.2	23.09
Chr3	3298782	3299107	R	exon
Chr3	3299218	3299291	R	exon
Chr3	3299221	3299291	R	exon
Chr3	6884738	6885404	R	transcript	CUFF.13205.1	21.9626
Chr3	6884738	6884950	R	exon
Chr3	6885355	6885404	R	exon
Chr3	10490731	10491157	R	transcript	CUFF.13357.1	16.3786
Chr3	10490731	10490949	R	exon
Chr3	10491067	10491157	R	exon
Chr3	10712096	10712358	R	transcript	CUFF.13353.1	7.14286
Chr3	10712096	10712134	R	exon
Chr3	10712244	10712358	R	exon
Chr3	12074070	12074505	R	transcript	CUFF.13419.1	48.0102
Chr3	12074070	12074091	R	exon
Chr3	12074317	12074505	R	exon
Chr3	12657986	12658327	F	transcript	CUFF.13443.1	10.516
Chr3	12657986	12658057	F	exon
Chr3	12657986	12658327	R	transcript	CUFF.13445.1	4.15784
Chr3	12657986	12658055	R	exon
Chr3	12658135	12658327	F	exon
Chr3	12658141	12658327	R	exon
Chr3	15081745	15082720	R	transcript	CUFF.13469.1	23.3249
Chr3	15081745	15082141	R	exon
Chr3	15082226	15082374	R	exon
Chr3	15082472	15082720	R	exon
Chr3	15400957	15401867	F	transcript	CUFF.13555.1	14.163
Chr3	15400957	15401024	F	exon
Chr3	15400957	15401867	F	transcript	CUFF.13555.2	26.7471
Chr3	15400957	15401024	F	exon
Chr3	15401108	15401867	F	exon
Chr3	15401108	15401361	F	exon
Chr3	15401473	15401867	F	exon
Chr3	15604682	15605140	F	transcript	CUFF.13479.1	29.0625
Chr3	15604682	15604771	F	exon
Chr3	15604862	15605140	F	exon
Chr3	15701068	15701859	F	transcript	CUFF.13481.1	21.0117
Chr3	15701068	15701125	F	exon
Chr3	15701612	15701859	F	exon
Chr3	16029154	16029826	R	transcript	CUFF.13511.1	6.72254
Chr3	16029154	16029418	R	exon
Chr3	16029734	16029826	R	exon
Chr3	17254369	17255026	R	transcript	CUFF.13561.2	12.6094
Chr3	17254369	17254542	R	exon
Chr3	17254720	17255026	R	exon
Chr3	17344849	17345335	R	transcript	CUFF.13545.1	24.6528
Chr3	17344849	17345160	R	exon
Chr3	17345311	17345335	R	exon
Chr3	18369289	18370362	F	transcript	CUFF.13591.1	30.8587
Chr3	18369289	18369515	F	exon
Chr3	18369707	18369815	F	exon
Chr3	18370091	18370362	F	exon
Chr3	18906949	18907297	R	transcript	CUFF.13595.1	5.8011
Chr3	18906949	18907120	R	exon
Chr3	18907240	18907297	R	exon
Chr3	19728341	19729876	R	transcript	CUFF.14025.1	73.5691
Chr3	19728341	19729104	R	exon
Chr3	19729291	19729876	R	exon
Chr3	19873827	19874559	R	transcript	CUFF.13633.1	26.4574
Chr3	19873827	19874201	R	exon
Chr3	19874440	19874559	R	exon
Chr3	21208865	21209585	F	transcript	CUFF.13697.1	40.7059
Chr3	21208865	21208934	F	exon
Chr3	21209182	21209585	F	exon
Chr3	23389376	23389636	R	transcript	CUFF.13781.1	12.7551
Chr3	23389376	23389426	R	exon
Chr3	23389541	23389636	R	exon
Chr4	1200718	1201408	R	transcript	CUFF.13835.1	15.9253
Chr4	1200718	1201128	R	exon
Chr4	1201209	1201408	R	exon
Chr4	1372464	1373339	F	transcript	CUFF.13841.1	14.2518
Chr4	1372464	1372571	F	exon
Chr4	1373271	1373339	F	exon
Chr4	2309779	2310347	R	transcript	CUFF.13851.1	3.26633
Chr4	2309779	2309859	R	exon
Chr4	2309938	2310076	R	exon
Chr4	2310320	2310347	R	exon
Chr4	4641094	4641772	R	transcript	CUFF.13877.1	4.10653
Chr4	4641094	4641152	R	exon
Chr4	4641439	4641772	R	exon
Chr4	8445889	8446745	F	transcript	CUFF.14009.1	15.6992
Chr4	8445889	8446055	F	exon
Chr4	8446485	8446745	F	exon
Chr4	8888428	8888876	R	transcript	CUFF.14033.1	10
Chr4	8888428	8888675	R	exon
Chr4	8888796	8888876	R	exon
Chr4	12841576	12842463	R	transcript	CUFF.14200.1	26.3648
Chr4	12841576	12842270	R	exon
Chr4	12842359	12842463	R	exon
Chr4	13868254	13868642	F	transcript	CUFF.14219.1	3.16742
Chr4	13868254	13868379	F	exon
Chr4	13868499	13868642	F	exon
Chr4	14501177	14501556	R	transcript	CUFF.14263.1	9.7561
Chr4	14501177	14501331	R	exon
Chr4	14501417	14501556	R	exon
Chr4	15216377	15216683	F	transcript	CUFF.14287.1	6.66235
Chr4	15216377	15216457	F	exon
Chr4	15216551	15216683	F	exon
Chr4	15725113	15726070	F	transcript	CUFF.14343.1	30.7692
Chr4	15725113	15725381	F	exon
Chr4	15725459	15726070	F	exon
Chr4	16740836	16742116	F	transcript	CUFF.14389.1	4.27191
Chr4	16740836	16740973	F	exon
Chr4	16741209	16742116	F	exon
Chr4	16744015	16744470	R	transcript	CUFF.14359.1	7.30897
Chr4	16744015	16744170	R	exon
Chr4	16744277	16744470	R	exon
Chr4	17807074	17807769	F	transcript	CUFF.14427.1	8.34233
Chr4	17807074	17807264	F	exon
Chr4	17807477	17807769	F	exon
Chr4	18390844	18391143	R	transcript	CUFF.14425.1	10.9467
Chr4	18390844	18390980	R	exon
Chr4	18391063	18391143	R	exon
Chr4	18391703	18392354	F	transcript	CUFF.14453.1	69.6009
Chr4	18391703	18391848	F	exon
Chr4	18392026	18392354	F	exon
Chr5	974010	974297	F	transcript	CUFF.14505.1	4.69423
Chr5	974010	974131	F	exon
Chr5	974272	974297	F	exon
Chr5	1341740	1342803	R	transcript	CUFF.14521.1	8.11506
Chr5	1341740	1342046	R	exon
Chr5	1342315	1342803	R	exon
Chr5	1452219	1453740	F	transcript	CUFF.14735.1	227.997
Chr5	1452219	1452755	F	exon
Chr5	1452903	1453033	F	exon
Chr5	1453144	1453740	F	exon
Chr5	1980260	1981367	F	transcript	CUFF.14551.1	8.54701
Chr5	1980260	1980671	F	exon
Chr5	1981263	1981367	F	exon
Chr5	3467854	3468374	R	transcript	CUFF.14595.1	9.47909
Chr5	3467854	3468033	R	exon
Chr5	3468154	3468374	R	exon
Chr5	4545648	4547001	R	transcript	CUFF.14647.1	46.8628
Chr5	4545648	4546027	R	exon
Chr5	4546305	4546415	R	exon
Chr5	4546926	4547001	R	exon
Chr5	7134742	7135213	F	transcript	CUFF.14729.1	24.2816
Chr5	7134742	7134779	F	exon
Chr5	7134855	7135213	F	exon
Chr5	7611830	7612911	F	transcript	CUFF.14769.1	16.8825
Chr5	7611830	7612376	F	exon
Chr5	7611830	7612911	R	transcript	CUFF.14771.1	3.39033
Chr5	7611830	7612614	R	exon
Chr5	7612469	7612616	F	exon
Chr5	7612759	7612911	R	exon
Chr5	7612761	7612911	F	exon
Chr5	7613727	7614092	F	transcript	CUFF.14731.1	13.5417
Chr5	7613727	7613754	F	exon
Chr5	7613976	7614092	F	exon
Chr5	8845406	8846159	F	transcript	CUFF.14785.1	2.36555
Chr5	8845406	8845550	F	exon
Chr5	8845847	8846159	F	exon
Chr5	9589469	9589790	F	transcript	CUFF.14817.1	6.63741
Chr5	9589469	9589502	F	exon
Chr5	9589599	9589790	F	exon
Chr5	13870143	13870787	R	transcript	CUFF.14983.1	94.5883
Chr5	13870143	13870386	R	exon
Chr5	13870640	13870787	R	exon
Chr5	14799046	14800818	F	transcript	CUFF.15061.1	6.93916
Chr5	14799046	14799630	F	exon
Chr5	14799923	14801427	R	transcript	CUFF.15063.1	37.026
Chr5	14799923	14800250	R	exon
Chr5	14799924	14800818	F	exon
Chr5	14801155	14801427	R	exon
Chr5	15506645	15507337	R	transcript	CUFF.14967.1	3.31263
Chr5	15506645	15506795	R	exon
Chr5	15506957	15507337	R	exon
Chr5	15519089	15519483	F	transcript	CUFF.14963.1	4.80769
Chr5	15519089	15519113	F	exon
Chr5	15519356	15519483	F	exon
Chr5	16715586	16715968	F	transcript	CUFF.15039.1	57.7731
Chr5	16715586	16715749	F	exon
Chr5	16715846	16715968	F	exon
Chr5	16953549	16953888	R	transcript	CUFF.15037.1	31.5668
Chr5	16953549	16953783	R	exon
Chr5	16953858	16953888	R	exon
Chr5	18626513	18627520	R	transcript	CUFF.15105.1	13.3193
Chr5	18626513	18626761	R	exon
Chr5	18626933	18627520	R	exon
Chr5	19987774	19989268	R	transcript	CUFF.15175.1	13.7223
Chr5	19987774	19987795	R	exon
Chr5	19987886	19989091	R	exon
Chr5	19989180	19989268	R	exon
Chr5	21068396	21069205	R	transcript	CUFF.15219.1	7.97373
Chr5	21068396	21068663	R	exon
Chr5	21068892	21069205	R	exon

## Sheet: CC2_annotation
Seq. Name	Seq. Description	Seq. Length	#Hits	min. eValue	mean Similarity	#GOs	GOs	Enzyme Codes	InterProScan
CUFF.14967.1	---NA---	532	0			0	0		seg (SEG), SignalP-NN(euk) (SIGNALP)
CUFF.13851.1	---NA---	248	0			0	0		no IPS match
CUFF.14505.1	---NA---	148	0			0	0		no IPS match
CUFF.13545.1	---NA---	337	0			0	0		SignalP-NN(euk) (SIGNALP), tmhmm (TMHMM)
CUFF.15105.1	---NA---	837	0			0	0		seg (SEG), SignalP-NN(euk) (SIGNALP), tmhmm (TMHMM)
CUFF.13357.1	unnamed protein product [Arabidopsis thaliana]	310	1	9.37531E-33	100.0%	0	0		no IPS match
CUFF.12939.1	---NA---	281	0			0	0		no IPS match
CUFF.11451.1	---NA---	279	0			0	0		no IPS match
CUFF.12247.1	---NA---	218	0			0	0		no IPS match
CUFF.14963.1	---NA---	153	0			0	0		SignalP-NN(euk) (SIGNALP)
CUFF.14521.1	unknown protein [Arabidopsis thaliana]	796	1	9.65747E-7	82.0%	1	C:chloroplast	0	no IPS match
CUFF.11569.1	---NA---	561	0			0	0		no IPS match
CUFF.14219.1	---NA---	270	0			0	0		no IPS match
CUFF.11233.1	predicted protein [Arabidopsis lyrata subsp. lyrata]	583	1	1.35805E-9	88.0%	0	0		tmhmm (TMHMM)
CUFF.14343.1	ring finger	881	20	2.78333E-106	86.4%	4	C:cytoplasmic membrane-bounded vesicle; F:zinc ion binding; F:protein binding; C:plasma membrane	0	IPR001841; IPR011016; IPR013083; IPR018957; PTHR14155 (PANTHER), PTHR14155:SF27 (PANTHER), seg (SEG), SignalP-NN(euk) (SIGNALP), tmhmm (TMHMM), SSF57850 (SUPERFAMILY)
CUFF.14729.1	unknown protein [Arabidopsis thaliana]	397	3	1.3238E-11	81.0%	3	F:molecular_function; P:biological_process; C:cellular_component		no IPS match
CUFF.12363.1	---NA---	465	0			0	0		seg (SEG)
CUFF.12861.1	---NA---	191	0			0	0		no IPS match
CUFF.13353.1	---NA---	154	0			0	0		no IPS match
CUFF.11583.1	---NA---	611	0			0	0		SignalP-NN(euk) (SIGNALP), tmhmm (TMHMM)
CUFF.13561.2	predicted protein [Arabidopsis lyrata subsp. lyrata]	481	1	3.03688E-7	61.0%	0	0		no IPS match
CUFF.14983.1	unknown protein [Arabidopsis thaliana]	392	10	3.93757E-31	85.5%	3	F:molecular_function; P:biological_process; C:cellular_component		no IPS match
CUFF.12925.1	hypothetical protein [Arabidopsis thaliana]	395	1	7.15003E-22	100.0%	0	0		no IPS match
CUFF.13511.1	---NA---	358	0			0	0		no IPS match
CUFF.12283.1	---NA---	140	0			0	0		no IPS match
CUFF.14453.1	---NA---	475	0			0	0		SignalP-NN(euk) (SIGNALP), tmhmm (TMHMM)
CUFF.13781.1	---NA---	147	0			0	0		SignalP-NN(euk) (SIGNALP)
CUFF.11607.1	---NA---	694	0			0	0		no IPS match
CUFF.14025.1	---NA---	1350	0			0	0		SignalP-NN(euk) (SIGNALP), tmhmm (TMHMM)
CUFF.11795.1	---NA---	480	0			0	0		SignalP-NN(euk) (SIGNALP)
CUFF.14359.1	---NA---	350	0			0	0		SignalP-NN(euk) (SIGNALP), tmhmm (TMHMM)
CUFF.13877.1	---NA---	393	0			0	0		seg (SEG)
CUFF.15063.1	---NA---	601	0			0	0		no IPS match
CUFF.12501.1	lipoic acid synthase	1301	20	0	92.2%	11	F:lipoic acid synthase activity; P:lipoate biosynthetic process; P:photomorphogenesis; P:circadian regulation of gene expression; P:glycine catabolic process; F:4 iron, 4 sulfur cluster binding; F:GTPase activity; C:mitochondrial matrix; F:lipoate synthase activity; C:membrane; C:nucleus	EC:3.6.5.1; EC:3.6.5.2; EC:3.6.5.3; EC:3.6.5.4; EC:2.8.1.8	IPR003698; IPR006638; IPR007197; IPR013785; seg (SEG), SSF102114 (SUPERFAMILY)
CUFF.12975.1	---NA---	467	0			0	0		no IPS match
CUFF.12469.1	retrotransposon ty3-gypsy expressed	869	3	4.90082E-18	64.0%	0	0		no IPS match
CUFF.13841.1	---NA---	177	0			0	0		no IPS match
CUFF.14771.1	---NA---	938	0			0	0		seg (SEG)
CUFF.12977.1	proliferating-cell nucleolar antigen-like protein	554	3	1.08957E-23	73.33333333333333%	0	0		no IPS match
CUFF.14595.1	---NA---	401	0			0	0		no IPS match
CUFF.13555.2	zinc knuckle (cchc-type) family protein	717	4	6.86006E-21	65.0%	2	F:nucleic acid binding; F:zinc ion binding	0	IPR001878; IPR013084; seg (SEG)
CUFF.13555.1	zinc knuckle (cchc-type) family protein	828	4	1.53016E-20	65.0%	2	F:nucleic acid binding; F:zinc ion binding	0	IPR001878; IPR013084; seg (SEG)
CUFF.14817.1	---NA---	226	0			0	0		no IPS match
CUFF.12529.1	---NA---	472	0			0	0		SignalP-NN(euk) (SIGNALP), tmhmm (TMHMM)
CUFF.14033.1	mee56 (maternal effect embryo arrest 56) metal ion binding	329	5	2.67707E-27	55.4%	1	P:embryonic development ending in seed dormancy	0	no IPS match
CUFF.15061.1	hypothetical protein ARALYDRAFT_900536 [Arabidopsis lyrata subsp. lyrata]	1480	5	3.39811E-27	66.4%	1	F:transcription factor activity	0	SignalP-NN(euk) (SIGNALP), tmhmm (TMHMM)
CUFF.12803.1	zinc knuckle (cchc-type) family protein	1387	3	1.77095E-16	67.0%	4	F:molecular_function; P:biological_process; C:cellular_component; F:nucleic acid binding		no IPS match
CUFF.11495.1	---NA---	415	0			0	0		SignalP-NN(euk) (SIGNALP), tmhmm (TMHMM)
CUFF.11739.1	---NA---	436	0			0	0		seg (SEG)
CUFF.13479.1	predicted protein [Arabidopsis lyrata subsp. lyrata]	369	2	2.07976E-27	90.5%	0	0		seg (SEG)
CUFF.13419.1	---NA---	211	0			0	0		seg (SEG)
CUFF.12331.1	---NA---	148	0			0	0		no IPS match
CUFF.15175.1	at3g06720 f3e22_14	1317	20	3.52566E-41	71.35%	6	P:protein import into nucleus; C:cell wall; C:nuclear envelope; F:protein transporter activity; C:cytosol; F:protein binding	0	IPR000225; IPR011989; IPR016024; PTHR23316 (PANTHER)
CUFF.11933.1	---NA---	574	0			0	0		SignalP-NN(euk) (SIGNALP)
CUFF.12837.1	---NA---	237	0			1	F:heat shock protein binding		IPR001623; PTHR25040 (PANTHER), PTHR25040:SF105 (PANTHER), seg (SEG)
CUFF.14200.1	nodulin 21 family protein	800	6	6.90429E-28	57.666666666666664%	1	C:endomembrane system		seg (SEG), SignalP-NN(euk) (SIGNALP)
CUFF.12281.1	mate efflux family protein	1030	1	1.36134E-7	55.0%	0	0		no IPS match
CUFF.13103.1	---NA---	397	0			0	0		no IPS match
CUFF.12341.1	hypothetical protein ARALYDRAFT_887817 [Arabidopsis lyrata subsp. lyrata]	603	1	1.25322E-8	94.0%	0	0		no IPS match
CUFF.12773.1	---NA---	980	0			0	0		no IPS match
CUFF.15219.1	---NA---	582	0			0	0		no IPS match
CUFF.13469.1	---NA---	795	0			0	0		no IPS match
CUFF.11323.1	---NA---	930	0			0	0		no IPS match
CUFF.14389.1	---NA---	1046	0			0	0		no IPS match
CUFF.11691.1	f-box family protein	743	11	5.62516E-19	55.81818181818182%	4	F:molecular_function; C:chloroplast; P:biological_process; C:cellular_component		seg (SEG)
CUFF.14287.1	predicted protein [Arabidopsis thaliana]	214	1	1.72007E-10	88.0%	0	0		no IPS match
CUFF.14009.1	---NA---	428	0			0	0		seg (SEG)
CUFF.14769.1	---NA---	846	0			0	0		no IPS match
CUFF.12215.1	---NA---	1032	0			0	0		tmhmm (TMHMM)
CUFF.12423.2	---NA---	235	0			0	0		no IPS match
CUFF.11619.2	AC022314_22F9C16.19 [Arabidopsis thaliana]	225	1	2.90042E-21	73.0%	0	0		no IPS match
CUFF.11619.1	AC022314_22F9C16.19 [Arabidopsis thaliana]	488	1	9.57822E-33	79.0%	0	0		no IPS match
CUFF.12531.1	---NA---	537	0			0	0		SignalP-NN(euk) (SIGNALP)
CUFF.11921.1	---NA---	330	0			0	0		no IPS match
CUFF.12421.1	zinc ion binding protein	468	20	8.93215E-31	68.35%	4	P:regulation of transcription; P:defense response to fungus, incompatible interaction; C:mediator complex; P:response to cadmium ion	0	no IPS match
CUFF.15039.1	---NA---	287	0			0	0		no IPS match
CUFF.11849.2	---NA---	116	0			0	0		no IPS match
CUFF.14263.1	---NA---	295	0			0	0		no IPS match
CUFF.14647.1	---NA---	567	0			0	0		seg (SEG), tmhmm (TMHMM)
CUFF.11573.1	AC006228_5F5J5.8 [Arabidopsis thaliana]	421	1	1.64576E-16	100.0%	0	0		SignalP-NN(euk) (SIGNALP)
CUFF.14551.1	---NA---	517	0			0	0		no IPS match
CUFF.14785.1	---NA---	458	0			0	0		no IPS match
CUFF.11281.1	---NA---	576	0			0	0		no IPS match
CUFF.15037.1	---NA---	266	0			0	0		no IPS match
CUFF.13061.1	---NA---	617	0			0	0		no IPS match
CUFF.12219.1	---NA---	226	0			0	0		seg (SEG), SignalP-NN(euk) (SIGNALP), tmhmm (TMHMM)
CUFF.13021.1	---NA---	197	0			0	0		SignalP-NN(euk) (SIGNALP)
CUFF.12329.1	---NA---	421	0			0	0		no IPS match
CUFF.13205.1	---NA---	263	0			0	0		seg (SEG)
CUFF.11887.1	---NA---	252	0			0	0		no IPS match
CUFF.13835.1	---NA---	611	0			0	0		no IPS match
CUFF.11509.1	---NA---	188	0			0	0		no IPS match
CUFF.14425.1	---NA---	218	0			0	0		no IPS match
CUFF.11713.1	---NA---	328	0			0	0		SignalP-NN(euk) (SIGNALP)
CUFF.11121.1	---NA---	400	0			0	0		no IPS match
CUFF.13445.1	phosphate phosphoenolpyruvate translocator precursor	257	20	2.63742E-14	82.55%	6	P:transport; C:chloroplast membrane; C:plastid inner membrane; C:integral to membrane; F:antiporter activity; C:mitochondrion	0	no IPS match
CUFF.12869.1	---NA---	942	0			0	0		no IPS match
CUFF.12321.1	predicted protein [Arabidopsis lyrata subsp. lyrata]	344	9	2.46519E-20	81.22222222222223%	3	F:molecular_function; P:biological_process; C:cellular_component		coil (COIL)
CUFF.14427.1	---NA---	484	0			0	0		no IPS match
CUFF.11753.1	---NA---	536	0			0	0		no IPS match
CUFF.11635.1	---NA---	355	0			0	0		no IPS match
CUFF.11127.1	ac067971_25strong similarity to a mitochondrial carrier protein from ribes nigrum gb	309	1	5.71425E-14	100.0%	0	0		no IPS match
CUFF.13443.1	---NA---	265	0			0	0		no IPS match
CUFF.13481.1	---NA---	306	0			0	0		no IPS match
CUFF.14731.1	---NA---	145	0			0	0		no IPS match
CUFF.13633.1	---NA---	495	0			0	0		no IPS match
CUFF.13103.2	---NA---	400	0			0	0		no IPS match
CUFF.13697.1	---NA---	474	0			0	0		SignalP-NN(euk) (SIGNALP)
CUFF.13591.1	---NA---	608	0			0	0		no IPS match
CUFF.11075.1	---NA---	420	0			0	0		no IPS match
CUFF.14735.1	at5g25410 f18g18_150	1265	20	7.2578E-99	52.1%	4	P:biological_process; C:cellular_component; C:endomembrane system; F:molecular_function		no IPS match
CUFF.12559.1	---NA---	387	0			0	0		tmhmm (TMHMM)
CUFF.12577.1	protein	352	20	3.77438E-35	78.55%	3	F:molecular_function; P:biological_process; C:cellular_component		IPR007877
CUFF.12957.1	---NA---	997	0			0	0		no IPS match
CUFF.13595.1	---NA---	230	0			0	0		no IPS match
