# Supplementary material for: A Powerful Method for Transcriptional Profiling of Specific Cell Types in Eukaryotes: Laser-Assisted Microdissection and RNA Sequencing
Source: PLoS One. 2012 Jan 26;7(1):e29685. doi: 10.1371/journal.pone.0029685 (PMC3266888; doi:10.1371/journal.pone.0029685)
Supplement: Table S2 — The table contains the RNA-Seq expression values from all genes declared to be present in at least one of the replicates (sheet 1) and the microarray expression values from all the genes having a corresponding probeset on the microarray (sheet 2). (XLS) [file pone.0029685.s005.xls]

## Sheet: RNA-Seq
gene	CC1	CC2
AT1G01010	0	20
AT1G01020	0	83
AT1G01040	901	633
AT1G01046	0	5
AT1G01050	1371.03	1817.79
AT1G01060	236	337
AT1G01080	567	770
AT1G01090	2845	1744
AT1G01100	12217.7	9007.01
AT1G01130	0	20
AT1G01160	1762	1604.72
AT1G01170	10.1595	151.251
AT1G01180	0	21
AT1G01190	101	47
AT1G01210	1236.15	228.176
AT1G01220	247	687
AT1G01225	13	283
AT1G01230	411	921.875
AT1G01240	0	118
AT1G01250	0	15
AT1G01260	176	422
AT1G01280	69	0
AT1G01290	401	288
AT1G01300	0	24
AT1G01305	775	4383
AT1G01310	0	22
AT1G01320	872	760
AT1G01350	625.276	437.776
AT1G01360	0	63.0081
AT1G01370	0	9
AT1G01440	0	14
AT1G01448	187	55
AT1G01470	141	0
AT1G01480	380.134	297
AT1G01500	415	369
AT1G01510	141	307
AT1G01520	0	7
AT1G01530	0	12
AT1G01540	197	154
AT1G01550	232	435
AT1G01570	318	153
AT1G01590	67	0
AT1G01600	0	61
AT1G01610	56	46
AT1G01620	175	0
AT1G01640	114	18
AT1G01650	515	650
AT1G01660	0	9
AT1G01690	123	146
AT1G01710	1179	1172
AT1G01720	185	346
AT1G01725	77	148
AT1G01730	482	113
AT1G01740	19	0
AT1G01770	0	375.377
AT1G01780	51.2585	171.037
AT1G01790	319	438
AT1G01810	216	147
AT1G01820	583	109
AT1G01840	363.525	160.156
AT1G01860	66.4736	271.845
AT1G01880	0	113
AT1G01910	1004	830
AT1G01920	146	424
AT1G01930	18	137
AT1G01940	421	317
AT1G01950	183	535
AT1G01960	772	495
AT1G01970	902	346
AT1G01990	153	623
AT1G02000	0	88
AT1G02010	51	95
AT1G02020	401	455
AT1G02030	39	82
AT1G02040	17	5
AT1G02050	215	194
AT1G02065	0	80
AT1G02080	1378	1339
AT1G02090	929	1399.98
AT1G02100	506.609	497.596
AT1G02110	577.511	413
AT1G02120	858	963
AT1G02130	591	725
AT1G02140	2696	2825
AT1G02145	249	495
AT1G02150	597	356
AT1G02160	459	736
AT1G02170	561	473
AT1G02180	15	0
AT1G02190	175	33
AT1G02205	158	66
AT1G02260	303	402.536
AT1G02270	427	660
AT1G02280	2197	1396.68
AT1G02290	0	58
AT1G02300	22	34.1235
AT1G02305	2609.46	2463.3
AT1G02330	545	370
AT1G02335	14	55
AT1G02350	51	131
AT1G02370	44	374.988
AT1G02380	90	25
AT1G02400	0	31
AT1G02410	776	487
AT1G02430	0	43.153
AT1G02440	0	28.0936
AT1G02470	66	42
AT1G02475	162	180
AT1G02500	3245.78	2500.67
AT1G02520	47	24.6674
AT1G02530	0	72.3326
AT1G02560	2849	2005
AT1G02580	4670	3877
AT1G02610	13	0
AT1G02660	26	39
AT1G02670	124.75	0
AT1G02680	546	184
AT1G02690	293	649.413
AT1G02730	1494	1272
AT1G02740	236	184
AT1G02750	29	246
AT1G02770	985.356	468
AT1G02780	11886.7	8555.22
AT1G02790	57	32
AT1G02800	0	70
AT1G02810	522	685
AT1G02816	417	249
AT1G02820	0	28
AT1G02840	2488.66	3149.99
AT1G02850	432	69
AT1G02860	2656	2354
AT1G02870	496	673
AT1G02880	319.749	467.733
AT1G02890	334	76.8987
AT1G02910	386	147
AT1G02960	956	917
AT1G02965	0	60
AT1G02970	0	53
AT1G02980	201.215	803.531
AT1G02990	123	105
AT1G03000	196	120
AT1G03030	127	604
AT1G03040	448	651
AT1G03050	394	321
AT1G03055	791	552
AT1G03060	524.164	624
AT1G03070	0	59
AT1G03080	482	508
AT1G03090	779	1390.8
AT1G03103	0	58
AT1G03106	83	217
AT1G03110	254	119
AT1G03130	1143.3	1344.74
AT1G03140	751	413
AT1G03150	395	360
AT1G03160	213	185
AT1G03190	680.722	382
AT1G03210	150	59
AT1G03250	445	95
AT1G03260	440	162
AT1G03280	90	44
AT1G03290	326	617
AT1G03310	7	307
AT1G03320	28	49
AT1G03330	822	719
AT1G03340	149	34
AT1G03350	136	208
AT1G03360	761	842
AT1G03365	651.594	213.293
AT1G03380	0	31
AT1G03400	466	403
AT1G03410	0	25.9019
AT1G03420	9.22006	31.5384
AT1G03430	136	339
AT1G03440	0	52
AT1G03470	203	0
AT1G03475	809	825.268
AT1G03506	43.9971	0
AT1G03520	69	0
AT1G03530	56	23
AT1G03545	0	21
AT1G03560	0	100
AT1G03590	0	48
AT1G03600	665	837
AT1G03610	236	130
AT1G03620	0	68
AT1G03630	987	689
AT1G03650	339	58
AT1G03680	1476.67	1299.45
AT1G03687	201	220
AT1G03710	497	399
AT1G03730	43	286
AT1G03740	100	124
AT1G03743	83	30
AT1G03746	89	42
AT1G03750	150.93	137.544
AT1G03760	179.07	577.455
AT1G03770	305	451
AT1G03780	182.224	155.041
AT1G03790	117	0
AT1G03830	64	219
AT1G03860	2126	2178
AT1G03870	102	87
AT1G03900	1165	1084
AT1G03905	78	184
AT1G03910	779	528
AT1G03930	24	0
AT1G03950	253	454.5
AT1G03960	1162.4	509
AT1G03970	147	0
AT1G03982	0	150
AT1G04000	705	796
AT1G04010	240	516
AT1G04020	0	130
AT1G04030	953.575	1252.15
AT1G04040	332.425	366.349
AT1G04050	83	143
AT1G04070	787	588
AT1G04080	1730	2452
AT1G04090	7	102
AT1G04100	37	113
AT1G04120	1356	1162
AT1G04130	710	407
AT1G04140	337	388
AT1G04160	0	25
AT1G04170	1690	1384
AT1G04190	811	441
AT1G04200	418	91
AT1G04210	328	322
AT1G04220	0	61
AT1G04230	217	149
AT1G04250	156	16
AT1G04260	200	556
AT1G04270	12196.6	9084.96
AT1G04280	134	0
AT1G04290	578.693	668.771
AT1G04295	0	11.1708
AT1G04300	272	215
AT1G04310	200	186
AT1G04330	552	697
AT1G04340	1107	629
AT1G04350	461	408
AT1G04370	30	55
AT1G04380	0	65
AT1G04390	256	213
AT1G04400	0	43
AT1G04410	14264	11421
AT1G04420	58	144
AT1G04440	292	226
AT1G04445	175	379
AT1G04450	186	92
AT1G04457	10.0792	51.7468
AT1G04480	6599.88	4388.68
AT1G04510	1354	1302
AT1G04520	81	39
AT1G04530	65	49
AT1G04555	1002	853
AT1G04570	358	193
AT1G04580	0	9
AT1G04590	1008	1144
AT1G04600	0	33
AT1G04620	140	621
AT1G04630	908.15	909.581
AT1G04635	699	495
AT1G04640	57	78
AT1G04645	1306	1128
AT1G04650	154	63
AT1G04690	187	78
AT1G04700	0	32
AT1G04710	937	510
AT1G04730	383	404
AT1G04750	1759	1561
AT1G04760	0	19
AT1G04770	89	0
AT1G04780	124	233
AT1G04790	67	137
AT1G04810	585	503
AT1G04820	483.169	941.843
AT1G04830	75	53
AT1G04850	2058	1908.94
AT1G04860	403	119
AT1G04870	328	515
AT1G04900	212	320
AT1G04910	293	456
AT1G04920	64	55
AT1G04930	246	135
AT1G04940	747.16	200.767
AT1G04945	177.84	251.233
AT1G04950	484	628
AT1G04960	258	240
AT1G04970	708	517
AT1G04980	987.634	1368
AT1G04985	529	554
AT1G04990	601	242
AT1G05000	0	55
AT1G05020	116	55
AT1G05030	16	17
AT1G05040	58	220
AT1G05055	657	276
AT1G05060	233	143
AT1G05065	0	8
AT1G05070	758	547
AT1G05090	0	36.5804
AT1G05120	57.25	149
AT1G05140	181	144
AT1G05150	10	84
AT1G05160	22	54.0484
AT1G05170	26	0
AT1G05180	811	679.745
AT1G05190	1226	1662
AT1G05200	0	92
AT1G05205	954	1005
AT1G05210	510	325
AT1G05220	0	72.4816
AT1G05230	493	228.518
AT1G05270	0	21
AT1G05291	281	423
AT1G05320	0	12
AT1G05350	758	475
AT1G05360	317	111
AT1G05370	62	0
AT1G05380	702	1176
AT1G05385	186	222.25
AT1G05400	236	99
AT1G05410	628	688
AT1G05430	489	332
AT1G05460	85	96
AT1G05490	0	123
AT1G05500	1173	1012
AT1G05520	125	365
AT1G05540	97	23
AT1G05570	104	92
AT1G05590	81	303
AT1G05600	309	238
AT1G05620	0	50
AT1G05630	192	145
AT1G05650	45	0
AT1G05670	132	148
AT1G05680	0	60
AT1G05690	177	15
AT1G05710	51	0
AT1G05720	721.725	687.652
AT1G05730	888.275	366.348
AT1G05740	0	81
AT1G05750	43	102
AT1G05770	68	7
AT1G05780	128	123
AT1G05785	85	18
AT1G05790	26	57
AT1G05810	0	41
AT1G05820	0	62
AT1G05830	550	307
AT1G05835	434.301	27.1243
AT1G05840	875.319	358.875
AT1G05850	114	60
AT1G05890	195	343
AT1G05894	0	96
AT1G05900	185	305
AT1G05910	980	639
AT1G05940	602	612
AT1G05950	284	200
AT1G05960	455	466
AT1G05970	143	66
AT1G06010	156	601
AT1G06020	904.414	1399.8
AT1G06030	748.569	1165.15
AT1G06040	2075.41	837
AT1G06050	344	140
AT1G06060	432	357
AT1G06110	319	338
AT1G06120	67	5
AT1G06130	120	127
AT1G06150	339	251
AT1G06190	627	505
AT1G06200	640	465
AT1G06210	503	469
AT1G06220	1860.57	1934.3
AT1G06230	717	63
AT1G06240	0	276
AT1G06265	290	229
AT1G06270	45	96
AT1G06290	248.009	128.374
AT1G06310	93.9913	45
AT1G06320	0	47
AT1G06340	0	5.02005
AT1G06350	83	0
AT1G06370	0	34
AT1G06380	0	187
AT1G06390	44	9
AT1G06400	85	250
AT1G06410	684	400
AT1G06420	0	37
AT1G06430	597	302
AT1G06440	0	77
AT1G06450	221.372	56.2327
AT1G06460	378.628	328.287
AT1G06470	206	475
AT1G06490	185	124
AT1G06500	255	177.357
AT1G06510	0	28
AT1G06515	665.002	270.643
AT1G06520	200	0
AT1G06530	187	250
AT1G06550	1002	988
AT1G06560	290.875	215.357
AT1G06570	157.124	256.643
AT1G06580	0	33
AT1G06590	29	102
AT1G06620	0	30
AT1G06630	374	514
AT1G06640	1003.5	207.628
AT1G06650	304.789	336.244
AT1G06660	29.7106	11.1281
AT1G06670	743	1222
AT1G06680	3582.59	4353
AT1G06690	18	126
AT1G06700	1252.19	804.377
AT1G06710	0	14
AT1G06720	861	1402
AT1G06730	471	159
AT1G06740	48	71
AT1G06760	0	122
AT1G06770	0	20
AT1G06780	507.703	455.82
AT1G06790	699.713	577.482
AT1G06800	87.2906	0
AT1G06820	164	264
AT1G06830	0	36
AT1G06850	66.8573	46.5774
AT1G06870	507	288
AT1G06890	264.125	287.636
AT1G06900	393	462
AT1G06910	0	88
AT1G06925	12	0
AT1G06950	1007	1173
AT1G06960	1789	729.327
AT1G06970	13	30
AT1G07010	492.841	307.955
AT1G07020	67.1587	782.045
AT1G07030	787	389
AT1G07040	928	1231
AT1G07050	38	99
AT1G07070	2162.78	1591.16
AT1G07080	1821	1624
AT1G07110	615	718
AT1G07130	0	114.895
AT1G07140	2376.54	2849.31
AT1G07170	584	427
AT1G07180	0	19
AT1G07200	0	29
AT1G07210	2742.03	698.989
AT1G07220	188.967	0
AT1G07230	170	90
AT1G07240	277	209
AT1G07250	615	970
AT1G07260	55	63
AT1G07270	0	14
AT1G07280	0	55
AT1G07290	0	58
AT1G07300	322	178
AT1G07310	850	441
AT1G07320	2130	1697
AT1G07350	233	406
AT1G07360	499	811
AT1G07370	979.623	500.492
AT1G07380	362	89
AT1G07390	87	24
AT1G07400	108	100
AT1G07410	176	62
AT1G07420	827	674.169
AT1G07440	0	117
AT1G07470	349.491	592.169
AT1G07476	0	10
AT1G07510	770	828
AT1G07530	298	211
AT1G07540	0	23
AT1G07560	167	319
AT1G07570	90	126
AT1G07590	4837.55	5430.89
AT1G07610	0	124.535
AT1G07615	359	133
AT1G07630	0	55
AT1G07650	0	86
AT1G07660	358.108	663.561
AT1G07670	805.382	882.495
AT1G07705	0	49
AT1G07720	76	22
AT1G07728	0	57
AT1G07740	88	117
AT1G07745	423	305
AT1G07747	61	30
AT1G07750	37639.6	33394.3
AT1G07770	6299.19	8344.03
AT1G07780	951.477	1057.81
AT1G07790	65	459.337
AT1G07810	464.618	427.505
AT1G07820	1568.45	1399.9
AT1G07830	896	1123
AT1G07840	423	503
AT1G07870	263	448
AT1G07880	414	732
AT1G07890	4759.46	5461.44
AT1G07910	446	308
AT1G07920	4269.67	4303.42
AT1G07930	19966.2	14426.6
AT1G07940	10028.5	10200.4
AT1G07960	520	160
AT1G07970	458	540
AT1G07980	178	170
AT1G07990	321	333
AT1G08000	433.164	119.459
AT1G08010	492.836	149.541
AT1G08030	409	448
AT1G08040	1520.5	609.916
AT1G08050	0	15
AT1G08060	142	263
AT1G08070	0	112
AT1G08080	0	42
AT1G08110	1394	1019
AT1G08115	2194.08	989.098
AT1G08120	21	14.0096
AT1G08125	349	177
AT1G08130	1432	641
AT1G08140	172	37
AT1G08190	812.614	738.315
AT1G08200	710	673
AT1G08210	0	13
AT1G08220	588	575
AT1G08230	306	10
AT1G08250	0	72
AT1G08260	338.952	513.211
AT1G08270	493.908	167
AT1G08300	12	47.5081
AT1G08310	0	8.1089
AT1G08315	124.393	46.5882
AT1G08350	323.988	99
AT1G08360	8135.48	8743.05
AT1G08370	387	627
AT1G08380	2304	2255
AT1G08390	43	210
AT1G08400	511	192
AT1G08410	551	386.108
AT1G08420	316	357
AT1G08460	121	112
AT1G08470	518	608.459
AT1G08480	4884	4718
AT1G08490	557	392
AT1G08500	47	0
AT1G08510	65	212
AT1G08520	1099	894
AT1G08530	161	151
AT1G08540	272	221
AT1G08550	281	119
AT1G08570	63	268
AT1G08580	1181	968
AT1G08600	0	233
AT1G08610	185	8
AT1G08620	379	88
AT1G08630	235	328
AT1G08640	1102	1022
AT1G08650	96	41
AT1G08660	833	515
AT1G08700	654	695
AT1G08710	193	98
AT1G08720	145	0
AT1G08730	0	120
AT1G08750	280	1035
AT1G08760	809	251
AT1G08770	296	272
AT1G08780	468	797
AT1G08800	829	581
AT1G08820	797	1343
AT1G08830	1263.28	1569.34
AT1G08840	449	208
AT1G08845	75	280
AT1G08860	36	62
AT1G08880	3266.45	2368
AT1G08890	96	26
AT1G08900	0	21
AT1G08910	14	192
AT1G08920	0	6
AT1G08940	0	83
AT1G08960	150	100
AT1G08970	188	665
AT1G08980	234	57
AT1G09000	65	0
AT1G09010	143	657
AT1G09020	33.9289	94.2701
AT1G09040	63	38.8356
AT1G09050	15	69.27
AT1G09060	54	155
AT1G09070	1543	1167
AT1G09090	51.6623	0
AT1G09100	650.338	526
AT1G09130	1296	1736
AT1G09140	4067	4537
AT1G09150	1104	692
AT1G09157	57	0
AT1G09160	758	1116
AT1G09190	0	32
AT1G09195	0	50
AT1G09200	316.429	501.351
AT1G09210	6974.73	5906.47
AT1G09220	80	0
AT1G09230	292	238
AT1G09270	580.948	650.037
AT1G09280	707.052	209.963
AT1G09290	343	303
AT1G09300	371.203	491.593
AT1G09310	2029	1447
AT1G09320	148	218
AT1G09330	297	550
AT1G09340	455	372
AT1G09370	32291	28869
AT1G09380	0	49
AT1G09390	567.216	339.26
AT1G09400	13.7828	63.7398
AT1G09415	347	326
AT1G09420	371	145
AT1G09430	235	411
AT1G09450	0	28
AT1G09470	33	43
AT1G09486	81.6785	24.0152
AT1G09490	181.885	114.073
AT1G09500	285	625.927
AT1G09510	1595	1550
AT1G09520	195	352
AT1G09530	0	24
AT1G09540	0	9
AT1G09560	528	312.122
AT1G09570	399	247
AT1G09575	0	55
AT1G09590	4008.12	4413.11
AT1G09600	0	54
AT1G09610	165	13.4197
AT1G09620	1452	1297.55
AT1G09630	0	39
AT1G09640	5651.1	5363.85
AT1G09645	541	324.417
AT1G09650	0	160
AT1G09660	231	603
AT1G09680	31	0
AT1G09690	7972.92	7537.62
AT1G09700	525	268
AT1G09710	144	25
AT1G09730	156	374
AT1G09740	102	74
AT1G09750	182	327
AT1G09760	316	211
AT1G09770	704	734
AT1G09780	1864.54	705.868
AT1G09790	211	80
AT1G09794	13	0
AT1G09795	618	521
AT1G09800	665	685
AT1G09810	160	71
AT1G09815	7	407
AT1G09820	236	88
AT1G09830	314	168
AT1G09840	612	217
AT1G09850	326	40
AT1G09870	272	81
AT1G09880	3636	3632
AT1G09890	461	509
AT1G09900	165	58
AT1G09910	401.599	303.283
AT1G09920	282	271
AT1G09930	51.008	32
AT1G09940	0	118
AT1G09970	19	220.29
AT1G09980	543.83	117.322
AT1G10010	3055	2919
AT1G10030	518	542
AT1G10050	39	179
AT1G10070	36.2895	117.85
AT1G10090	160.711	76.1497
AT1G10095	123.806	139.1
AT1G10110	34.5397	29
AT1G10120	29.4603	18
AT1G10130	958	368
AT1G10150	150	13
AT1G10170	681	522
AT1G10180	129	39
AT1G10190	3874.79	4391.59
AT1G10200	0	53
AT1G10210	88.3495	10
AT1G10230	502	225
AT1G10240	1443.9	788.2
AT1G10260	0	11
AT1G10270	536	748
AT1G10280	234	186
AT1G10290	1285	685.5
AT1G10310	144	203
AT1G10320	466	264
AT1G10330	0	65
AT1G10340	107	0
AT1G10350	110	75
AT1G10360	122	240
AT1G10370	0	15
AT1G10380	45	45
AT1G10390	604	1419
AT1G10410	111	132.325
AT1G10417	0	9
AT1G10430	81	191
AT1G10450	721	326
AT1G10470	154	73
AT1G10500	40	395
AT1G10510	585	301
AT1G10520	0	55
AT1G10522	1256.5	2082.69
AT1G10530	515	243
AT1G10540	329	87
AT1G10560	0	22
AT1G10570	829	494
AT1G10580	366	431
AT1G10588	7333.3	5838.58
AT1G10590	3345	2257
AT1G10600	261	191.714
AT1G10610	270.823	326.906
AT1G10630	1532	2319.22
AT1G10640	0	274
AT1G10650	770	505
AT1G10660	118	69
AT1G10670	0	71
AT1G10680	290	269
AT1G10700	110	193
AT1G10705	399	338
AT1G10710	104	101
AT1G10717	679	756
AT1G10720	549	358
AT1G10730	0	43
AT1G10740	18	97
AT1G10745	9447.93	7758.97
AT1G10760	1060	487
AT1G10770	11	0
AT1G10780	129	153
AT1G10820	0	30
AT1G10830	776	576
AT1G10840	915	827
AT1G10850	12.988	0
AT1G10865	450.875	612.396
AT1G10870	0	68
AT1G10890	1009	982
AT1G10900	411	359
AT1G10910	261	153
AT1G10920	0	51.0773
AT1G10930	356	269
AT1G10940	4800.94	4668
AT1G10950	1492.39	1212.74
AT1G10960	3943	2884.23
AT1G10970	53	69
AT1G10980	54	32
AT1G11000	0	196
AT1G11020	58	13
AT1G11050	214	0
AT1G11060	84	199
AT1G11070	3297	2434
AT1G11090	350.518	493.516
AT1G11100	215.482	24.4826
AT1G11130	0	5
AT1G11170	267.533	233
AT1G11175	164	358.988
AT1G11180	47	182
AT1G11185	38	0
AT1G11200	7	32
AT1G11210	77	87
AT1G11240	1106	787
AT1G11260	45	143
AT1G11270	215	251
AT1G11280	203	40
AT1G11310	0	15
AT1G11320	91	188
AT1G11340	0	5
AT1G11350	0	275
AT1G11360	104	244
AT1G11362	9145.72	7778.98
AT1G11370	0	28
AT1G11380	87	69
AT1G11390	331	475
AT1G11400	266	317
AT1G11410	56	68
AT1G11430	1733	741
AT1G11475	1855	1474
AT1G11480	939	943
AT1G11482	0	41
AT1G11500	0	33
AT1G11510	937	1053
AT1G11520	73.2019	0
AT1G11530	80	87
AT1G11540	1202	1808
AT1G11545	0	18
AT1G11592	941.748	814.333
AT1G11593	3493.57	2886.41
AT1G11595	297	64
AT1G11600	0	90
AT1G11610	16	0
AT1G11630	0	354.325
AT1G11650	1070	1242.6
AT1G11670	0	16
AT1G11680	590	553
AT1G11690	1016.75	451.217
AT1G11700	45	28
AT1G11710	92	67
AT1G11720	397	692
AT1G11750	1757.09	987.978
AT1G11755	584.905	148.02
AT1G11760	302	36
AT1G11820	0	24
AT1G11840	5980	4752
AT1G11850	43	0
AT1G11860	2355	1365
AT1G11870	163	421
AT1G11880	151	55
AT1G11890	654	585
AT1G11900	95	30
AT1G11905	339	350
AT1G11910	7838	7325.97
AT1G11925	615	630
AT1G11930	903	965
AT1G11940	778	747
AT1G11950	733	793.606
AT1G11960	323	342
AT1G12000	877.625	899.6
AT1G12013	56	84
AT1G12050	374	270
AT1G12080	1117	470
AT1G12090	114	259
AT1G12120	297	17
AT1G12140	577	611
AT1G12230	167	43
AT1G12240	53	0
AT1G12244	35	84
AT1G12250	0	167
AT1G12270	761.17	774.005
AT1G12280	39	172
AT1G12300	0	10
AT1G12310	1383	603
AT1G12320	198	85
AT1G12330	88	53
AT1G12340	219.693	190
AT1G12350	762.803	777.643
AT1G12360	246.283	666.791
AT1G12370	10	28
AT1G12380	0	44
AT1G12400	224	155
AT1G12410	671	678
AT1G12411	0	34
AT1G12420	338	445
AT1G12430	0	19
AT1G12440	201	232
AT1G12450	22	69
AT1G12460	26	119
AT1G12470	289	642.229
AT1G12480	0	7.76896
AT1G12520	0	38
AT1G12530	135	0
AT1G12550	150	181
AT1G12570	0	44
AT1G12580	138	317
AT1G12600	288	330
AT1G12620	75	52
AT1G12640	0	61
AT1G12650	116	64
AT1G12660	162	228
AT1G12663	0	13
AT1G12665	0	16
AT1G12670	90230.9	118229
AT1G12672	22753.8	23088.7
AT1G12680	688	753
AT1G12700	0	75
AT1G12725	28	0
AT1G12730	284	237
AT1G12750	0	69
AT1G12760	437.001	170.229
AT1G12770	257	172
AT1G12775	262	54
AT1G12780	43	174
AT1G12790	0	47
AT1G12800	693	628
AT1G12810	789	609.985
AT1G12820	0	9.01456
AT1G12830	917.104	899
AT1G12840	1356	865
AT1G12850	313	153
AT1G12860	11	0
AT1G12900	1213.21	773.775
AT1G12910	696	416.407
AT1G12920	985	1269
AT1G12930	162	161
AT1G12970	361	521
AT1G12990	90	101
AT1G13000	194	64
AT1G13020	456	151
AT1G13030	728	707
AT1G13050	82	120
AT1G13060	2894	2191.73
AT1G13080	40	0
AT1G13090	11	239
AT1G13110	17	0
AT1G13120	799	582
AT1G13130	8	10
AT1G13145	813	247
AT1G13160	1302.66	1004.05
AT1G13170	307	179
AT1G13180	63	172
AT1G13190	51	77
AT1G13200	0	41
AT1G13210	71	9
AT1G13220	132	296
AT1G13270	868	772
AT1G13280	116	138
AT1G13310	0	55
AT1G13320	1123.45	1045.39
AT1G13330	35.3327	15
AT1G13340	945.668	705
AT1G13350	410.541	465.736
AT1G13360	38	143
AT1G13390	0	7
AT1G13440	3698.73	4004.23
AT1G13450	449.637	578
AT1G13460	0	14
AT1G13530	36	26
AT1G13560	284	240
AT1G13570	186	68
AT1G13580	65	79
AT1G13590	0	133
AT1G13605	2715	1810
AT1G13607	230	382
AT1G13608	10	73
AT1G13609	268	407
AT1G13640	66	387
AT1G13680	62	6
AT1G13690	355	495
AT1G13700	31	64
AT1G13730	198	239
AT1G13740	79	86
AT1G13750	103	118
AT1G13755	9360	8640.93
AT1G13770	197	254
AT1G13780	862.797	754.464
AT1G13790	436	241
AT1G13810	190	95
AT1G13820	467	132
AT1G13860	0	58
AT1G13870	63	40
AT1G13880	267	321
AT1G13900	775	567
AT1G13910	0	107
AT1G13920	0	73
AT1G13930	486	264
AT1G13940	0	7
AT1G13950	977	383
AT1G13960	0	46
AT1G13980	109	261
AT1G13990	36	106
AT1G14000	779.744	552.788
AT1G14010	1430.27	1521.22
AT1G14020	0	106.209
AT1G14030	81.9494	335.791
AT1G14040	6	40
AT1G14060	751	821
AT1G14080	469	660
AT1G14090	78	83
AT1G14130	375	329
AT1G14140	459	98
AT1G14150	0	36
AT1G14170	0	11
AT1G14180	89	0
AT1G14200	0	148
AT1G14205	55	26
AT1G14210	6544	5146
AT1G14220	161	202
AT1G14230	583	280.598
AT1G14240	1778.98	1146.41
AT1G14250	206.025	203.996
AT1G14260	0	94
AT1G14270	486	321
AT1G14290	404	126
AT1G14300	335	253
AT1G14310	341	240
AT1G14315	213	19
AT1G14320	9276.24	8478.95
AT1G14330	10	85
AT1G14340	0	77
AT1G14345	155	342
AT1G14350	0	52.0919
AT1G14360	868	514.908
AT1G14380	229	75
AT1G14400	1510.16	1184.59
AT1G14410	561	726
AT1G14420	0	8
AT1G14430	113	50
AT1G14450	341	403.058
AT1G14455	92522	108829
AT1G14460	4499	3024.99
AT1G14480	61	105
AT1G14490	0	179
AT1G14510	271	283
AT1G14518	16	0
AT1G14520	0	92
AT1G14530	559	817
AT1G14540	0	39
AT1G14560	268	190
AT1G14570	377	482
AT1G14580	10	98
AT1G14590	15	183
AT1G14610	1321	1109
AT1G14620	1126	1072
AT1G14640	22.3597	47.0291
AT1G14642	7	26
AT1G14650	957.64	1278.97
AT1G14660	315	189
AT1G14670	589	1096.09
AT1G14680	0	25
AT1G14685	54	98.329
AT1G14690	50	70
AT1G14700	245	110
AT1G14710	87	73
AT1G14720	0	51
AT1G14730	951	824
AT1G14740	557	932
AT1G14755	16628	15271
AT1G14760	0	14
AT1G14770	0	237
AT1G14800	10.6479	28.1842
AT1G14810	2016.93	2419.82
AT1G14820	58	115
AT1G14830	766	545
AT1G14840	88	164
AT1G14850	302	564
AT1G14900	0	77
AT1G14910	338	512
AT1G14970	46	257
AT1G14980	3529	4788
AT1G14990	0	230
AT1G15000	0	775.239
AT1G15002	134	100.76
AT1G15010	186	418
AT1G15020	559	600.5
AT1G15030	70.6024	435.861
AT1G15040	4875.56	4088.97
AT1G15045	24	0
AT1G15050	20	15
AT1G15060	658	582
AT1G15080	0	7
AT1G15110	656.59	401.363
AT1G15120	4373.28	4136
AT1G15130	341	457
AT1G15140	483	607
AT1G15150	0	19
AT1G15170	361	85.8543
AT1G15175	94	115.146
AT1G15190	0	67
AT1G15200	4549	3892
AT1G15215	200	76
AT1G15220	525	273
AT1G15230	1744	1225
AT1G15240	264	376
AT1G15250	337	605.04
AT1G15270	4080	4141
AT1G15280	972	705
AT1G15290	2422	2549
AT1G15300	160	0
AT1G15310	540.715	377.284
AT1G15320	250	302
AT1G15330	137	0
AT1G15340	0	132
AT1G15350	3275	2656
AT1G15370	460	705
AT1G15390	278	273
AT1G15405	1501.53	1996.93
AT1G15410	890.611	383.516
AT1G15415	51.3823	62.4827
AT1G15420	1355	1503
AT1G15430	361	399
AT1G15440	1032.72	1144
AT1G15460	1798	1293
AT1G15470	986	914
AT1G15480	421	106
AT1G15490	0	15
AT1G15500	1544.47	1223.12
AT1G15510	111	0
AT1G15520	387	309
AT1G15540	83	0
AT1G15560	207	347
AT1G15620	23	28
AT1G15660	208	97
AT1G15690	5030.98	5252.27
AT1G15700	0	130.834
AT1G15710	98.8192	167
AT1G15730	0	123.941
AT1G15740	2123.9	2298.35
AT1G15750	1018.11	654.182
AT1G15757	1835	1758
AT1G15772	309	235
AT1G15780	15	13
AT1G15790	1424	752
AT1G15800	71	134
AT1G15810	381.579	462.877
AT1G15820	10231.4	8762.18
AT1G15860	959	437
AT1G15870	478	102
AT1G15880	345	282
AT1G15900	0	20
AT1G15910	437.461	465.876
AT1G15920	864.959	784
AT1G15930	6270.79	5364.53
AT1G15940	67	455
AT1G15950	299.742	901.667
AT1G15960	1831.27	1410.13
AT1G15970	0	86
AT1G15980	117	59.7763
AT1G16000	1529	1670
AT1G16010	0	144
AT1G16020	193	136
AT1G16030	139	63
AT1G16040	461	310
AT1G16060	276	193
AT1G16080	508	372
AT1G16090	110	0
AT1G16110	16	0
AT1G16130	116.563	107
AT1G16170	260.437	413
AT1G16180	2310	1930
AT1G16190	652	368
AT1G16210	727	489
AT1G16220	42	74
AT1G16240	418	645
AT1G16250	321	217
AT1G16270	222.106	207.642
AT1G16280	37	106
AT1G16290	495	437
AT1G16300	498	574.308
AT1G16310	0	97
AT1G16320	465.315	151
AT1G16340	342	42
AT1G16350	1436	1000
AT1G16360	126	62
AT1G16370	99	269
AT1G16430	314	490
AT1G16445	153	238
AT1G16460	1092	586
AT1G16470	2525.34	1778.95
AT1G16480	0	113
AT1G16490	0	75
AT1G16500	82	110
AT1G16510	10	12
AT1G16520	244	102
AT1G16540	34	284
AT1G16550	39	97.7988
AT1G16560	198.263	376.471
AT1G16570	254.737	287.529
AT1G16590	125	374
AT1G16610	524.383	758.077
AT1G16630	35	253
AT1G16650	202	0
AT1G16670	0	25
AT1G16680	0	176
AT1G16690	10	287
AT1G16700	725.706	1511.81
AT1G16705	1768	1471.22
AT1G16710	459	247.397
AT1G16720	532	873
AT1G16740	1417.88	814.899
AT1G16770	0	79
AT1G16790	259	272
AT1G16800	154	193
AT1G16810	292.753	625.629
AT1G16820	345.247	369.546
AT1G16825	83	131
AT1G16830	127	12
AT1G16840	362	893
AT1G16858	0	29.5
AT1G16860	0	29.5
AT1G16870	1547	1259
AT1G16880	311.668	213.061
AT1G16890	623.336	899.875
AT1G16900	154	420
AT1G16916	1681	633
AT1G16920	642	462.488
AT1G16930	27	0
AT1G16960	11.0272	16.1153
AT1G16970	800.973	682.885
AT1G17020	0	50
AT1G17040	173	243
AT1G17050	126	26
AT1G17060	0	34
AT1G17070	0	201.448
AT1G17080	349	499.551
AT1G17090	194	43
AT1G17100	485	232
AT1G17110	60	186
AT1G17120	143	27
AT1G17130	1122.21	773.048
AT1G17140	510.394	224.45
AT1G17145	169	73
AT1G17150	29	25
AT1G17160	31	28
AT1G17190	2101.4	727
AT1G17200	138	259
AT1G17210	195	96
AT1G17220	702	532
AT1G17230	190	0
AT1G17255	0	222
AT1G17260	48	15
AT1G17270	89	20
AT1G17280	1199	596
AT1G17285	0	7
AT1G17290	2335	1766
AT1G17330	9	84
AT1G17340	0	52
AT1G17350	382	413
AT1G17360	766	665
AT1G17370	267	224
AT1G17410	242	156
AT1G17420	0	21
AT1G17440	0	79.5
AT1G17450	249	309
AT1G17455	0	187
AT1G17460	0	102
AT1G17470	1123	2005.76
AT1G17480	83	286
AT1G17490	0	184
AT1G17500	0	46
AT1G17510	684	838
AT1G17520	251	205
AT1G17530	143	221
AT1G17550	0	21
AT1G17560	732	983
AT1G17580	0	56
AT1G17590	0	83
AT1G17620	0	46
AT1G17640	146	35
AT1G17650	0	163
AT1G17665	15	56.1377
AT1G17680	143	235
AT1G17690	269	612
AT1G17710	2140	1557
AT1G17720	540.785	768.586
AT1G17730	165	260.108
AT1G17745	218	311
AT1G17750	0	17
AT1G17760	337	64
AT1G17790	78	0
AT1G17820	422.865	431
AT1G17860	9624.92	11531
AT1G17870	195.635	0
AT1G17880	3949.24	3295.83
AT1G17890	494	495
AT1G17920	204	128
AT1G17930	199	220
AT1G17960	595.314	353.493
AT1G17970	17	147
AT1G17980	93	452
AT1G18000	0	183.966
AT1G18010	0	454.534
AT1G18030	162.706	22.9231
AT1G18040	319.295	126.077
AT1G18060	0	354.203
AT1G18070	1216	1135
AT1G18075	81	42
AT1G18080	7668.47	5849.87
AT1G18090	109	69.2309
AT1G18120	0	43
AT1G18150	224	224
AT1G18160	311	338
AT1G18170	182	231
AT1G18180	661.506	441.803
AT1G18190	130.494	108.197
AT1G18210	4187	3873
AT1G18230	55	16
AT1G18240	0	24
AT1G18260	1204	715
AT1G18270	3596	3755
AT1G18280	1365	1209
AT1G18320	0	53.5665
AT1G18330	57	0
AT1G18335	15	53
AT1G18340	492	808
AT1G18350	1962	1495
AT1G18360	361	246
AT1G18370	0	7
AT1G18390	151	0
AT1G18410	90	0
AT1G18415	37	245
AT1G18440	33	31
AT1G18450	424	822
AT1G18480	186	235
AT1G18485	11	104
AT1G18490	538	369.193
AT1G18500	926.657	636.607
AT1G18520	0	24
AT1G18540	5880.03	5739.54
AT1G18550	166	344
AT1G18560	0	9
AT1G18580	241	109
AT1G18590	99	0
AT1G18600	116	235
AT1G18610	40	0
AT1G18620	0	203
AT1G18630	370.81	342.582
AT1G18640	554.19	336.418
AT1G18650	0	14
AT1G18660	169	278
AT1G18680	203	174
AT1G18690	615.324	500
AT1G18700	1033	314
AT1G18720	4949	5482
AT1G18730	236.867	159.8
AT1G18740	138	74
AT1G18745	760.864	540.195
AT1G18750	33	18
AT1G18760	0	46.5806
AT1G18770	19	24.4194
AT1G18773	148.598	456.653
AT1G18800	571	787
AT1G18810	32	0
AT1G18830	47	62
AT1G18850	456	612
AT1G18880	21	21
AT1G18900	483	385.99
AT1G18950	77	224
AT1G18980	0	14
AT1G18990	0	13
AT1G19000	459	269
AT1G19010	160	313
AT1G19025	218	72
AT1G19060	310.644	381
AT1G19080	97.9915	316.143
AT1G19100	106	174
AT1G19110	356	733
AT1G19120	568	406
AT1G19130	1675	922
AT1G19140	677	588
AT1G19150	49	57
AT1G19160	6	36.0581
AT1G19170	176	153
AT1G19180	0	57
AT1G19240	539	309
AT1G19270	2282.88	2133.17
AT1G19300	0	47
AT1G19310	217	100
AT1G19320	0	14
AT1G19330	0	167
AT1G19340	125	41
AT1G19360	111	211
AT1G19370	480	206
AT1G19373	51	32
AT1G19376	37	46
AT1G19380	415	492
AT1G19396	0	131.639
AT1G19397	33	166.593
AT1G19400	535	426.662
AT1G19430	0	68
AT1G19440	51	0
AT1G19450	298	241
AT1G19480	71	0
AT1G19485	51	82
AT1G19490	141	190
AT1G19520	449	625
AT1G19570	109	666.595
AT1G19580	716	504
AT1G19600	1607	1255
AT1G19650	642	361
AT1G19660	605	302
AT1G19670	0	5
AT1G19680	199.739	204.073
AT1G19690	95.2603	224.927
AT1G19700	40	117
AT1G19710	944.781	806.137
AT1G19715	201.924	504.564
AT1G19730	588	166
AT1G19740	865.112	474.718
AT1G19750	14	6.0652
AT1G19770	18	22
AT1G19780	5	0
AT1G19800	0	118
AT1G19860	808	461
AT1G19880	435	448
AT1G19890	7	0
AT1G19910	3368.21	2838.76
AT1G19920	499	381
AT1G19940	2224	1701
AT1G19950	446	390
AT1G19968	0	17
AT1G19970	24	218
AT1G19980	0	7
AT1G19990	200	349
AT1G20010	115	0
AT1G20015	12	22
AT1G20020	177	300
AT1G20050	949	1498
AT1G20060	0	34
AT1G20065	0	206
AT1G20080	404	601
AT1G20090	0	350
AT1G20100	850	1655
AT1G20110	1181.07	934.507
AT1G20120	186	369
AT1G20140	510.339	186.726
AT1G20180	0	8
AT1G20190	126	0
AT1G20200	733	1033
AT1G20220	446	553
AT1G20225	427	313
AT1G20230	0	82
AT1G20260	661.913	875.664
AT1G20270	757	578
AT1G20280	0	5.00319
AT1G20300	289	111
AT1G20330	2812.31	3322.19
AT1G20340	9240	8188
AT1G20350	184	205
AT1G20360	0	24
AT1G20370	298	235
AT1G20380	72	0
AT1G20410	37	81
AT1G20430	729	773
AT1G20440	156	109.514
AT1G20450	93.7441	63.486
AT1G20480	0	41
AT1G20510	349	226
AT1G20515	0	17
AT1G20530	63	129
AT1G20540	632.844	805.944
AT1G20550	386.967	242.061
AT1G20560	33	166
AT1G20570	0	15.2203
AT1G20575	1116	873
AT1G20580	1402.86	1056.58
AT1G20590	107.793	55.6663
AT1G20600	17.1245	0
AT1G20610	969.183	999.334
AT1G20620	375.194	443.143
AT1G20630	8146.81	6658.86
AT1G20640	29	103
AT1G20650	143	11
AT1G20670	191.332	219
AT1G20680	0	21
AT1G20690	359.264	71.1429
AT1G20693	546	548
AT1G20696	1353.45	891.925
AT1G20720	0	99
AT1G20760	845	309
AT1G20770	579	862
AT1G20780	55	56
AT1G20790	5	0
AT1G20795	0	51
AT1G20800	391	221
AT1G20810	561	294
AT1G20816	0	121
AT1G20830	0	173
AT1G20840	101.404	49.8944
AT1G20890	373	566
AT1G20920	3467.68	2946
AT1G20930	677	464.166
AT1G20950	571	969
AT1G20960	1113.14	1877.2
AT1G20970	570	557
AT1G20980	44	108
AT1G21000	0	15
AT1G21010	26	13
AT1G21065	644	1044.5
AT1G21070	139	390.835
AT1G21080	143	32
AT1G21090	0	51
AT1G21160	389	159
AT1G21170	383	203
AT1G21190	866.409	636.661
AT1G21200	234	245
AT1G21220	8	0
AT1G21230	44	0
AT1G21250	11	0
AT1G21260	0	25.1165
AT1G21280	214	142.884
AT1G21286	0	5
AT1G21290	96	37
AT1G21300	0	48
AT1G21350	43	46
AT1G21370	299	35
AT1G21380	502	58
AT1G21390	0	83
AT1G21410	0	194
AT1G21440	91	291
AT1G21450	181	135
AT1G21460	239	94
AT1G21480	664	172
AT1G21500	1102	1310
AT1G21525	61	0
AT1G21560	405	74
AT1G21580	771	442
AT1G21590	372	194
AT1G21600	677	530
AT1G21610	193	258
AT1G21630	126	253
AT1G21640	37.2537	222.73
AT1G21650	191.746	163.622
AT1G21651	152	149.648
AT1G21670	72	52
AT1G21680	649	346
AT1G21690	382	330
AT1G21695	370	299
AT1G21700	393.234	685.02
AT1G21710	53	199
AT1G21720	1805	879
AT1G21730	110	165
AT1G21740	0	96
AT1G21750	4949.84	2390.49
AT1G21760	511.837	350.374
AT1G21770	456.113	376.357
AT1G21780	646.05	631.269
AT1G21790	171	341
AT1G21810	0	12
AT1G21840	167	269
AT1G21860	462	594
AT1G21880	0	53
AT1G21900	2309	1192
AT1G21920	0	58
AT1G21930	1131.14	504.071
AT1G21970	111	63
AT1G21980	32	39
AT1G22015	6396.76	6441.75
AT1G22020	51	275
AT1G22030	17	0
AT1G22040	0	98
AT1G22070	311	104
AT1G22080	178	285
AT1G22090	512	645
AT1G22100	271	46
AT1G22110	1005	0
AT1G22140	1043	480
AT1G22170	13	0
AT1G22180	132	35
AT1G22190	229.517	182.473
AT1G22200	1446	1130
AT1G22210	1662	1011
AT1G22240	0	36
AT1G22250	154.355	345
AT1G22260	10.6452	0
AT1G22270	2044	1942.67
AT1G22275	91	88
AT1G22280	508	738
AT1G22300	8928.5	7609.58
AT1G22310	440	408
AT1G22410	99	33.0433
AT1G22450	1822.99	2435
AT1G22460	237	11
AT1G22470	0	11
AT1G22480	46	0
AT1G22500	33.6216	22.561
AT1G22510	277.379	347.439
AT1G22520	1283	886.493
AT1G22530	0	69
AT1G22540	1607	1178
AT1G22590	956	1090
AT1G22610	0	180
AT1G22620	0	37
AT1G22650	502	392.786
AT1G22660	571	258
AT1G22670	0	34
AT1G22700	71	320
AT1G22730	242	49
AT1G22750	644	639
AT1G22760	232	431
AT1G22770	388	285
AT1G22780	2538.35	2403.99
AT1G22790	104	348
AT1G22800	342	375
AT1G22830	95	128
AT1G22840	2699.85	2714.07
AT1G22850	482.152	665.926
AT1G22860	0	338
AT1G22870	47	29
AT1G22882	194	97
AT1G22920	745	840
AT1G22930	104	220
AT1G22940	109	13
AT1G22950	570	551
AT1G22960	20	10
AT1G22970	452	272
AT1G23010	134.982	36
AT1G23020	53	151
AT1G23030	220	44
AT1G23090	0	14
AT1G23100	1871	2160
AT1G23120	17	92
AT1G23147	40	37
AT1G23149	40.088	34.1798
AT1G23150	40.088	34.1798
AT1G23170	252.515	342.625
AT1G23180	388.485	331.375
AT1G23190	2833.2	1816
AT1G23201	148	41
AT1G23205	37	41
AT1G23220	152	51
AT1G23230	128	165.2
AT1G23260	87	47
AT1G23280	299	159
AT1G23290	6450.22	6197.84
AT1G23310	450	745.677
AT1G23330	107	154
AT1G23360	34	107
AT1G23390	72	50
AT1G23400	108	511
AT1G23410	1148.4	368.449
AT1G23440	686	400
AT1G23470	0	111.36
AT1G23490	1228.16	1205.62
AT1G23540	0	58
AT1G23550	214.5	241
AT1G23560	19.5	0
AT1G23700	16	0
AT1G23710	0	95
AT1G23730	680	707
AT1G23740	444	290
AT1G23750	306	384
AT1G23770	0	60
AT1G23780	519	400
AT1G23790	0	42
AT1G23800	5	0
AT1G23810	7.5	9.4
AT1G23820	2302.36	1555.29
AT1G23850	43	18
AT1G23860	1881	942
AT1G23870	73	233
AT1G23880	530	444
AT1G23890	217	153
AT1G23900	722	457
AT1G23940	0	12
AT1G23950	338.927	254.385
AT1G23960	883	664
AT1G23965	0	111
AT1G23970	401.073	108.615
AT1G23980	0	33
AT1G24020	113	171
AT1G24040	71	65
AT1G24050	1232	1473
AT1G24062	338	505.933
AT1G24090	20	91
AT1G24095	279	493
AT1G24100	52	49
AT1G24120	1071.94	1303
AT1G24147	130	0
AT1G24150	439	454
AT1G24159	0	27
AT1G24160	66	22
AT1G24170	0	12
AT1G24180	991	905.531
AT1G24190	6	285
AT1G24210	493	201
AT1G24240	98.6874	41.487
AT1G24250	0	20.6
AT1G24260	0	129
AT1G24265	187	220
AT1G24267	1033	550
AT1G24280	651.685	349.403
AT1G24290	213.317	305.597
AT1G24300	483.375	661.329
AT1G24310	440.534	320.19
AT1G24320	212.465	38.8108
AT1G24330	52	148
AT1G24340	0	190.566
AT1G24350	137	212.434
AT1G24360	1784.77	1587.46
AT1G24370	114	545
AT1G24388	0	26.2291
AT1G24390	195.23	150.268
AT1G24400	1094	869
AT1G24440	1305	941
AT1G24460	204	825
AT1G24490	1299	418
AT1G24510	1437	1356
AT1G24540	0	80
AT1G24560	209	299
AT1G24570	748.595	631.321
AT1G24600	109	154
AT1G24610	638	97
AT1G24650	74	33
AT1G24706	779	693
AT1G24764	0	6
AT1G24800	431.403	0
AT1G24880	409.139	1811
AT1G25098	605.603	0
AT1G25175	2160.78	0
AT1G25211	968.601	1973.32
AT1G25220	1112.9	1113.72
AT1G25230	0	33
AT1G25260	3093	2108
AT1G25275	21	22
AT1G25280	1634	2066
AT1G25290	111	81
AT1G25320	0	151
AT1G25330	77	26
AT1G25350	2569	1371
AT1G25360	0	37
AT1G25370	0	7
AT1G25375	127	87
AT1G25380	578	527
AT1G25390	54	0
AT1G25420	109	333
AT1G25440	413	461
AT1G25480	429	226
AT1G25490	1411	651
AT1G25500	315	424
AT1G25510	0	49
AT1G25520	694	813
AT1G25530	61	50
AT1G25540	323	365
AT1G25550	1392	1168
AT1G25560	39	19
AT1G25570	166	120
AT1G25580	0	195
AT1G25682	211	392
AT1G26090	138.311	79.4527
AT1G26100	311.687	231.547
AT1G26110	1389	1076.27
AT1G26120	174	376
AT1G26130	455	473
AT1G26150	701.415	860.067
AT1G26160	241	576
AT1G26170	418	412
AT1G26180	629	219
AT1G26190	801	861
AT1G26208	3540	4966.46
AT1G26210	0	306.615
AT1G26218	49	0
AT1G26230	138	365
AT1G26233	120	50
AT1G26270	0	132
AT1G26290	0	18
AT1G26300	1738	1336
AT1G26310	0	62
AT1G26320	0	5.00026
AT1G26330	271	33
AT1G26340	949	510
AT1G26370	192	272
AT1G26440	228	186
AT1G26460	1169	458
AT1G26470	2072	2680
AT1G26480	16	7
AT1G26500	28	0
AT1G26510	218.947	0
AT1G26515	34.0534	74
AT1G26520	413	463.372
AT1G26530	377	223.785
AT1G26540	0	9
AT1G26550	2365.99	1443
AT1G26560	53	0
AT1G26570	0	65
AT1G26580	2796	2275
AT1G26630	22215.6	19677.7
AT1G26640	350	289
AT1G26650	0	77
AT1G26660	555	575
AT1G26665	78	130.315
AT1G26670	649	437
AT1G26690	633	1564
AT1G26740	839	564.428
AT1G26750	1166	843.409
AT1G26760	0	100.59
AT1G26761	168	9
AT1G26790	44	66
AT1G26795	5033.38	3782.21
AT1G26796	160.625	93.7833
AT1G26800	121	237
AT1G26810	143	0
AT1G26830	954	719.703
AT1G26850	2228	2010
AT1G26880	5583	5250
AT1G26890	77	67
AT1G26900	0	48
AT1G26910	648.064	836.006
AT1G26920	1204	998
AT1G26940	700	334
AT1G26945	35	30
AT1G27000	1056	1216
AT1G27050	64	298
AT1G27060	20	28
AT1G27070	197	161
AT1G27080	0	34
AT1G27090	313	136
AT1G27100	790	663
AT1G27130	353	260.961
AT1G27150	291.834	349
AT1G27170	141.307	28.4709
AT1G27190	222	90
AT1G27200	43	0
AT1G27210	0	67
AT1G27290	49	256
AT1G27300	445.275	384.958
AT1G27310	3047.73	2026.04
AT1G27320	0	93
AT1G27330	4819.02	4685.57
AT1G27340	586	481
AT1G27350	2090.26	2214.74
AT1G27360	24	0
AT1G27370	87	13
AT1G27380	105	101
AT1G27385	114	99
AT1G27390	2632	1589
AT1G27400	6493.19	5561.94
AT1G27410	30	150
AT1G27420	0	46
AT1G27430	357.625	470.671
AT1G27435	1769	1397
AT1G27440	0	91
AT1G27450	5396	4326
AT1G27460	69	97
AT1G27470	664	735
AT1G27500	147	0
AT1G27510	303	402
AT1G27520	217	343
AT1G27530	2448	1902
AT1G27540	0	44.6064
AT1G27560	7	42
AT1G27565	286.901	210.36
AT1G27570	13	195
AT1G27580	87	324.176
AT1G27590	22.9137	54
AT1G27595	0	328
AT1G27600	28	109
AT1G27630	1505	2138
AT1G27650	681	1315
AT1G27680	1515	1126
AT1G27695	605	482
AT1G27700	57	87
AT1G27750	0	221
AT1G27752	235	300
AT1G27760	314	9
AT1G27770	0	112
AT1G27820	28	0
AT1G27840	0	726.934
AT1G27850	77	41
AT1G27860	64.0717	29
AT1G27880	337.535	165.377
AT1G27900	168	191
AT1G27910	77	0
AT1G27950	142	200
AT1G27960	599	718
AT1G27970	1955	2169
AT1G27980	153	222
AT1G28020	0	55
AT1G28030	2082	1170
AT1G28040	90	52
AT1G28050	156	710
AT1G28060	783	374
AT1G28090	214	146
AT1G28100	0	27.5556
AT1G28120	363	698
AT1G28140	328	801
AT1G28150	491	245
AT1G28200	455	280
AT1G28210	341	330
AT1G28220	779	185
AT1G28230	264	370
AT1G28240	252	55
AT1G28250	194	364
AT1G28260	0	140
AT1G28270	14	11
AT1G28280	0	22
AT1G28310	47	116
AT1G28320	450	468
AT1G28330	0	225
AT1G28340	51	0
AT1G28350	429	559.654
AT1G28380	932.977	969
AT1G28390	20.0259	0
AT1G28395	1414	1146
AT1G28410	476	777.886
AT1G28420	566	325
AT1G28470	23	16
AT1G28490	550.682	416.141
AT1G28510	432	332
AT1G28520	701	613
AT1G28530	162	238
AT1G28540	59	228
AT1G28560	487	252
AT1G28570	0	29
AT1G28580	154	37
AT1G28620	11.4349	0
AT1G28680	0	29.5224
AT1G28685	0	142.478
AT1G28710	517	530.135
AT1G28815	60	58
AT1G28960	832	598
AT1G29010	3043	2634
AT1G29030	899	591
AT1G29040	766	771.982
AT1G29050	46	194
AT1G29060	486.986	468.448
AT1G29070	1260	1169
AT1G29071	512	698
AT1G29120	108	212
AT1G29140	20	11
AT1G29150	1202	1303
AT1G29160	0	18
AT1G29195	11	63
AT1G29200	24.5019	91.4158
AT1G29220	333.497	216.585
AT1G29240	107	0
AT1G29250	0	234
AT1G29260	805	240
AT1G29290	0	14
AT1G29310	1705.02	2241.03
AT1G29320	606.632	402.717
AT1G29330	685.368	532.283
AT1G29340	869	909
AT1G29350	446.601	246.429
AT1G29357	726.35	494.871
AT1G29370	1218.17	339.502
AT1G29380	0	37
AT1G29390	679.15	654.136
AT1G29395	312.85	200.864
AT1G29400	207.991	204.447
AT1G29410	509.314	897.18
AT1G29418	749.598	1329.38
AT1G29420	100.647	76.0102
AT1G29465	406.013	125.087
AT1G29470	579.812	581
AT1G29520	0	82.6513
AT1G29530	455	184
AT1G29540	49	18
AT1G29550	556.465	314.609
AT1G29560	116	305
AT1G29600	15	0
AT1G29630	1068	959
AT1G29640	38	73
AT1G29660	0	212
AT1G29670	0	42
AT1G29690	693	677
AT1G29700	223	235
AT1G29710	301	37
AT1G29730	79	46
AT1G29740	76	0
AT1G29750	0	100
AT1G29760	26	110
AT1G29790	0	17
AT1G29800	30.4533	43.1026
AT1G29810	0	79.8974
AT1G29840	246.114	58.255
AT1G29850	860	739
AT1G29880	1143	1558
AT1G29890	222.8	80
AT1G29900	2614	2160
AT1G29910	2912.04	3000.96
AT1G29920	6123.15	6341.29
AT1G29930	10454.3	12435.2
AT1G29940	324	1193
AT1G29950	5	0
AT1G29960	670.85	268.273
AT1G29962	97	0
AT1G29965	1852.75	1837.38
AT1G29970	697.992	281.356
AT1G29980	200	377
AT1G29990	1222	1514
AT1G30000	224	906
AT1G30010	324.676	23.8889
AT1G30020	5.32258	19.1111
AT1G30040	0	7
AT1G30050	0	77
AT1G30060	0	13.2169
AT1G30070	1051	849.39
AT1G30090	134	7
AT1G30100	45	0
AT1G30110	57	0
AT1G30120	536.482	973.06
AT1G30130	101	321
AT1G30135	48	13
AT1G30140	0	14
AT1G30200	0	120
AT1G30210	0	56
AT1G30220	1629	1080
AT1G30230	8662.44	9264.33
AT1G30240	1227	250
AT1G30270	2131	1672
AT1G30280	0	56
AT1G30290	0	22
AT1G30300	536	233.5
AT1G30330	49	0
AT1G30360	0	113
AT1G30380	2944	2183
AT1G30400	1737	999
AT1G30410	29	62
AT1G30440	20	137
AT1G30450	600	287
AT1G30460	160	29
AT1G30470	384	421
AT1G30473	784	36.2916
AT1G30480	56	456
AT1G30500	54	11
AT1G30510	234.989	263.926
AT1G30520	1073	524
AT1G30530	60	0
AT1G30540	73	168
AT1G30550	25	54
AT1G30580	2479	2867
AT1G30590	2700	2200
AT1G30600	101	158
AT1G30610	33	410
[truncated: 15,420 more rows]

## Sheet: Microarray
gene	CC1	CC2	CC3
AT1G01010	3.17883	3.16246	3.22442
AT1G01030	3.45689	3.22821	3.50764
AT1G01040	6.24491	6.40809	6.19477
AT1G01050	5.89093	5.96798	5.48169
AT1G01060	3.34353	3.25207	3.09769
AT1G01070	2.84497	2.92826	3.05734
AT1G01080	3.47613	3.31148	3.31898
AT1G01090	6.28765	6.48531	6.292
AT1G01100	8.51513	8.8765	9.05759
AT1G01110	3.11462	3.07884	3.2618
AT1G01120	3.13564	3.61562	2.89822
AT1G01130	2.91942	2.6978	3.14728
AT1G01140	2.541	2.45748	2.6762
AT1G01150	2.55941	2.61367	2.49005
AT1G01160	3.28012	3.04176	3.81832
AT1G01170	5.70731	4.15108	4.86944
AT1G01180	3.22864	3.30064	3.11144
AT1G01190	3.09666	3.06982	2.94364
AT1G01200	3.10192	3.07991	3.12618
AT1G01220	3.6017	3.55135	3.61706
AT1G01225	3.36053	3.48667	3.3165
AT1G01230	5.13366	5.47943	4.66201
AT1G01240	3.88322	3.97197	3.93062
AT1G01250	3.0601	2.89293	3.01888
AT1G01260	3.02413	3.42957	3.09489
AT1G01280	2.54302	2.57282	2.92218
AT1G01290	3.21777	3.25015	3.34064
AT1G01300	3.43581	3.59141	3.36475
AT1G01310	2.74652	2.74981	2.85377
AT1G01320	2.94986	2.95446	2.89878
AT1G01340	2.86837	2.63207	3.19283
AT1G01360	2.74099	3.23883	2.55637
AT1G01370	2.856	2.856	2.856
AT1G01380	2.46567	2.5186	2.52802
AT1G01390	2.84022	2.88688	2.99446
AT1G01410	2.70926	2.62923	2.64839
AT1G01420	2.73638	2.73638	2.76933
AT1G01430	3.45519	3.39224	3.31461
AT1G01440	2.37438	2.52747	2.51271
AT1G01450	2.80129	2.80876	2.70307
AT1G01460	4.65824	4.03615	5.1179
AT1G01470	3.16441	3.08427	3.12898
AT1G01480	3.56078	3.65675	3.61743
AT1G01490	2.75364	3.14952	2.44975
AT1G01500	5.16546	5.0501	5.17842
AT1G01510	3.78686	3.82331	3.7852
AT1G01520	2.58938	2.64648	2.63095
AT1G01530	2.91648	2.89293	2.91648
AT1G01540	3.88158	3.92342	3.75159
AT1G01550	4.01079	3.9197	3.58648
AT1G01560	2.93398	2.95119	3.21244
AT1G01570	3.57619	3.39869	3.05344
AT1G01600	3.12972	2.89466	4.00162
AT1G01610	2.82323	2.65763	2.81681
AT1G01620	3.56377	3.85025	3.32625
AT1G01630	3.24869	3.88229	3.29249
AT1G01640	2.91509	2.67681	3.27902
AT1G01650	3.12379	3.23923	3.21117
AT1G01660	2.90703	2.97499	2.92358
AT1G01670	3.47095	3.20892	3.49388
AT1G01695	3.59298	3.31531	3.79608
AT1G01700	2.77429	2.60233	2.82007
AT1G01710	4.82975	5.32373	4.4848
AT1G01720	3.10702	3.44272	3.08384
AT1G01725	3.85047	3.37799	3.47548
AT1G01730	3.8045	4.55713	4.04296
AT1G01740	3.75822	3.34346	3.99196
AT1G01750	2.73052	2.75822	3.09078
AT1G01760	3.30137	3.24855	3.61554
AT1G01770	4.02959	3.56652	3.52144
AT1G01780	2.97319	3.07483	2.88657
AT1G01790	4.12421	3.98807	3.55415
AT1G01800	2.95541	3.09255	2.97881
AT1G01820	3.75064	3.82875	3.311
AT1G01830	2.65124	2.81936	2.67663
AT1G01840	4.0576	4.94471	4.37676
AT1G01860	3.17247	3.13821	3.19738
AT1G01900	2.81079	3.05013	2.94751
AT1G01910	5.4449	5.55325	5.48504
AT1G01920	4.39598	4.10993	4.20986
AT1G01930	2.93928	2.80285	2.80285
AT1G01940	4.91481	4.78978	4.10464
AT1G01950	2.85208	3.28487	2.83508
AT1G01960	3.58864	3.17453	3.45315
AT1G01970	5.19516	5.19235	5.96495
AT1G01980	2.8025	2.83808	3.13724
AT1G01990	3.59506	3.56776	3.45715
AT1G02000	2.80924	2.9491	2.9491
AT1G02020	4.19059	4.10322	3.66714
AT1G02050	2.99075	2.9585	2.96336
AT1G02060	2.68276	2.79297	2.97233
AT1G02070	2.64108	2.6483	2.78793
AT1G02080	4.3709	4.28284	4.28284
AT1G02090	3.43353	2.87468	2.95476
AT1G02100	3.46058	3.31308	3.43664
AT1G02110	3.90611	3.85035	3.4335
AT1G02120	3.32931	3.2593	2.99446
AT1G02130	5.61807	5.0884	5.34978
AT1G02140	4.02899	3.40068	3.11978
AT1G02150	4.03672	3.90538	4.28333
AT1G02160	7.26085	7.96362	6.19633
AT1G02170	3.58312	3.45997	3.6209
AT1G02180	3.23229	3.05555	2.91428
AT1G02190	2.9585	3.04484	2.71214
AT1G02205	3.05108	2.94051	3.1354
AT1G02220	2.51265	2.39609	2.47745
AT1G02250	3.06257	3.08194	2.85629
AT1G02260	3.80637	3.42054	3.07709
AT1G02270	2.98908	2.85478	2.71661
AT1G02280	3.9358	3.60142	3.59358
AT1G02300	3.34311	3.27663	3.33898
AT1G02305	4.80423	4.62418	5.3683
AT1G02310	2.99233	3.18602	3.07593
AT1G02320	2.36681	2.46482	2.53212
AT1G02330	4.80632	5.60017	4.8018
AT1G02340	2.72547	2.746	2.746
AT1G02360	2.41064	2.72836	2.85361
AT1G02370	3.32857	3.25085	3.16301
AT1G02390	2.99123	2.97793	2.98157
AT1G02400	2.99914	3.06349	3.25127
AT1G02410	2.89149	2.79462	3.01061
AT1G02420	3.23751	3.48081	3.11558
AT1G02450	2.75108	2.94357	2.93912
AT1G02460	2.89823	2.98312	3.03477
AT1G02470	2.92782	3.75809	3.26998
AT1G02475	2.96397	3.2528	3.04714
AT1G02490	2.62112	2.56294	3.00298
AT1G02500	4.20055	4.12312	4.24776
AT1G02540	2.87236	2.73435	2.96037
AT1G02550	2.98891	3.02144	3.15333
AT1G02560	5.43241	5.88506	4.61397
AT1G02570	2.99385	2.99385	3.09597
AT1G02580	6.75018	6.33626	5.50767
AT1G02620	3.11925	3.34681	3.15492
AT1G02640	2.7494	2.67976	2.66736
AT1G02660	3.87404	3.50152	3.50152
AT1G02670	2.82157	2.80235	3.43739
AT1G02680	2.95506	3.12256	3.15863
AT1G02690	3.55337	3.53129	3.50983
AT1G02700	2.94177	2.93637	3.18289
AT1G02710	3.08624	3.03336	3.08624
AT1G02720	2.9585	3.17618	3.0528
AT1G02730	3.85176	4.82365	4.0749
AT1G02740	3.30137	3.5006	3.58648
AT1G02750	3.34718	3.02952	3.06525
AT1G02780	5.28904	4.37325	4.44397
AT1G02790	2.61048	2.72166	2.59606
AT1G02800	5.34374	5.61515	5.46032
AT1G02810	6.1184	4.23307	4.29358
AT1G02813	2.85702	3.05147	3.19527
AT1G02816	4.15782	4.00347	3.42156
AT1G02820	3.32888	3.47946	3.25344
AT1G02830	2.82558	3.07758	3.09476
AT1G02840	3.87678	3.94169	3.90346
AT1G02850	3.49807	3.90727	3.2698
AT1G02860	4.5223	4.35746	4.59574
AT1G02870	3.67795	3.25021	3.14631
AT1G02890	2.77659	3.07981	2.77221
AT1G02900	2.6423	2.67976	2.67451
AT1G02910	3.28525	3.52309	3.64171
AT1G02940	2.48017	2.45761	2.66546
AT1G02950	2.81804	2.68166	2.97313
AT1G02960	3.13795	3.7704	2.83699
AT1G02970	3.06841	3.20992	3.20922
AT1G02980	3.4257	3.26719	3.55503
AT1G03000	4.74852	4.98697	5.4528
AT1G03010	2.69125	2.69015	2.81934
AT1G03020	2.41701	2.57408	2.62496
AT1G03030	3.03006	3.03176	3.44345
AT1G03040	3.00251	3.37074	3.15856
AT1G03050	2.57683	2.69214	2.93605
AT1G03055	3.4631	3.9273	3.19542
AT1G03060	2.80108	2.84081	2.84081
AT1G03070	4.25942	4.40882	4.0563
AT1G03080	3.05705	2.94099	2.68399
AT1G03090	3.76774	3.28942	3.67447
AT1G03100	3.18441	3.16543	3.16543
AT1G03110	3.1967	3.3861	3.22397
AT1G03130	5.69865	5.46679	6.73112
AT1G03150	3.42095	3.2282	3.04734
AT1G03160	2.76589	2.82422	2.80364
AT1G03170	3.16587	3.24612	3.11337
AT1G03180	2.94945	3.08566	3.32903
AT1G03190	3.54762	2.93143	3.31761
AT1G03210	3.45447	3.32642	3.54476
AT1G03250	3.72063	3.44127	3.27606
AT1G03260	3.51392	3.10996	2.95238
AT1G03270	2.85549	2.83441	2.97859
AT1G03280	3.19068	3.25482	3.19588
AT1G03290	4.44667	3.83338	4.03512
AT1G03300	3.40213	3.2938	3.61743
AT1G03310	3.60201	3.33672	3.53743
AT1G03320	3.29213	4.24544	2.73269
AT1G03330	6.17861	6.76447	4.76796
AT1G03350	4.28353	5.18483	4.46376
AT1G03360	3.55124	3.02788	2.95932
AT1G03370	3.01986	3.04684	2.95724
AT1G03380	3.20951	2.87325	3.11903
AT1G03390	2.80323	2.83699	2.83699
AT1G03400	4.79465	4.64428	4.88735
AT1G03410	2.67699	2.47598	2.80746
AT1G03420	3.91918	3.92521	3.50962
AT1G03430	3.04077	3.11949	3.10335
AT1G03440	3.27558	3.36325	3.85206
AT1G03445	3.11824	3.16582	3.48384
AT1G03457	2.7602	2.81399	2.94946
AT1G03470	2.93928	2.95684	2.92333
AT1G03475	3.07267	3.33092	2.94903
AT1G03490	2.47545	2.53621	2.5191
AT1G03510	2.76989	2.70075	2.83177
AT1G03520	2.83625	2.76651	2.96643
AT1G03530	2.86327	2.89735	2.79727
AT1G03540	3.01159	2.96064	2.70429
AT1G03550	3.16293	3.00801	3.15903
AT1G03560	2.70511	2.79843	2.84944
AT1G03590	3.84304	4.11923	3.59001
AT1G03600	3.65192	3.31752	3.46655
AT1G03610	3.79632	3.37261	3.40165
AT1G03620	3.12996	3.05942	3.34015
AT1G03630	5.46278	5.41332	4.64136
AT1G03660	3.65135	3.89587	3.83583
AT1G03680	4.30718	4.57563	3.65807
AT1G03687	3.96937	3.91052	3.63969
AT1G03700	2.76969	2.99037	3.04004
AT1G03710	5.46193	5.4763	5.16828
AT1G03720	2.85364	3.08443	2.99446
AT1G03730	4.36586	4.41368	4.3872
AT1G03740	2.98338	2.82967	2.98936
AT1G03750	3.45642	3.23254	3.02386
AT1G03760	3.5468	2.84558	3.26968
AT1G03770	2.87205	2.8232	2.67651
AT1G03780	3.13311	3.61347	2.82993
AT1G03790	2.99829	3.18796	3.11949
AT1G03820	3.05304	3.20768	3.20768
AT1G03830	4.04483	3.26033	4.139
AT1G03840	2.85702	2.80764	2.68148
AT1G03850	2.70926	2.72318	2.60896
AT1G03860	4.61082	3.70352	3.75105
AT1G03870	3.22303	3.22303	3.14082
AT1G03880	2.54859	2.74293	2.84725
AT1G03890	2.7313	2.76962	2.76311
AT1G03900	4.19134	4.07283	3.76574
AT1G03905	3.31692	2.97581	2.912
AT1G03910	4.56551	4.16679	4.64669
AT1G03920	2.76256	2.72517	2.65107
AT1G03950	2.90602	2.94427	2.91482
AT1G03960	2.96849	2.96849	2.82975
AT1G03970	3.20141	3.18482	3.26565
AT1G03980	3.48006	3.49169	3.36193
AT1G03990	3.07967	3.18619	2.96804
AT1G04000	2.90613	2.84045	3.00624
AT1G04010	2.59784	2.81522	2.67566
AT1G04020	3.03006	3.03082	3.03006
AT1G04030	3.10469	2.99431	3.06528
AT1G04040	3.6734	3.59153	3.83647
AT1G04050	2.89563	2.92866	3.14739
AT1G04070	3.38909	3.16543	2.94353
AT1G04080	5.42588	5.09154	5.61419
AT1G04090	2.86523	2.92352	2.7553
AT1G04100	3.2658	3.30057	3.05174
AT1G04110	2.73716	2.67976	2.79316
AT1G04120	4.7265	5.06609	4.32705
AT1G04130	3.5481	3.75337	3.46719
AT1G04140	3.47591	3.67879	3.66507
AT1G04150	2.90839	2.81779	2.85361
AT1G04160	2.7651	2.87404	2.30678
AT1G04170	5.13319	4.59037	5.00346
AT1G04180	2.74015	2.86418	2.75878
AT1G04190	3.85956	4.32606	3.69494
AT1G04200	3.30291	3.01415	3.06072
AT1G04220	2.69214	2.856	3.06509
AT1G04230	3.01794	2.9959	2.95974
AT1G04240	2.66616	2.64766	2.65579
AT1G04250	3.4292	3.4292	3.4292
AT1G04260	3.56212	3.54526	3.38688
AT1G04270	10.4042	10.4574	9.21982
AT1G04290	5.78385	5.26109	4.66423
AT1G04300	3.86684	3.60186	3.57825
AT1G04310	2.75287	2.80281	2.55253
AT1G04330	3.10321	3.30466	3.03545
AT1G04340	3.91057	3.35704	3.57805
AT1G04350	4.47501	3.9396	5.15463
AT1G04360	2.76911	2.94353	3.27859
AT1G04380	2.58143	2.53585	2.84164
AT1G04390	2.94856	2.98387	2.90763
AT1G04400	4.3097	4.19708	4.06121
AT1G04410	7.10525	7.79209	6.03513
AT1G04420	6.31058	6.01778	4.86375
AT1G04430	2.75411	2.73216	3.01762
AT1G04440	3.22202	3.29949	3.53045
AT1G04457	4.55967	4.61529	3.77935
AT1G04470	2.71532	2.6713	2.40164
AT1G04480	6.82472	6.91902	6.01422
AT1G04490	2.58456	2.57903	3.03616
AT1G04500	2.50419	2.49045	2.44668
AT1G04510	4.93599	4.43698	3.5924
AT1G04520	3.06532	3.10845	3.17964
AT1G04530	2.87325	2.85588	3.04735
AT1G04540	3.00286	2.97992	3.52257
AT1G04550	2.80647	2.9137	2.5022
AT1G04560	2.85124	2.97625	3.15421
AT1G04590	3.48902	3.46306	3.31012
AT1G04600	3.05688	2.98879	2.78825
AT1G04610	3.396	3.22821	3.36505
AT1G04620	3.37963	3.38238	3.1003
AT1G04625	2.78871	2.85444	2.94426
AT1G04640	3.37108	3.28431	3.57019
AT1G04645	10.2343	9.08644	9.3218
AT1G04650	2.80032	2.82724	2.89822
AT1G04660	3.70452	3.95261	4.08135
AT1G04670	2.47649	2.49123	2.35258
AT1G04680	2.83108	2.68983	2.4584
AT1G04690	3.6514	3.85288	3.17491
AT1G04700	2.89293	2.96808	2.8253
AT1G04710	4.92929	5.10093	4.53641
AT1G04730	3.75753	3.47439	3.05216
AT1G04750	6.04148	6.11335	5.4476
AT1G04760	2.83481	2.99748	2.84698
AT1G04770	2.79939	2.72819	2.90958
AT1G04780	3.55873	3.28153	3.99875
AT1G04790	3.69921	3.58232	3.64519
AT1G04800	3.40753	3.40753	3.45832
AT1G04810	4.56903	3.95518	3.87113
AT1G04820	2.76317	3.14116	2.66921
AT1G04830	2.81357	2.93538	3.1584
AT1G04840	2.59	2.68342	2.6319
AT1G04850	5.2561	4.74195	4.0563
AT1G04860	2.99385	3.10702	3.12807
AT1G04870	3.73535	4.75352	4.25486
AT1G04880	2.73403	2.65763	2.84632
AT1G04900	3.58053	3.51234	3.85608
AT1G04910	3.43897	3.23033	3.94121
AT1G04920	3.99159	3.86862	5.46514
AT1G04930	3.1764	3.18234	3.20006
AT1G04945	3.10469	3.33173	3.01602
AT1G04950	4.57762	4.57762	5.29403
AT1G04960	4.00843	3.62388	3.72237
AT1G04970	4.46686	4.02761	4.12324
AT1G04980	4.36224	4.22466	4.10264
AT1G04985	3.81639	3.06477	2.93378
AT1G04990	3.05809	2.99465	3.21976
AT1G05000	3.11148	2.9571	3.09665
AT1G05010	3.04521	2.77741	2.90653
AT1G05020	2.77471	2.87928	2.89822
AT1G05030	3.53915	3.57384	3.57384
AT1G05040	2.92683	3.08031	3.34525
AT1G05055	4.88356	5.18729	4.55729
AT1G05060	3.19423	2.95972	3.19423
AT1G05070	3.57097	3.31827	3.51515
AT1G05100	2.91091	2.94788	2.9253
AT1G05120	2.75855	2.90485	3.19271
AT1G05140	3.63838	4.70209	2.95973
AT1G05150	2.71288	2.96509	2.8098
AT1G05160	3.40748	3.11949	3.28859
AT1G05170	2.83177	2.83835	2.84527
AT1G05180	7.58721	7.42254	7.21933
AT1G05190	3.4225	3.36445	3.98175
AT1G05200	2.97008	2.96792	3.00425
AT1G05205	8.53774	8.38222	8.25121
AT1G05210	5.28177	5.52671	4.96088
AT1G05230	3.31986	4.34905	3.74153
AT1G05260	3.12837	3.11949	3.10061
AT1G05270	2.83078	3.06288	2.80418
AT1G05280	2.67559	2.71022	2.98989
AT1G05290	2.61688	2.61193	2.73302
AT1G05300	2.87189	3.21689	3.25272
AT1G05310	3.08443	3.18745	3.42333
AT1G05320	3.55824	3.72447	3.43386
AT1G05330	2.45514	2.53621	2.63405
AT1G05340	2.75465	2.7609	2.77087
AT1G05350	6.34106	5.11384	5.88427
AT1G05360	4.07734	4.21365	4.18601
AT1G05370	3.14623	3.27275	3.37474
AT1G05380	3.92494	3.74317	3.61247
AT1G05385	3.48829	3.64733	3.12041
AT1G05400	3.21967	3.05132	3.09276
AT1G05410	3.17506	3.06457	2.89579
AT1G05430	4.17385	3.9274	3.86754
AT1G05440	2.76816	2.72514	2.76017
AT1G05450	2.81744	3.1132	3.21343
AT1G05460	3.83829	3.75613	4.17336
AT1G05470	2.77429	2.88552	2.78211
AT1G05490	2.67766	2.83537	2.69491
AT1G05500	2.84388	2.86956	2.80587
AT1G05510	3.2085	3.36261	3.41932
AT1G05520	3.62596	3.487	3.90684
AT1G05530	2.73226	2.73941	2.67295
AT1G05540	4.15693	4.17398	4.4916
AT1G05550	3.82926	3.82926	3.93427
AT1G05560	2.65227	2.77339	2.70203
AT1G05570	3.65302	3.04097	2.98215
AT1G05575	2.70172	2.68734	2.59296
AT1G05577	2.6474	2.638	2.51805
AT1G05590	3.31233	3.2216	3.29509
AT1G05600	3.54586	3.48426	3.46592
AT1G05610	2.91341	3.07715	2.95881
AT1G05620	3.63743	3.53411	3.60436
AT1G05630	2.92375	2.91561	3.0882
AT1G05670	2.57376	2.58031	2.808
AT1G05680	2.80647	2.86554	2.96399
AT1G05690	3.0423	3.09944	3.27577
AT1G05700	2.65031	2.77477	2.71491
AT1G05710	3.39243	3.19714	3.57327
AT1G05720	5.90744	5.58601	3.90717
AT1G05740	2.79873	2.80726	2.65021
AT1G05750	3.10611	3.09769	3.41834
AT1G05760	2.84851	2.84558	2.9116
AT1G05770	3.13997	3.09769	3.54672
AT1G05790	3.61677	3.46604	3.21185
AT1G05800	2.76681	2.69921	2.74604
AT1G05805	3.27796	3.38247	3.39245
AT1G05810	2.863	2.99584	2.55816
AT1G05840	3.76791	3.56922	4.37021
AT1G05850	2.84004	2.8657	2.81081
AT1G05860	2.79588	2.70693	2.79674
AT1G05880	2.74015	2.8704	3.13724
AT1G05890	2.69214	2.57104	2.81836
AT1G05900	2.51634	2.80455	2.91853
AT1G05910	5.33231	5.08469	5.44372
AT1G05920	3.12651	2.80007	3.2157
AT1G05940	5.56403	5.62133	5.62133
AT1G05950	3.29114	3.36693	3.59141
AT1G05960	2.81548	2.62306	2.75179
AT1G05990	2.56624	2.52434	2.84154
AT1G06000	2.85591	2.73924	2.6962
AT1G06010	3.74092	3.64622	3.41855
AT1G06020	5.30771	5.40516	3.42641
AT1G06040	3.80404	3.50152	4.20568
AT1G06050	4.35417	4.21903	4.02958
AT1G06060	2.81829	2.96657	3.05741
AT1G06070	4.37722	5.81222	4.59746
AT1G06080	3.68382	3.65009	3.95172
AT1G06100	2.86067	2.78907	2.79146
AT1G06110	4.84934	5.18943	5.17842
AT1G06130	2.84184	2.6653	3.15937
AT1G06140	2.97549	3.06969	3.06608
AT1G06145	2.96682	3.01063	2.78898
AT1G06160	2.65763	2.65763	2.59549
AT1G06170	2.7176	2.60323	2.89152
AT1G06180	2.908	2.82951	3.1308
AT1G06190	3.45217	3.58145	3.80221
AT1G06200	3.15334	3.25926	2.84913
AT1G06210	2.67844	2.64931	2.46688
AT1G06225	2.57594	2.67825	2.5191
AT1G06230	2.94025	2.81051	3.2744
AT1G06240	2.93928	3.02201	2.93928
AT1G06250	2.81478	2.77339	2.68852
AT1G06260	3.02767	3.03222	3.10694
AT1G06270	3.86914	3.59669	3.6098
AT1G06310	3.07479	3.06771	3.20937
AT1G06320	4.19756	3.51738	4.7674
AT1G06340	2.87236	2.95371	2.73967
AT1G06380	2.76457	2.9571	2.98592
AT1G06390	2.8867	2.89903	2.69988
AT1G06400	3.31806	3.27132	3.27132
AT1G06410	3.33319	3.30873	3.26283
AT1G06420	3.104	2.78428	2.92927
AT1G06430	3.69802	2.95848	3.01341
AT1G06440	2.69563	2.69964	2.69964
AT1G06450	2.82887	2.86238	2.71349
AT1G06460	3.28466	2.96174	3.28466
AT1G06470	3.14445	3.14955	3.18199
AT1G06490	4.2051	3.88057	4.24974
AT1G06500	3.26627	3.04106	2.60725
AT1G06510	2.87049	3.05029	2.99446
AT1G06520	3.13069	3.03703	3.22572
AT1G06530	7.51664	8.21884	7.45608
AT1G06540	2.79199	2.83342	2.86511
AT1G06550	3.72326	3.62473	3.64633
AT1G06560	6.02001	5.34945	5.70283
AT1G06570	3.29985	2.92618	2.77262
AT1G06580	2.7824	2.90653	2.93322
AT1G06590	3.0042	3.25038	3.16714
AT1G06620	2.828	2.86824	2.91243
AT1G06630	3.1628	3.61144	3.19939
AT1G06640	2.75968	3.09512	2.75364
AT1G06650	3.09053	3.52149	2.99999
AT1G06670	3.59298	3.90279	4.08375
AT1G06680	8.193	7.69585	7.89231
AT1G06690	3.60786	3.74921	3.64596
AT1G06700	4.26265	4.29514	4.01215
AT1G06710	2.88513	2.82467	2.99808
AT1G06720	2.73861	2.78482	3.15468
AT1G06730	2.76424	2.96999	2.80808
AT1G06740	4.29436	3.97574	3.19631
AT1G06750	3.67285	3.70726	3.23995
AT1G06760	3.13827	4.01352	2.71042
AT1G06770	2.78993	2.87517	2.83199
AT1G06780	6.7301	6.78513	8.55478
AT1G06790	5.24362	5.47354	4.85356
AT1G06800	3.30334	3.26103	3.47625
AT1G06810	3.38541	4.14637	3.02849
AT1G06820	3.34235	3.50366	3.75978
AT1G06830	3.17719	3.23011	3.17719
AT1G06840	3.24901	3.29295	3.74474
AT1G06850	2.61218	2.73705	2.73705
AT1G06890	3.20772	3.67272	3.67272
AT1G06900	4.39965	4.27165	4.37955
AT1G06930	3.54474	3.52141	3.66619
AT1G06950	6.09711	5.386	6.20661
AT1G06960	4.37043	4.41486	3.93803
AT1G06970	2.99417	2.756	3.18381
AT1G06980	2.85702	2.81639	2.97456
AT1G06990	2.74674	2.92965	2.92965
AT1G07000	2.53909	2.84617	2.77315
AT1G07010	3.75718	3.91993	4.25569
AT1G07020	3.50778	3.19377	3.25422
AT1G07025	3.39311	3.16543	3.06072
AT1G07030	3.7648	4.26088	3.75062
AT1G07040	3.76672	3.30846	3.47013
AT1G07050	2.62945	2.70489	2.64427
AT1G07060	3.00933	2.92921	3.10857
AT1G07070	8.75079	9.1371	7.23518
AT1G07080	5.36596	5.26533	5.23881
AT1G07090	2.87753	2.8093	2.86351
AT1G07110	5.09449	4.74257	4.21439
AT1G07120	2.53846	2.53901	2.50482
AT1G07130	2.73932	2.87325	2.82588
AT1G07135	3.69928	3.92341	3.2977
AT1G07140	6.27523	4.39577	4.42073
AT1G07150	2.73827	2.77477	2.97294
AT1G07160	2.86727	3.05453	3.45504
AT1G07170	7.15152	6.69319	5.6674
AT1G07180	3.25488	3.15489	3.17637
AT1G07190	2.55258	2.57904	2.57904
AT1G07210	3.00229	3.11107	3.03419
AT1G07220	2.68616	2.74776	2.56325
AT1G07230	3.19111	2.90827	3.44451
AT1G07240	4.23249	3.77355	5.16724
AT1G07250	4.24002	3.90786	4.61079
AT1G07260	2.90282	2.84618	3.13724
AT1G07270	2.92943	2.95571	2.9585
AT1G07280	3.11338	3.08136	3.07702
AT1G07290	2.97827	3.12302	3.24736
AT1G07300	3.12996	3.12996	3.12996
AT1G07310	3.22338	3.27132	3.67037
AT1G07320	3.7081	3.65622	3.37048
AT1G07330	3.58232	3.54865	4.1464
AT1G07340	2.8247	2.91594	2.86779
AT1G07350	3.89649	3.64537	4.47273
AT1G07360	3.28055	3.11743	3.51014
AT1G07370	3.98693	4.35175	3.29509
AT1G07380	4.54701	4.51345	4.89177
AT1G07390	3.42995	3.48446	3.52053
AT1G07410	3.4627	3.6817	3.44025
AT1G07420	3.28584	3.1138	3.19584
AT1G07430	2.69006	2.64001	2.63835
AT1G07440	2.9286	2.9286	2.84032
AT1G07450	3.27106	3.27596	3.53743
AT1G07460	3.11893	3.07215	3.11893
AT1G07485	2.56179	2.59411	2.8964
AT1G07500	2.6497	2.81653	2.82327
AT1G07510	4.31739	4.01281	4.31739
AT1G07520	2.71917	2.67976	2.89822
AT1G07530	2.78373	2.91508	2.8224
AT1G07540	3.50527	3.33285	3.72635
AT1G07550	2.76471	2.86917	2.96056
AT1G07560	3.02442	3.09698	3.10498
AT1G07570	3.25785	3.35062	3.40858
AT1G07590	3.2448	3.11577	3.03108
AT1G07600	10.3032	10.1229	9.98418
AT1G07610	2.75672	2.91751	2.67976
AT1G07615	3.11073	3.27136	3.10099
AT1G07630	2.7349	2.5456	2.96821
AT1G07640	2.63275	2.82329	3.49028
AT1G07650	3.42785	3.40183	2.94334
AT1G07680	3.16777	3.01703	3.13191
AT1G07690	3.0351	3.04058	3.27577
AT1G07700	2.66396	2.48847	2.70899
AT1G07705	3.08508	3.02358	3.06072
AT1G07720	2.53001	2.60049	3.16504
AT1G07730	3.50797	2.93312	3.75062
AT1G07740	3.31942	3.09843	3.60812
AT1G07745	2.87784	2.98599	2.84716
AT1G07750	9.0722	8.9835	7.94708
AT1G07770	9.84828	9.76579	8.93046
AT1G07790	3.31074	3.45844	2.9585
AT1G07795	4.33316	4.63182	4.30205
AT1G07830	3.94004	4.10723	3.71198
AT1G07840	2.68268	2.76853	2.97535
AT1G07850	2.96537	2.78759	3.21383
AT1G07860	2.68692	2.63983	2.86707
AT1G07870	3.79057	3.33295	3.00175
AT1G07880	3.58217	3.94565	2.8232
AT1G07890	8.92695	8.62917	8.61791
AT1G07910	3.54716	3.39563	3.12468
AT1G07960	2.99096	3.38891	2.89636
AT1G07970	4.35558	4.15075	4.13694
AT1G07980	3.00367	3.37854	2.83964
AT1G07990	2.82397	2.8314	3.04409
AT1G08030	2.87236	2.81295	2.67989
AT1G08040	3.76945	3.53692	3.50765
AT1G08050	3.16617	2.9605	3.33716
AT1G08060	4.56688	4.3336	4.86431
AT1G08065	2.7762	3.03703	2.87852
AT1G08070	2.46674	2.69461	2.85075
AT1G08080	2.68438	2.80013	2.75737
AT1G08090	2.83802	2.79907	2.80047
AT1G08100	3.04405	3.05803	2.85751
AT1G08110	3.28148	3.16543	3.22304
AT1G08130	5.39079	4.867	4.35521
AT1G08135	2.79066	2.92878	2.66925
AT1G08170	2.79366	2.9419	2.70003
AT1G08180	2.63553	2.64209	2.83699
AT1G08190	3.39686	3.34064	3.39863
AT1G08210	3.3953	3.23892	3.71361
AT1G08220	3.69626	3.62405	3.52677
AT1G08230	2.94868	2.67285	2.74719
AT1G08250	2.88797	3.61964	2.61053
AT1G08260	2.84216	2.90702	2.87686
AT1G08270	2.76981	2.65707	2.8161
AT1G08280	2.75391	2.84797	2.77071
AT1G08310	3.09339	2.97325	2.97797
AT1G08315	2.89823	3.17872	3.29846
AT1G08320	4.04888	4.04888	4.30406
AT1G08340	2.74792	2.6667	3.05828
AT1G08350	3.01739	2.99615	2.99615
AT1G08360	9.05784	9.50928	8.41505
AT1G08370	3.50014	3.35926	3.2048
AT1G08380	5.84234	4.54216	4.06879
AT1G08390	3.05385	3.3264	3.14075
AT1G08410	2.90676	2.89822	2.74739
AT1G08430	2.85338	2.78693	2.67976
AT1G08450	2.78392	2.72941	2.86965
AT1G08460	4.92202	5.08058	4.90348
AT1G08470	4.24809	4.19343	3.97578
AT1G08480	7.67955	8.23451	7.44498
AT1G08490	4.29686	4.10458	3.6923
AT1G08500	3.89877	3.19106	4.07988
AT1G08510	2.90318	3.10075	3.34941
AT1G08520	5.89614	5.47972	4.6679
AT1G08540	3.06124	3.083	3.19738
AT1G08550	3.07774	3.25021	3.27259
AT1G08560	3.24978	3.7243	3.50946
AT1G08570	2.75029	2.75029	2.48833
AT1G08580	5.01452	5.67737	4.67486
AT1G08590	3.09037	3.09769	3.04697
AT1G08600	4.46054	3.79188	4.53974
AT1G08610	2.87548	2.61519	2.7937
AT1G08620	2.90988	2.90188	3.03807
AT1G08630	2.96153	3.55421	3.36438
AT1G08640	3.87105	3.98145	3.73075
AT1G08650	2.7243	2.91053	3.11825
AT1G08660	2.93928	2.89206	2.93928
AT1G08670	2.47317	2.63811	2.64
AT1G08680	2.80096	2.79737	2.9306
AT1G08700	8.40675	8.00539	7.41849
AT1G08710	2.74015	2.74015	2.89818
AT1G08720	3.04201	3.02541	3.29255
AT1G08730	2.99829	2.87928	2.86976
AT1G08750	3.90296	3.73533	3.73096
AT1G08770	3.0423	3.51233	3.21401
AT1G08780	3.94799	3.76672	3.58718
AT1G08800	2.70176	2.80761	2.82318
AT1G08810	2.78383	2.63847	2.8641
AT1G08830	6.71158	7.24184	5.86034
AT1G08840	3.372	3.19568	3.55202
AT1G08860	3.4261	3.06937	2.94493
AT1G08880	4.30627	4.12109	3.45681
AT1G08920	3.1054	3.11478	2.85486
AT1G08930	3.06004	3.0895	2.9711
AT1G08940	2.67547	2.74902	2.58333
AT1G08960	3.99247	4.21702	3.97959
AT1G08970	4.07336	4.23959	3.68117
AT1G08980	4.48016	5.01184	4.68227
AT1G08990	2.71201	2.58296	2.90895
AT1G09000	3.11772	3.5129	3.57958
AT1G09010	5.20014	5.71607	4.68272
AT1G09020	2.83666	2.92406	2.92916
AT1G09030	2.55218	2.68602	2.69112
AT1G09060	3.38618	3.81771	3.55195
AT1G09070	3.35902	3.16543	3.48384
AT1G09080	2.42783	2.56893	2.45598
AT1G09090	2.55229	2.48673	2.70154
AT1G09100	4.22057	4.00993	4.01507
AT1G09130	3.98951	3.74458	3.46136
AT1G09140	4.07366	3.9538	3.9026
AT1G09150	4.56744	4.18479	4.71659
AT1G09155	2.53179	2.51831	2.77216
AT1G09160	3.82247	3.55377	3.81359
AT1G09170	2.79727	2.88713	2.88344
AT1G09180	3.57384	3.57384	3.41035
AT1G09190	2.74083	3.00131	2.75053
AT1G09200	4.91195	4.52233	3.43869
AT1G09210	7.59953	7.11831	7.6377
AT1G09220	2.51866	2.59717	2.54307
AT1G09230	3.60587	3.40558	3.49774
AT1G09240	3.21735	3.38048	2.98383
AT1G09250	2.77429	2.81412	2.77101
AT1G09270	3.06337	3.23827	3.09769
AT1G09280	5.70129	5.03866	5.11807
AT1G09290	3.22898	3.10497	3.45974
AT1G09300	4.22685	4.5244	5.2794
AT1G09310	5.46639	5.40653	5.01884
AT1G09320	3.1398	2.95651	3.1559
AT1G09330	5.88988	5.76889	6.26424
AT1G09340	4.18332	4.40794	3.94526
AT1G09350	2.80868	2.89293	3.16168
AT1G09360	3.37802	3.27132	3.50014
AT1G09370	9.72284	8.67335	8.83725
AT1G09380	3.12138	3.25021	3.13724
AT1G09390	3.23862	3.30265	3.12987
AT1G09400	2.72309	2.86587	2.90032
AT1G09410	2.69214	2.68186	2.77241
AT1G09415	4.2641	3.49419	3.32083
AT1G09420	3.12817	3.12107	3.05804
AT1G09430	3.17299	3.10456	2.89733
AT1G09440	2.4625	2.50506	2.55183
AT1G09450	2.69214	2.69214	2.55022
AT1G09460	3.15892	3.17867	3.09971
AT1G09470	2.69214	2.65991	2.85331
AT1G09500	2.96264	3.17418	2.68771
AT1G09510	5.53167	4.97608	3.31433
AT1G09520	3.05579	3.22831	3.03804
AT1G09530	3.20465	3.33691	3.19851
AT1G09540	2.72179	2.65886	2.7598
AT1G09550	3.26275	3.36255	3.4002
AT1G09560	4.58094	4.31934	4.51763
AT1G09570	3.00996	3.07774	2.77565
AT1G09575	3.22115	3.04961	2.9127
AT1G09600	2.56322	3.0528	2.83494
AT1G09610	2.75912	2.75912	2.73074
AT1G09620	4.81105	4.96206	4.54514
AT1G09630	3.01659	3.04022	2.76694
AT1G09660	3.4367	3.47686	3.25889
AT1G09680	3.50217	3.39786	4.0563
AT1G09700	4.97568	5.06421	5.25233
AT1G09720	2.53024	2.79918	3.05209
AT1G09730	3.5468	3.37265	3.0172
AT1G09740	2.72773	2.67113	3.0376
AT1G09750	3.17499	4.15249	3.21091
AT1G09760	4.41619	4.37269	4.66565
AT1G09770	4.21956	4.31823	3.89896
AT1G09780	6.62671	6.67418	5.28593
AT1G09790	4.81599	5.47074	4.11696
AT1G09795	4.0301	3.97087	2.99433
AT1G09800	3.35544	3.27382	3.31415
AT1G09810	2.91391	2.66051	3.02229
AT1G09815	6.1049	6.39081	4.79988
AT1G09820	2.95887	2.91766	2.88997
AT1G09830	4.38373	4.6485	5.3195
AT1G09840	3.6887	3.68175	3.98434
AT1G09850	3.32544	3.41616	3.31662
AT1G09870	5.11417	3.92934	4.32297
AT1G09890	3.95089	4.08009	4.76776
AT1G09900	3.9841	3.91918	3.90348
AT1G09910	5.67013	5.14879	5.07453
AT1G09920	3.28442	3.02242	2.60002
AT1G09930	2.98103	3.15096	3.23414
AT1G09940	2.70126	2.71504	2.96816
AT1G09950	2.86653	2.96444	3.10642
AT1G09960	3.40352	3.28169	3.74106
AT1G09970	3.05985	2.95199	2.77649
AT1G09980	2.54232	2.54976	2.70936
AT1G10000	2.81023	2.93677	3.43026
AT1G10010	7.9524	7.49968	6.90612
AT1G10020	2.58478	2.6895	2.6895
AT1G10030	6.23569	5.97394	4.87076
AT1G10050	3.15517	2.97386	3.17953
AT1G10060	3.22792	3.1843	3.25166
AT1G10070	3.0834	3.05804	3.02814
AT1G10090	3.02222	2.92889	3.11153
AT1G10110	3.34385	3.35319	4.04685
AT1G10120	3.1951	3.13186	3.11997
AT1G10130	3.3083	3.22158	3.55465
AT1G10140	2.69015	2.71508	2.88607
AT1G10150	3.49966	3.40753	3.55279
AT1G10160	2.93928	2.82696	2.78211
AT1G10170	3.38134	3.06779	3.4005
AT1G10180	5.55102	5.87455	5.4473
AT1G10200	2.78326	2.96242	2.55622
AT1G10210	3.2008	2.92836	2.9976
AT1G10230	4.37955	4.74319	5.15815
AT1G10240	6.09165	5.59855	5.34587
AT1G10270	3.83224	3.66573	3.83657
AT1G10290	4.96129	4.91041	5.07163
AT1G10300	2.58255	2.76883	2.42143
AT1G10310	6.07798	6.46466	6.1969
AT1G10320	3.69991	2.97714	2.97309
AT1G10330	3.64028	3.79011	3.71175
AT1G10340	3.13947	3.36404	3.16716
AT1G10350	3.72641	3.39986	3.21775
AT1G10360	2.78518	2.87325	2.97683
AT1G10370	2.99648	3.01598	2.97378
AT1G10380	3.48889	3.37663	3.45832
AT1G10390	2.70354	2.756	2.80506
AT1G10400	3.05415	3.06463	3.1674
AT1G10410	2.9826	2.53621	3.38476
AT1G10417	2.5536	2.66449	2.67433
AT1G10430	3.18851	4.15496	3.69827
AT1G10460	2.77823	3.00019	2.57206
AT1G10470	3.44292	3.55009	3.59141
AT1G10480	2.5084	2.5084	2.56255
AT1G10490	3.62343	3.87104	3.91493
AT1G10500	5.07936	4.91443	4.73006
AT1G10510	4.71442	4.05484	2.77866
AT1G10520	2.70401	3.09771	2.48758
AT1G10522	4.83595	5.18524	4.50304
AT1G10530	3.16357	2.87543	3.19384
AT1G10540	6.34898	6.92176	6.09444
AT1G10550	2.6956	2.85136	2.93071
AT1G10560	3.61677	3.3029	3.48113
AT1G10570	4.34174	4.28491	3.9969
AT1G10580	4.32181	3.39805	3.49791
AT1G10585	2.73638	2.67724	2.61932
AT1G10590	8.00208	7.41098	7.02127
AT1G10610	2.53581	2.722	2.91098
AT1G10620	3.21309	3.47947	3.24013
AT1G10630	5.24053	5.49704	4.12666
AT1G10640	2.99512	2.9729	2.78723
AT1G10650	4.94298	5.03736	4.03551
AT1G10660	3.016	2.96274	3.46256
AT1G10670	3.98442	4.20253	4.08819
AT1G10680	3.18104	2.9554	2.82889
AT1G10690	3.00682	2.72676	3.13883
AT1G10700	3.23488	3.17806	3.2669
AT1G10710	3.26887	3.27012	2.99654
AT1G10720	3.2201	2.99203	3.1765
AT1G10730	3.01945	2.91549	3.01945
AT1G10740	3.30502	3.1796	3.29383
AT1G10750	3.10469	3.06282	3.10124
AT1G10760	5.60093	6.43166	4.94533
AT1G10770	3.34149	2.94353	2.76982
AT1G10780	3.00822	2.85548	3.17392
AT1G10800	2.91054	2.9491	2.87125
AT1G10810	3.10862	2.99226	3.31575
AT1G10830	4.30731	4.35204	4.39484
AT1G10840	4.75021	4.28101	4.00942
AT1G10850	2.79462	2.80094	2.8851
AT1G10870	3.33027	3.50152	3.13284
AT1G10880	2.94405	2.94405	2.78253
AT1G10900	3.07669	2.99911	3.13872
AT1G10910	3.18298	3.12202	2.88853
AT1G10920	3.17416	3.0891	3.07501
AT1G10930	2.76812	3.04563	2.78376
AT1G10940	3.54211	3.41907	3.88469
AT1G10950	5.62413	5.64765	5.4423
AT1G10960	9.239	9.56217	7.67558
AT1G10970	3.15482	3.01677	3.22088
AT1G10980	3.23773	3.58995	3.25383
AT1G10990	2.65762	2.79348	2.79297
AT1G11000	3.16437	3.19471	3.45378
AT1G11020	3.00268	3.1758	3.44802
AT1G11040	2.71242	2.81139	2.9286
AT1G11050	2.856	2.856	2.97352
AT1G11060	3.2255	3.16494	3.09354
AT1G11070	3.90432	3.91874	3.94294
AT1G11080	2.37436	2.42994	2.66475
AT1G11090	3.22049	2.89238	3.13374
AT1G11100	3.43294	3.34157	3.50546
AT1G11120	3.06072	3.19114	3.21825
AT1G11130	3.076	3.11949	3.15622
AT1G11160	2.5835	2.53487	2.71691
AT1G11170	3.69784	3.24443	3.31908
AT1G11190	3.11184	2.71659	3.20447
AT1G11200	3.22147	3.23131	3.17491
AT1G11210	2.93849	2.95055	3.07774
AT1G11220	3.08392	3.07774	2.9286
AT1G11240	6.28879	6.05497	7.344
AT1G11250	3.19496	3.03709	3.16543
AT1G11260	3.92223	3.5462	3.36711
AT1G11270	3.46053	3.45038	3.16575
AT1G11280	6.76792	6.77014	6.74129
AT1G11290	2.89652	2.9585	2.9585
AT1G11300	3.07228	3.06075	2.97583
AT1G11310	3.22864	3.13442	3.31519
AT1G11320	3.3249	3.42663	3.30157
AT1G11330	2.7554	2.76569	3.00102
AT1G11340	2.80647	2.98739	3.1776
AT1G11350	2.98681	4.13124	2.72729
AT1G11360	3.8304	3.29174	2.90819
AT1G11370	2.67604	2.64747	2.88424
AT1G11380	3.1157	3.23024	3.0041
AT1G11390	3.03683	3.03127	2.98561
AT1G11400	3.66233	3.6922	3.84503
AT1G11410	3.43938	3.59342	3.6181
AT1G11420	2.52552	2.56646	2.6576
AT1G11430	4.33495	4.01309	3.12642
AT1G11440	3.16965	3.14512	3.27977
AT1G11470	2.9575	2.9571	2.78764
AT1G11480	4.54724	5.32428	5.34784
AT1G11530	3.14252	3.41516	3.06102
AT1G11540	6.1586	6.10622	6.14795
AT1G11545	2.76611	2.84268	2.76202
AT1G11560	2.90678	3.06166	3.35992
AT1G11570	2.9155	2.9155	2.87289
AT1G11580	2.51274	2.61822	2.56943
AT1G11590	2.70926	2.65763	2.75128
AT1G11600	3.47385	3.65811	3.27374
AT1G11610	2.72921	2.65763	2.85717
AT1G11630	2.73891	2.79839	2.73975
AT1G11650	6.08681	6.33807	5.57114
AT1G11660	2.93834	2.66395	2.72968
AT1G11670	2.72107	2.82797	2.89253
AT1G11680	4.23574	4.57937	3.94346
AT1G11690	4.02044	4.75852	3.04752
AT1G11700	2.60556	2.68201	2.77579
AT1G11710	2.83641	2.82887	2.91648
AT1G11720	4.08354	3.60555	3.19502
AT1G11730	4.29492	3.7196	5.22529
AT1G11740	2.77429	2.96905	2.98446
AT1G11750	4.1877	4.09595	4.37021
AT1G11755	3.15684	3.18729	3.21108
AT1G11770	2.64509	2.64509	2.64509
AT1G11780	2.79013	3.0989	2.77134
AT1G11790	3.91706	3.87753	3.62893
AT1G11800	3.5468	3.64898	3.76673
AT1G11820	2.9865	3.2178	3.04468
AT1G11840	5.09749	4.92251	4.09499
AT1G11850	3.10532	2.96473	3.10532
AT1G11860	5.29291	5.29549	4.63154
AT1G11870	4.69307	4.53213	3.64712
AT1G11880	3.38021	3.67272	3.4335
AT1G11890	3.89475	3.94227	3.82867
AT1G11900	3.12435	3.20951	3.28604
AT1G11910	5.06595	4.95186	4.78782
AT1G11915	2.77005	2.94014	2.80482
AT1G11920	2.63143	2.8041	2.68468
AT1G11930	3.90473	3.41907	3.47834
AT1G11940	4.17322	3.98441	3.34937
AT1G11950	4.26799	4.37525	4.62684
AT1G11960	3.23285	3.61313	3.89151
AT1G11970	2.47834	2.58248	2.62752
AT1G11990	2.58375	2.58356	2.54837
AT1G12000	6.87283	6.88406	5.60018
AT1G12010	2.85148	2.97625	3.20068
AT1G12020	3.07774	3.12394	3.11709
AT1G12030	2.73601	2.73601	2.90955
AT1G12040	3.09579	2.92375	3.28873
AT1G12050	3.52991	3.28648	4.05542
AT1G12070	2.65011	2.53434	2.85441
AT1G12080	4.12975	4.33809	2.80734
AT1G12090	3.38098	3.50023	3.85863
AT1G12100	2.82713	2.6476	2.88021
AT1G12110	3.00146	3.01743	3.00367
AT1G12120	2.55603	2.6305	2.87342
AT1G12130	2.63286	2.75811	3.01967
AT1G12140	3.46031	3.25339	3.33234
AT1G12150	2.36364	2.49693	2.47003
AT1G12160	4.13895	4.00387	4.56052
AT1G12180	2.91087	3.02618	3.33009
AT1G12190	3.41903	3.20789	3.86526
AT1G12200	3.27048	3.06223	3.31254
AT1G12210	2.64935	2.68869	3.07391
AT1G12220	3.06072	3.01629	3.05804
AT1G12230	3.15418	3.06199	2.72254
AT1G12240	2.68757	2.72734	2.5975
AT1G12250	3.01924	3.09769	3.0256
AT1G12260	2.87495	3.05804	2.76317
AT1G12270	3.52841	3.72727	3.27615
AT1G12280	2.77722	2.8314	2.8314
AT1G12290	2.79136	2.83388	2.73689
AT1G12310	3.94239	3.99745	3.80264
AT1G12320	2.70676	2.58248	2.65031
AT1G12330	5.38465	6.50875	4.29793
AT1G12360	3.92549	3.58918	3.09073
AT1G12370	3.47669	3.91874	4.3267
AT1G12400	2.77331	2.9571	2.99446
AT1G12410	6.03185	6.45146	5.30548
AT1G12430	2.73042	2.81368	2.83699
AT1G12450	2.88762	2.92354	3.22264
AT1G12460	3.24405	3.36054	3.06072
AT1G12470	3.57384	3.43232	3.39902
AT1G12480	2.85996	2.93566	2.90093
AT1G12490	2.8851	2.68261	2.83979
AT1G12500	3.1101	3.03006	2.85665
AT1G12520	3.04664	2.99166	3.26002
AT1G12530	3.09401	2.99868	3.59141
AT1G12550	4.1888	3.91874	3.76492
AT1G12560	3.14911	3.03703	3.21182
AT1G12570	2.73787	2.54054	2.61356
AT1G12580	3.03591	2.90286	3.03591
AT1G12600	3.50531	3.25505	2.82077
AT1G12610	2.70926	2.74375	3.02767
AT1G12620	2.59095	2.62164	2.9585
AT1G12630	3.26887	3.61123	3.09237
AT1G12640	3.96297	3.96862	3.43655
AT1G12650	3.90722	4.49779	3.92211
AT1G12660	7.15268	7.71539	4.8297
AT1G12663	3.10888	2.85998	2.53237
AT1G12680	3.31901	3.78323	3.37416
AT1G12700	2.80276	2.87325	2.84214
AT1G12710	3.30899	3.28178	3.55317
AT1G12720	3.16196	3.18482	3.19091
AT1G12730	3.38634	3.50778	2.87224
AT1G12740	2.85227	2.85227	2.91354
AT1G12750	3.61899	4.06502	4.67484
AT1G12775	2.98389	2.77658	2.99446
AT1G12780	2.69652	2.62948	2.83699
AT1G12790	3.12323	3.10217	3.22888
AT1G12800	3.98615	3.32371	3.32178
AT1G12810	3.24851	3.06178	2.93995
AT1G12820	3.20797	3.00268	3.02849
AT1G12830	5.1864	4.83481	4.99293
AT1G12840	6.34234	5.91454	5.57188
AT1G12845	3.04058	2.99059	3.2537
AT1G12850	3.0484	2.9752	2.9752
AT1G12860	3.20584	3.23214	3.38496
AT1G12880	2.75578	2.97625	2.70126
AT1G12900	4.53207	4.91212	3.54111
AT1G12910	4.99605	5.45507	4.54581
AT1G12930	2.743	2.89253	2.78404
AT1G12940	3.13525	3.05804	3.3048
AT1G12950	2.61413	2.56202	2.76103
AT1G12960	3.00063	2.90783	2.89293
AT1G12970	3.56774	3.90813	3.9462
AT1G12990	2.86405	2.76384	2.94203
AT1G13000	2.97749	2.61262	3.03463
AT1G13020	2.84112	2.79295	2.79754
AT1G13030	3.91197	3.63969	3.77897
AT1G13040	2.76866	2.47603	2.69746
AT1G13050	3.09277	2.79462	3.09277
AT1G13070	3.37683	3.25637	3.68723
AT1G13080	2.67381	2.72344	2.77027
AT1G13090	3.04027	2.77477	2.85273
AT1G13100	3.17247	3.11072	3.61298
AT1G13110	2.78269	2.73811	2.58248
AT1G13120	4.84921	4.75914	4.75717
AT1G13130	2.90312	2.91355	2.91306
AT1G13140	3.01016	3.03725	3.11645
AT1G13150	2.84043	2.80304	2.73407
AT1G13160	4.26909	3.88339	4.08231
AT1G13170	3.30926	3.22821	3.52821
AT1G13180	3.73771	3.98943	3.38044
AT1G13190	3.26483	3.34635	2.95983
AT1G13195	3.28546	3.21447	3.23301
AT1G13200	4.51	4.27855	5.22529
AT1G13210	3.12014	3.42814	3.29517
AT1G13220	2.99204	3.00883	2.72721
AT1G13230	2.7243	2.71939	2.5699
AT1G13250	3.094	3.20977	3.32903
AT1G13260	2.67332	2.73638	3.14193
AT1G13270	8.51616	8.30979	7.20289
AT1G13280	3.78575	3.85449	3.78017
AT1G13290	2.73924	2.80282	2.9585
AT1G13300	2.73778	2.89253	2.68678
AT1G13310	2.56854	2.55003	2.64034
AT1G13320	4.73158	4.42827	3.989
AT1G13330	2.4802	2.61756	2.39423
AT1G13340	3.25024	2.76866	2.98348
AT1G13370	2.63141	2.61679	2.71598
AT1G13380	3.24452	3.23701	3.10884
AT1G13400	2.90929	2.84828	2.93894
AT1G13410	2.7243	2.76483	2.91641
AT1G13420	2.80647	2.78874	2.88401
AT1G13440	7.19087	6.21496	6.66578
AT1G13450	3.64328	3.09769	2.97425
AT1G13460	3.17247	3.03244	3.01235
AT1G13470	2.7373	2.7856	2.59671
AT1G13540	2.44261	2.58248	2.59408
AT1G13560	4.48547	4.11609	3.77335
AT1G13570	3.54608	4.0315	4.09707
AT1G13580	3.01622	2.9733	3.13367
AT1G13590	2.5356	2.73638	2.98553
AT1G13600	2.70427	2.63955	2.64334
AT1G13610	2.82753	2.98561	2.97529
AT1G13630	2.76707	2.65008	2.73967
AT1G13640	3.23352	3.15817	3.15817
AT1G13650	2.62785	2.78723	2.87598
AT1G13670	2.80178	2.81707	2.58248
AT1G13680	3.61677	3.16543	3.21359
AT1G13690	5.08914	5.66188	4.13034
AT1G13700	2.93549	3.06789	3.67676
AT1G13710	3.18441	3.15217	3.18441
AT1G13730	3.12948	3.32888	2.7823
AT1G13740	3.32153	3.35685	3.29509
AT1G13750	4.77048	5.24567	4.00651
AT1G13760	2.73322	2.7529	2.78805
AT1G13790	3.19927	3.61018	2.76119
AT1G13800	2.82296	2.86594	2.83639
AT1G13810	3.22864	3.77739	3.03722
AT1G13830	2.56802	2.54415	2.43364
AT1G13870	3.36104	3.49269	2.91159
AT1G13880	3.13848	3.13848	2.99097
AT1G13890	2.52434	2.64406	2.87768
AT1G13900	5.89717	5.83664	5.95059
AT1G13910	3.16441	2.96476	3.03857
AT1G13920	2.87189	2.96557	3.08353
AT1G13930	3.89587	3.89587	3.33478
AT1G13940	3.4084	3.12484	4.12773
AT1G13950	2.754	2.60043	2.56076
AT1G13960	2.99466	3.02199	3.27569
AT1G13970	2.93263	2.94645	3.28334
AT1G13980	4.04888	3.98627	3.86918
AT1G13990	3.4365	3.3122	3.13783
AT1G14000	4.46709	4.59711	4.45443
AT1G14020	2.93259	2.93774	2.9585
AT1G14030	2.96064	2.98958	2.99266
AT1G14040	3.06744	3.04163	3.16963
AT1G14060	3.53278	3.36891	3.47728
AT1G14070	2.79462	2.77116	2.87062
AT1G14080	3.49926	3.60184	3.63969
AT1G14090	2.66106	2.84936	2.65608
AT1G14100	3.00361	2.921	2.99543
AT1G14110	2.98676	3.11773	3.31888
AT1G14120	2.6864	2.6262	2.79182
AT1G14130	2.7996	2.96081	2.9585
AT1G14140	3.51248	3.41928	3.48384
AT1G14150	2.7243	2.89293	2.83699
AT1G14180	3.25319	3.39156	3.54839
AT1G14200	2.97581	3.04623	3.02849
AT1G14210	6.34601	4.53601	5.23423
AT1G14220	3.08646	3.26937	3.08057
AT1G14240	5.09227	4.89296	4.42174
AT1G14260	3.61404	3.29629	3.21604
AT1G14270	3.92261	3.8405	3.84004
AT1G14280	2.88973	2.99615	3.31193
AT1G14290	3.77815	3.92469	3.838
AT1G14300	3.6734	4.10907	3.25974
AT1G14310	3.84152	3.80353	3.54311
AT1G14320	11.1762	11.6551	10.8615
AT1G14330	2.48017	2.36794	2.62986
AT1G14340	2.66427	2.71124	2.85864
AT1G14345	3.23659	3.03895	2.94868
AT1G14350	3.08326	3.00346	3.09793
AT1G14360	5.19061	4.5635	5.0609
AT1G14370	2.81691	2.81749	2.82253
AT1G14380	3.01945	2.97511	3.34064
AT1G14390	2.77477	2.73716	2.57754
AT1G14400	5.58718	6.19052	4.64125
AT1G14410	4.93687	4.87902	4.91501
AT1G14420	2.67776	2.67776	2.67776
AT1G14430	3.15816	3.02439	3.14366
AT1G14440	3.07514	3.01677	3.25292
AT1G14450	6.524	6.7654	5.20357
AT1G14460	3.3942	3.24204	2.99446
AT1G14470	2.54886	2.79729	2.65255
AT1G14480	3.31625	3.02875	3.66568
AT1G14490	3.35373	3.42542	3.69701
AT1G14510	3.86887	3.63047	3.94592
AT1G14530	3.71693	3.78515	2.91015
AT1G14540	2.78106	2.9818	3.07258
AT1G14550	2.75063	2.91222	2.83857
AT1G14560	2.86271	2.94106	2.8503
AT1G14570	3.47778	3.48636	3.65465
AT1G14580	2.96463	2.96924	3.09055
AT1G14610	5.20125	4.9635	4.65543
AT1G14620	4.43462	4.32246	4.14368
AT1G14640	2.83298	2.83796	2.98055
AT1G14650	2.87276	2.78348	2.87276
AT1G14660	2.92375	2.90408	3.02429
AT1G14670	4.8294	4.23814	4.30303
AT1G14680	2.58019	2.51755	2.63139
AT1G14685	2.87628	2.99446	2.99446
AT1G14687	2.86423	2.83054	2.81322
AT1G14688	3.05621	3.2185	3.18105
AT1G14690	4.60275	4.05034	3.21185
AT1G14700	3.21323	2.93105	3.09123
AT1G14710	3.00251	2.736	2.78627
AT1G14720	5.10453	4.76653	4.17945
AT1G14730	3.45971	2.91251	2.89472
AT1G14740	3.41018	3.56979	3.95149
AT1G14750	3.04636	2.98824	3.14939
AT1G14760	3.0844	3.1719	3.27826
AT1G14770	3.09698	3.15142	3.09698
AT1G14780	2.71179	2.74239	2.85054
AT1G14790	2.91648	2.78873	2.77123
AT1G14800	2.86039	3.36485	3.28035
AT1G14810	4.30292	4.48902	3.53743
AT1G14820	3.87143	4.09605	4.09605
AT1G14830	3.22606	3.23448	3.45687
AT1G14840	2.82477	2.84165	2.89239
AT1G14850	3.81359	3.90474	3.81359
AT1G14890	2.91216	2.80529	2.77395
AT1G14900	3.26589	3.26213	3.46758
AT1G14910	3.55379	3.36391	4.20052
AT1G14920	2.96731	3.04803	3.11707
AT1G14930	2.65622	2.65526	2.61207
AT1G14940	2.49428	2.63589	3.15319
AT1G14950	3.21406	3.31827	3.74185
AT1G14960	2.90657	2.92476	3.09577
AT1G14970	3.11016	3.04237	3.04559
AT1G14980	9.12768	8.88176	8.77583
AT1G14990	3.67028	3.39257	3.48384
AT1G15000	3.26483	3.34707	3.22528
AT1G15010	4.84999	4.23871	4.50536
AT1G15020	4.23249	4.23249	3.99576
AT1G15040	6.94035	6.26138	5.25477
AT1G15050	3.11076	3.09769	3.05123
AT1G15060	2.90798	2.80014	2.85103
AT1G15080	3.15482	3.05413	3.33834
AT1G15100	3.28693	3.29557	3.40946
AT1G15110	3.50217	3.43893	3.49556
AT1G15120	6.53799	6.7656	5.19157
AT1G15130	3.59202	3.53862	3.4167
AT1G15140	3.93056	3.33933	3.38688
AT1G15170	3.25035	2.75097	3.18086
AT1G15180	2.49691	2.38873	2.42279
AT1G15190	3.56165	3.50748	4.17263
AT1G15200	4.69097	3.7997	4.07422
AT1G15210	2.92375	2.82237	3.58053
AT1G15220	2.8425	2.6978	2.89186
AT1G15230	2.81712	2.69462	2.78211
AT1G15250	4.97843	4.72014	4.17882
AT1G15260	2.78536	2.91549	2.9307
AT1G15270	9.4854	9.5395	8.55849
AT1G15280	3.33997	2.98356	3.83747
AT1G15290	3.43271	3.39388	3.16162
AT1G15300	2.79935	2.82117	2.7905
AT1G15310	5.59044	5.48888	5.37401
AT1G15320	2.73638	2.73638	2.8183
AT1G15330	3.53352	3.58663	3.9726
AT1G15340	2.66874	2.94025	2.63753
AT1G15350	4.88731	4.13929	5.16411
AT1G15360	3.09769	3.09769	3.09769
AT1G15370	4.66294	5.21277	4.76272
AT1G15380	3.33629	3.13347	3.33629
AT1G15390	4.20774	4.76709	3.31957
AT1G15400	3.24932	3.507	3.46343
AT1G15410	3.28408	3.37732	4.24501
AT1G15420	3.61284	3.91443	3.30038
AT1G15430	3.76212	3.43991	2.8098
AT1G15440	4.53298	4.47723	4.63362
AT1G15460	3.09386	3.29186	3.49375
AT1G15470	4.96949	3.78251	3.94808
AT1G15480	3.42395	3.20176	2.99996
AT1G15490	3.06425	2.84377	3.17725
AT1G15510	3.18425	3.17127	3.79213
AT1G15520	3.36038	3.5011	3.563
AT1G15530	3.17269	3.30546	3.33916
AT1G15550	2.70077	2.79462	2.79462
AT1G15570	3.48122	3.48122	3.38624
AT1G15580	3.27446	3.17581	3.5198
AT1G15590	2.80704	2.90873	2.92265
AT1G15600	3.61776	3.70192	3.93235
AT1G15640	4.09704	4.52429	3.93947
AT1G15660	3.89478	4.21536	5.17045
AT1G15670	3.02767	3.00367	2.9617
AT1G15690	7.74162	7.39245	7.57897
AT1G15700	3.49079	2.88988	2.9585
AT1G15710	3.23176	2.95939	2.9585
AT1G15720	3.29383	3.48478	3.29915
AT1G15730	4.47882	4.27725	3.86736
AT1G15740	4.07608	4.97562	4.10733
AT1G15750	3.6337	3.10673	2.89515
AT1G15780	3.87604	3.71068	3.50315
AT1G15790	3.06443	2.69247	2.91289
AT1G15800	4.23432	3.98424	4.64517
AT1G15810	4.13038	4.0441	3.1351
AT1G15820	7.3042	6.57358	6.43004
AT1G15830	3.1937	3.17426	3.00266
AT1G15840	3.85759	3.8707	4.17305
AT1G15850	2.78884	2.7305	2.7153
AT1G15860	3.11729	3.24723	2.98841
AT1G15870	3.16077	2.93837	3.16077
AT1G15880	3.74317	4.35409	3.82553
AT1G15890	2.98382	3.15245	2.9585
AT1G15900	3.09769	3.09769	3.13764
AT1G15920	3.73866	3.42177	4.1824
AT1G15930	8.78391	8.79873	7.8325
AT1G15940	2.83515	2.77614	2.80406
AT1G15950	4.64912	4.25611	4.04104
AT1G15960	3.5944	3.1451	2.95348
AT1G15980	2.84051	2.83651	2.71655
AT1G15990	2.80744	2.8587	2.67912
AT1G16000	7.81441	8.98904	7.75677
AT1G16010	3.91918	3.73291	3.50806
AT1G16020	3.95083	3.98571	3.88651
AT1G16030	2.9585	3.12231	2.91803
AT1G16040	3.17911	3.19501	3.21292
AT1G16060	3.2111	3.35068	3.1121
AT1G16070	2.93342	3.38046	3.16023
AT1G16080	4.18872	4.19336	3.73508
AT1G16090	3.15194	2.99881	3.39958
AT1G16130	3.52073	3.40797	3.46979
AT1G16150	2.7244	2.76041	2.67976
AT1G16160	2.65789	2.75317	2.90247
AT1G16170	4.90313	4.98675	4.91873
AT1G16180	4.9466	4.78916	4.25541
AT1G16190	3.17928	3.22821	3.83216
AT1G16210	4.01588	3.58085	3.3652
AT1G16220	3.13019	3.14503	3.27565
AT1G16240	6.08692	5.95187	4.52937
AT1G16260	2.88973	2.88973	3.06048
AT1G16280	2.74547	2.91068	2.8442
AT1G16290	3.7833	4.08799	3.2755
AT1G16310	2.60238	2.85492	2.56076
AT1G16330	2.9186	2.82257	3.73605
AT1G16340	2.93932	2.83508	2.74451
AT1G16350	3.7196	3.09761	3.21185
AT1G16360	3.35918	3.25021	3.57313
AT1G16370	4.03585	4.11864	3.08763
AT1G16380	2.99385	2.95039	3.02677
AT1G16390	3.32237	3.36394	3.55311
AT1G16420	2.75134	2.53549	2.71765
AT1G16440	2.88382	2.9035	2.88382
AT1G16460	6.29548	5.74529	4.36364
AT1G16470	6.75975	6.47597	6.4033
AT1G16480	2.837	2.64229	2.80144
AT1G16490	2.90069	2.72443	2.65579
AT1G16500	3.74452	4.11955	3.6889
AT1G16510	3.57302	4.06238	3.92314
AT1G16520	2.93249	3.34961	3.37817
AT1G16530	2.84934	3.08138	2.95587
AT1G16540	2.79136	2.67725	2.81811
AT1G16560	3.18739	3.11549	3.4289
AT1G16570	4.7009	4.64936	4.83327
AT1G16590	3.02685	3.22681	2.99446
AT1G16610	5.88877	5.67449	7.40144
AT1G16640	2.82615	2.66479	2.95054
AT1G16650	3.67851	3.03812	3.37236
AT1G16670	2.99769	3.21892	3.42141
AT1G16680	2.76501	2.65454	3.1528
AT1G16690	4.31243	4.3645	4.42885
AT1G16705	6.64708	6.65904	6.51525
AT1G16710	2.78706	2.87903	3.08298
AT1G16720	4.29648	5.03821	3.77287
AT1G16730	2.89362	2.93586	3.06511
AT1G16740	7.94725	8.5665	7.48661
AT1G16750	4.36733	3.76777	4.54343
AT1G16760	2.85556	2.8077	3.01179
AT1G16770	2.9491	3.06927	3.04439
AT1G16780	2.93697	3.10698	2.83524
AT1G16790	3.55268	3.31325	3.14053
AT1G16800	3.19703	2.96268	2.91771
AT1G16810	8.15514	7.83886	7.60085
AT1G16820	3.3083	2.74782	2.67267
AT1G16830	2.95772	3.00415	3.69701
AT1G16840	2.88572	3.12788	3.13724
AT1G16850	2.87431	3.23332	3.05386
AT1G16858	3.27305	3.16794	3.33846
AT1G16860	3.27305	3.16794	3.33846
AT1G16870	5.19364	4.33388	4.1393
AT1G16880	3.85414	4.01037	3.83823
AT1G16900	3.5748	3.42451	3.64077
AT1G16910	2.99121	2.73638	3.25504
AT1G16920	5.18565	5.058	4.8378
AT1G16940	3.72415	3.80461	3.56067
AT1G16950	3.26474	2.90692	2.70308
AT1G16970	5.26958	5.13544	5.13544
AT1G16980	2.79462	2.79462	3.16986
AT1G17000	2.44219	2.5629	2.72968
AT1G17010	2.76923	2.63862	3.12042
AT1G17020	3.11709	2.98601	2.98748
AT1G17040	3.54172	3.86834	3.67033
AT1G17050	2.81277	2.84008	2.99807
AT1G17060	2.7535	2.90469	2.93934
AT1G17070	3.78029	3.13751	3.38852
AT1G17080	3.37704	3.40838	3.37629
AT1G17090	3.33318	2.99519	3.34061
AT1G17100	4.01925	3.8458	4.0563
AT1G17110	2.78311	2.82269	3.10986
AT1G17120	4.35362	4.27064	4.36704
AT1G17130	5.2676	5.6817	5.55124
AT1G17140	3.51303	3.34494	3.30894
AT1G17145	2.6309	2.6726	2.79167
AT1G17150	3.02767	2.97532	3.08848
AT1G17160	4.19507	4.65942	4.82117
AT1G17170	2.87414	2.72999	2.7253
AT1G17180	2.62539	2.50282	2.73305
AT1G17190	2.82443	2.81473	2.72255
AT1G17200	6.91201	6.81156	5.60786
AT1G17210	3.26887	4.67299	3.37225
AT1G17220	5.21147	5.43771	6.02925
AT1G17230	3.04923	3.01515	3.32351
AT1G17240	3.28012	3.24468	3.69401
AT1G17250	3.06119	3.08002	3.24223
AT1G17260	3.00881	3.07883	3.70949
AT1G17300	2.56352	2.28107	2.53621
AT1G17310	2.7716	2.93354	2.7965
AT1G17330	2.69214	2.73638	2.67907
AT1G17340	2.82592	2.98182	2.96801
AT1G17350	3.95816	3.544	3.53743
AT1G17360	3.90046	3.56497	3.70439
AT1G17370	3.50014	3.88438	3.50014
AT1G17380	2.83971	2.95102	3.03679
AT1G17390	2.55794	2.58066	2.71812
AT1G17410	3.04878	3.05318	2.77865
AT1G17420	2.81169	2.81623	2.6628
AT1G17430	2.65719	2.86685	2.52483
AT1G17440	2.70383	2.71869	2.90686
AT1G17455	2.63053	2.62937	2.83167
AT1G17460	2.96799	2.77477	2.86546
AT1G17470	6.06324	5.50442	5.45523
AT1G17480	3.37106	3.16224	3.86306
AT1G17490	7.6365	6.60966	6.2218
AT1G17500	2.76533	2.97962	2.856
AT1G17510	6.70008	7.42766	6.84204
AT1G17520	2.79136	3.08559	3.15246
AT1G17530	3.49382	3.63902	3.6412
AT1G17540	2.71673	2.85305	2.83
AT1G17545	2.85623	2.92242	2.9571
AT1G17550	3.90705	4.3301	4.15649
AT1G17560	6.23569	6.86569	7.03267
AT1G17580	3.24552	3.21964	3.5078
AT1G17590	3.12182	3.19437	3.36322
AT1G17600	2.83473	2.756	2.83473
AT1G17610	2.78354	2.73714	2.78354
AT1G17615	2.48699	2.67699	2.75562
AT1G17620	2.9491	2.9491	2.9491
AT1G17630	3.08479	3.28333	3.09769
AT1G17640	3.04822	3.11701	2.89375
AT1G17650	3.88255	5.92662	3.27529
AT1G17665	2.85233	2.85806	2.9353
AT1G17680	3.29384	3.48827	3.05
AT1G17690	5.3026	5.3089	5.22244
AT1G17700	2.89289	2.94272	3.07514
AT1G17710	5.30278	4.84279	5.41342
AT1G17720	3.32611	2.95986	2.88107
AT1G17730	3.81652	3.34064	3.05019
AT1G17744	2.76077	2.54619	3.0333
AT1G17745	2.97345	3.40101	3.12872
AT1G17750	2.4709	2.76882	2.93066
AT1G17760	3.08334	3.32427	3.27409
AT1G17790	3.35735	3.33083	3.64189
AT1G17800	2.7707	2.91549	2.89951
AT1G17810	2.84029	3.02766	2.78211
AT1G17830	2.78585	2.94767	3.30769
AT1G17840	3.56853	3.94534	3.69606
AT1G17850	2.8146	2.99093	3.05636
AT1G17860	3.36438	3.33649	3.26193
AT1G17870	3.80788	3.69494	3.47912
AT1G17880	6.96728	7.02895	7.24149
AT1G17890	2.88724	2.85091	2.94745
AT1G17900	2.28061	2.30884	2.61027
AT1G17910	2.65924	2.57061	2.81731
AT1G17920	2.60961	2.88566	2.59152
AT1G17930	3.60441	3.55186	3.70763
AT1G17950	3.04386	2.95689	3.14545
AT1G17960	5.30874	5.05692	3.51174
AT1G17970	2.87214	2.85004	3.24726
AT1G17980	3.38878	4.30095	3.67483
AT1G18030	2.88597	3.00947	2.91675
AT1G18040	2.91463	3.10823	2.82313
AT1G18050	2.94497	3.00836	3.07794
AT1G18060	3.89974	3.95267	3.89974
AT1G18070	3.03718	3.09275	3.88498
AT1G18080	6.01669	6.19305	5.20627
AT1G18090	2.93001	3.15541	2.76955
AT1G18100	3.36003	3.04903	3.48397
AT1G18130	2.74735	2.65941	2.65941
AT1G18140	2.86976	2.85811	2.86976
AT1G18150	3.15582	3.18169	2.78428
AT1G18160	5.20114	4.75768	4.96206
AT1G18170	3.4512	3.48122	3.20951
AT1G18180	4.87722	4.27165	4.17017
AT1G18190	4.85648	4.65427	4.92206
AT1G18210	6.35228	5.08005	5.30582
AT1G18220	2.56803	2.36333	2.50547
AT1G18250	3.5468	3.92541	3.2408
AT1G18260	4.11074	4.19159	3.96183
AT1G18270	7.10421	6.77978	6.06991
AT1G18280	4.86144	3.76672	4.78262
AT1G18290	2.6547	2.79803	2.90026
AT1G18310	2.8047	2.97625	2.78211
AT1G18340	5.39033	5.65026	5.02062
AT1G18350	5.22963	5.16334	4.8159
AT1G18360	3.66087	3.5781	2.94185
AT1G18370	3.08638	3.03684	2.89134
AT1G18390	2.88105	2.86173	2.93887
AT1G18400	3.05062	2.89471	2.997
AT1G18410	2.7131	2.73513	2.60328
AT1G18440	3.38587	3.18795	2.95241
AT1G18450	3.52499	3.80993	3.39116
AT1G18460	3.0037	2.82737	3.42957
AT1G18470	3.21131	3.21131	3.21131
AT1G18480	3.43788	3.37081	3.54474
AT1G18485	3.18441	3.12524	3.18441
AT1G18490	3.72477	3.37003	3.44483
AT1G18500	3.51466	4.31499	3.83748
AT1G18510	2.50226	2.6641	2.79257
AT1G18520	2.90187	2.9705	3.01328
AT1G18530	2.47046	2.54714	2.66756
AT1G18540	6.50729	7.12115	5.4984
AT1G18550	6.17737	7.66644	5.64185
AT1G18560	2.92376	2.92051	2.79263
AT1G18570	2.88719	2.91549	2.86259
AT1G18580	3.3169	3.30929	3.48664
AT1G18590	3.1138	2.93678	3.11954
AT1G18600	3.75896	4.4135	4.33851
AT1G18610	2.68514	2.5949	2.65664
AT1G18620	3.01892	3.19748	2.56586
AT1G18630	3.28629	3.47836	3.24579
AT1G18640	3.4484	4.44075	2.83506
AT1G18650	3.15277	3.11174	3.25445
AT1G18660	4.2387	3.94855	4.26187
AT1G18670	3.15436	3.41648	3.43133
AT1G18680	3.96389	3.88572	3.7047
AT1G18690	2.62821	2.65687	2.9585
AT1G18700	4.70147	4.99872	4.17618
AT1G18710	2.77429	2.71862	2.95358
AT1G18720	4.69205	4.63936	5.4184
AT1G18730	4.35761	3.03808	3.73526
AT1G18740	2.9585	2.97005	3.57564
AT1G18750	2.93806	3.0301	2.85371
AT1G18800	3.07387	2.91941	3.1248
AT1G18810	2.93769	3.09512	2.8478
AT1G18830	3.10414	3.33933	3.25574
AT1G18840	2.96971	2.8705	3.00254
AT1G18850	4.04375	3.96109	3.32237
AT1G18860	2.74015	2.65763	2.72415
AT1G18870	3.06589	3.25862	3.02522
AT1G18880	3.32412	3.40434	3.46595
AT1G18890	2.72395	2.47761	2.6662
AT1G18900	4.19854	4.47834	3.71311
AT1G18910	2.79404	2.53392	2.85904
AT1G18940	2.80647	2.81173	2.67701
AT1G18950	2.64039	2.68102	2.68102
AT1G18970	2.5756	2.76461	2.86976
AT1G18980	2.93592	2.94704	2.91585
AT1G18990	2.46642	2.54889	2.55723
AT1G19000	3.13685	3.18277	2.86769
AT1G19010	4.48222	4.53128	4.63697
AT1G19020	2.51624	2.87325	2.65763
AT1G19025	3.12826	2.93039	2.92506
AT1G19030	2.84175	2.80065	2.89193
AT1G19040	2.97441	3.18482	3.01936
AT1G19050	3.23909	3.23909	3.32358
AT1G19060	4.09501	3.68406	3.5523
AT1G19090	2.96869	2.79229	3.15253
AT1G19100	3.27253	3.38453	3.38453
AT1G19110	8.65534	9.00174	8.03692
AT1G19120	5.40007	5.0608	5.06582
AT1G19130	6.5471	7.19155	5.04016
AT1G19140	4.37955	4.29606	3.72786
AT1G19150	3.28064	3.39725	3.41767
AT1G19160	3.7103	3.27132	2.9752
AT1G19170	2.96525	3.02407	3.13213
AT1G19180	3.17719	2.89293	3.39244
AT1G19190	2.85227	2.82678	2.94382
AT1G19200	3.13672	3.21568	3.21829
AT1G19210	2.89676	2.73561	2.6468
AT1G19220	2.97926	2.88355	2.96242
AT1G19230	2.58464	2.69382	2.92405
AT1G19240	5.49868	5.80355	4.10203
AT1G19250	2.52434	2.52434	2.58248
AT1G19270	5.10362	3.98825	4.19876
AT1G19290	2.75795	2.8851	2.8851
AT1G19300	2.80647	2.89821	2.68627
AT1G19310	3.42785	3.63497	3.58082
AT1G19320	3.11502	3.10664	3.40553
AT1G19330	3.54635	3.70432	3.61629
AT1G19340	3.48122	3.49529	3.13523
AT1G19360	3.20767	3.09769	2.73747
AT1G19370	3.64947	3.40006	3.79431
AT1G19380	4.64592	4.77614	4.49592
AT1G19390	2.58848	2.78031	2.83699
AT1G19410	3.19228	3.06883	3.02774
AT1G19430	2.99822	3.19262	3.06855
AT1G19440	3.13347	3.14321	3.08138
AT1G19450	3.54719	3.54702	3.37903
AT1G19480	3.39816	3.35693	3.2533
AT1G19485	4.05058	3.81391	3.92704
AT1G19500	2.87139	2.86976	2.90001
AT1G19510	2.48185	2.55992	2.70993
AT1G19520	3.19401	3.35161	4.26174
AT1G19530	2.46706	2.5419	2.51332
AT1G19540	3.39071	3.48705	3.5415
AT1G19580	2.90113	3.04636	2.90438
AT1G19600	4.9875	5.11763	5.21845
AT1G19610	2.67117	2.71316	2.7553
AT1G19620	2.93379	2.91648	2.86748
AT1G19630	2.79136	2.81971	2.72121
AT1G19640	2.82971	2.58056	2.62931
AT1G19650	3.41048	3.09359	2.9286
AT1G19670	2.8011	3.00804	3.07159
AT1G19680	5.4368	4.2292	4.07159
AT1G19690	3.12595	3.13908	2.93513
AT1G19700	2.93177	2.81248	3.01266
AT1G19710	4.24006	4.78151	4.9915
AT1G19715	3.07135	3.8415	2.83699
AT1G19730	4.85185	4.8609	4.46392
AT1G19740	2.98338	2.93503	2.96349
AT1G19770	4.06082	3.75553	3.94035
AT1G19780	2.54917	2.5419	2.5084
AT1G19800	3.11709	3.10047	3.12644
AT1G19830	2.73238	2.90653	2.92142
AT1G19835	2.72769	2.62707	3.24606
AT1G19850	3.5095	3.48122	3.829
AT1G19860	3.61338	3.45295	3.82901
AT1G19870	2.83245	2.8532	2.97144
AT1G19880	3.28079	3.25021	2.96405
AT1G19890	2.70807	2.75691	2.83231
AT1G19900	3.08474	3.23533	3.23533
AT1G19920	3.36829	3.47546	3.54781
AT1G19930	3.0845	3.38026	3.06576
AT1G19940	4.75421	5.02285	3.42729
AT1G19950	3.34495	3.35103	3.45841
AT1G19960	2.73525	2.856	2.64871
AT1G19970	3.40059	3.21097	3.19269
AT1G19980	2.82327	3.09833	3.11709
AT1G20010	2.68012	2.82936	2.72968
AT1G20020	3.07783	2.96129	2.80331
AT1G20030	2.74809	2.79904	2.78961
AT1G20050	4.24029	4.72269	4.47705
AT1G20070	3.10084	3.0793	3.17517
AT1G20080	3.16061	2.9571	2.82034
AT1G20090	3.25286	3.23499	2.90536
AT1G20100	5.22856	5.2677	5.22188
AT1G20110	4.94279	4.78597	4.26097
AT1G20120	2.70783	3.31893	2.87236
AT1G20135	2.6696	2.77225	2.90208
AT1G20150	3.16059	3.23859	3.67123
AT1G20160	3.55983	3.52014	3.67081
AT1G20180	2.62696	2.63862	2.57352
AT1G20190	3.36778	3.3984	3.15677
AT1G20200	3.98941	4.24286	3.8602
AT1G20220	3.71026	3.61203	3.93984
AT1G20230	3.39205	2.99049	3.20048
AT1G20270	2.98089	2.9224	2.83464
AT1G20290	2.58395	2.63862	2.58248
AT1G20300	2.96927	3.08138	3.16887
AT1G20310	2.64509	2.64509	2.63975
AT1G20330	3.24978	3.20766	3.45967
AT1G20340	7.33202	7.12096	5.96066
AT1G20350	3.91623	4.12974	3.47383
AT1G20370	2.59388	2.67976	2.52783
AT1G20380	3.95835	3.98654	3.75515
AT1G20390	2.82327	2.82327	2.82327
AT1G20400	2.79907	2.93356	2.74534
AT1G20410	3.57416	3.5135	3.64299
AT1G20430	4.48963	5.25188	3.24944
AT1G20440	3.2113	3.68597	3.40911
AT1G20450	3.66394	3.64237	3.79915
AT1G20480	2.95193	2.81653	2.99408
AT1G20490	2.7104	2.7583	2.86439
AT1G20500	2.63285	2.56748	2.58018
AT1G20510	3.57893	3.67162	3.61204
AT1G20520	2.95194	3.25021	3.39102
AT1G20530	2.62408	2.7971	2.86037
AT1G20540	5.14464	5.11387	4.65538
AT1G20550	3.04606	2.81353	3.60743
AT1G20560	3.30448	4.06426	3.38688
AT1G20575	3.10469	2.93764	2.78778
AT1G20580	3.86043	3.11641	3.37081
AT1G20620	3.54123	3.56095	3.71303
AT1G20630	4.60253	4.3931	5.10462
AT1G20640	3.29013	3.46557	4.15625
AT1G20650	2.92175	2.84498	2.88162
AT1G20670	3.36438	3.16974	3.30255
AT1G20680	2.76792	2.82351	3.03001
AT1G20690	2.74199	2.76413	2.7553
AT1G20693	2.496	2.71649	2.85111
AT1G20696	2.51553	2.52613	2.44058
AT1G20700	2.88973	2.97625	2.97625
AT1G20720	3.66927	3.67773	4.14906
AT1G20730	2.89058	3.00038	2.97106
AT1G20750	2.80647	2.80376	2.98039
AT1G20760	5.89805	5.84263	5.51222
AT1G20770	5.43157	5.59996	5.09847
AT1G20780	3.06072	2.87035	3.29845
AT1G20800	4.02927	3.98744	4.3542
AT1G20810	3.00996	3.5751	3.57067
AT1G20816	3.18851	2.63207	2.66518
AT1G20823	2.9585	2.91549	3.32007
AT1G20830	2.74169	2.81711	2.91675
AT1G20840	3.8186	3.34646	3.29509
AT1G20850	2.74015	2.85389	3.07338
AT1G20860	3.09496	3.15618	3.53314
AT1G20870	3.19334	2.94353	3.16588
AT1G20880	3.25905	3.29692	3.24546
AT1G20890	3.03565	3.61313	3.08893
AT1G20900	2.83075	2.92895	2.9286
AT1G20910	2.87236	3.758	3.24279
AT1G20920	3.22864	4.21984	3.77225
AT1G20930	4.04266	4.30156	4.49106
AT1G20940	3.5319	3.48122	3.59791
AT1G20950	5.51632	4.32687	4.36867
AT1G20960	4.59238	3.31474	3.16356
AT1G20980	3.24486	2.89759	2.91041
AT1G21000	3.6156	3.61159	3.90486
AT1G21010	2.98936	2.92899	2.95571
AT1G21050	3.05013	2.92283	3.25769
AT1G21060	2.86044	3.39217	3.04831
AT1G21065	5.28295	5.77455	4.14976
AT1G21070	3.4576	3.17361	3.12701
AT1G21080	3.63244	3.08165	3.65317
AT1G21090	3.11449	3.27324	3.31185
AT1G21100	2.69214	2.60357	2.90786
AT1G21120	2.57933	2.53291	2.57933
AT1G21130	2.78095	2.69367	2.67592
AT1G21140	3.15482	3.18098	2.94289
AT1G21160	2.83802	2.70294	2.96658
AT1G21170	4.17687	3.99217	4.66237
AT1G21190	2.93331	2.95048	2.6601
AT1G21200	2.73638	2.69289	2.96844
AT1G21210	2.76157	2.60323	2.59917
AT1G21220	3.23282	3.4727	3.09769
AT1G21230	2.56168	2.50729	2.59668
AT1G21240	2.4214	2.55428	2.68773
AT1G21250	2.40463	2.58472	2.62298
AT1G21270	3.25526	3.14821	3.00408
AT1G21290	3.33698	3.25021	3.50465
AT1G21300	2.79136	2.64257	2.92719
AT1G21310	5.19071	4.68351	6.95288
AT1G21320	2.8624	2.78878	3.1472
AT1G21340	2.85702	2.81653	2.85338
AT1G21350	2.8093	2.63862	2.7553
AT1G21360	2.67825	2.71654	2.7662
AT1G21370	4.15698	4.15929	4.66965
AT1G21380	3.84731	3.68784	4.12637
AT1G21390	2.81744	2.73638	3.00888
AT1G21410	4.85691	3.85594	3.8458
AT1G21430	2.63002	2.80002	2.84162
AT1G21440	3.48562	4.03141	2.84631
AT1G21450	3.09282	3.04209	3.48384
AT1G21460	4.59398	4.63502	4.17621
AT1G21480	3.93513	4.0466	3.68579
AT1G21500	3.66946	3.51099	3.27696
AT1G21510	2.81416	2.79965	2.84735
AT1G21520	2.8795	2.88083	2.95466
AT1G21525	2.57942	2.60323	2.63779
AT1G21528	3.46936	3.51007	3.39388
AT1G21540	2.77885	2.756	2.84817
AT1G21550	2.57322	2.66746	2.76666
AT1G21560	3.56976	3.72154	3.63969
AT1G21570	7.85708	7.0393	7.47047
AT1G21580	3.26787	3.42177	4.0437
AT1G21590	2.92668	2.84497	2.88021
AT1G21600	3.65838	3.63868	4.11028
AT1G21610	3.83868	3.8458	4.04859
AT1G21630	4.10399	3.73972	3.88011
AT1G21640	3.85206	3.4266	4.23253
AT1G21650	2.90657	2.96781	3.01423
AT1G21660	3.49525	3.73553	3.70565
AT1G21670	4.83477	6.9499	5.37683
AT1G21680	3.44682	3.67305	3.61743
AT1G21690	4.06019	3.42265	3.60872
AT1G21700	5.48127	5.70066	7.70896
AT1G21710	3.27581	3.19688	2.85158
AT1G21720	4.7429	4.02788	3.21223
AT1G21730	2.57868	2.64699	2.74231
AT1G21740	3.5177	3.66014	3.32118
AT1G21750	3.40787	3.45092	3.32149
AT1G21760	5.42509	5.26278	4.83136
AT1G21770	5.76896	5.91721	5.87933
AT1G21780	2.99318	2.92275	2.99446
AT1G21790	3.64908	3.19012	3.55075
AT1G21810	2.92912	2.76639	3.05946
AT1G21830	2.88791	2.88636	3.23927
AT1G21840	4.45019	3.87052	4.5878
AT1G21850	2.89822	2.71574	2.89822
AT1G21860	3.82926	3.5992	5.44508
AT1G21870	3.07315	2.92812	3.47553
AT1G21880	3.17079	3.26208	3.70443
AT1G21890	2.66147	2.74278	2.58555
AT1G21900	3.30572	3.33651	3.27125
AT1G21910	2.92949	2.99024	3.01195
AT1G21920	3.84849	4.08981	3.14705
AT1G21950	2.81563	2.91597	3.1896
AT1G21970	2.93113	2.98927	2.9585
AT1G21980	3.50953	4.78281	3.56583
AT1G22010	2.90113	2.84521	2.89728
AT1G22015	5.44901	5.2345	5.0379
AT1G22020	3.23764	3.40973	3.36224
AT1G22030	2.87236	2.93547	2.72935
AT1G22040	3.30567	3.37239	3.07443
AT1G22050	2.78269	2.90888	2.87567
AT1G22060	2.93979	2.58008	2.76265
AT1G22070	3.12999	3.15142	2.92953
AT1G22080	2.7127	2.73397	2.97329
AT1G22090	3.67845	3.35535	3.73689
AT1G22110	3.39803	3.22187	3.09455
AT1G22130	2.72009	2.86871	2.66736
AT1G22140	6.81191	7.98015	6.35435
AT1G22150	2.90218	2.94605	2.94745
AT1G22160	3.02505	2.88292	2.84566
AT1G22170	2.86508	2.65763	2.52509
AT1G22180	2.91464	2.71938	2.81443
AT1G22190	2.89167	3.00048	2.87821
AT1G22200	3.74128	4.24159	4.24159
AT1G22210	2.76253	2.73284	2.76253
AT1G22240	2.80818	2.77058	2.74766
AT1G22270	6.17688	6.48871	5.10005
AT1G22275	2.77676	2.44636	2.9585
AT1G22280	4.01079	4.60928	3.9932
AT1G22290	2.99566	2.85431	2.80328
AT1G22300	6.73257	6.33157	5.35671
AT1G22310	3.6819	3.34874	3.73151
AT1G22330	2.57082	2.53788	2.49349
AT1G22340	3.81359	3.8573	3.81359
AT1G22360	2.84558	2.84558	3.24689
AT1G22370	2.67296	2.57093	2.74411
AT1G22380	2.82327	3.00989	2.8098
AT1G22400	2.96312	2.96928	3.10612
AT1G22410	3.53552	4.14853	3.11409
AT1G22420	2.88643	2.90694	2.74587
AT1G22430	2.76626	2.83084	2.7202
AT1G22440	2.98421	3.03703	3.26391
AT1G22450	6.59266	6.83353	5.83703
AT1G22460	2.63053	2.8174	2.63127
AT1G22480	3.01205	2.96317	2.96317
AT1G22490	3.04949	3.02767	2.9994
AT1G22500	2.65244	2.71883	2.83875
AT1G22510	3.15919	3.14579	2.95456
AT1G22520	4.50387	4.3529	3.85367
AT1G22530	2.88074	3.03856	3.09769
AT1G22540	5.41912	5.16115	4.43656
AT1G22550	3.47036	3.68255	3.59979
AT1G22570	2.89899	3.03369	2.97732
AT1G22590	4.97224	4.406	3.55888
AT1G22600	3.00479	3.0366	3.17468
AT1G22610	4.39368	4.1936	5.17842
AT1G22620	4.08247	4.0352	3.79902
AT1G22630	2.77974	2.65557	2.87219
AT1G22640	2.98138	3.23356	3.39715
AT1G22650	3.0027	3.03601	2.97491
AT1G22660	3.3962	3.34744	3.02065
AT1G22670	2.98594	3.09698	3.18935
AT1G22690	2.98695	2.85088	3.12508
AT1G22700	3.36698	3.07056	3.37126
AT1G22710	3.1088	3.19408	2.99887
AT1G22720	2.89567	2.99294	3.06218
AT1G22730	4.22322	4.37415	4.35705
AT1G22740	2.83816	2.99804	3.26086
AT1G22750	3.26971	4.11916	3.34972
AT1G22760	3.15902	3.53415	3.34179
AT1G22770	3.83643	3.70057	3.748
AT1G22780	5.51338	5.65511	5.34085
AT1G22790	3.01839	3.30257	3.04892
AT1G22800	4.1019	3.85256	4.19854
AT1G22810	3.08859	3.07182	3.50866
AT1G22830	3.17128	3.29426	3.27856
AT1G22840	8.14794	8.35909	7.77336
AT1G22850	3.56824	3.82807	3.60198
AT1G22860	3.57468	3.74145	3.52143
AT1G22870	3.24296	3.38832	3.57832
AT1G22880	3.60514	3.92442	3.58714
AT1G22885	2.67944	2.6978	2.63994
AT1G22890	2.43112	2.41999	2.33965
AT1G22900	3.28265	3.0962	3.36438
AT1G22910	3.28485	3.33933	3.95832
AT1G22920	5.79304	5.67388	5.69087
AT1G22930	3.43963	3.40753	3.84759
AT1G22940	3.15419	3.12678	3.17063
AT1G22960	2.66286	2.67479	2.85412
AT1G22970	3.38541	3.48122	3.32346
AT1G22980	3.13678	3.12402	3.37002
AT1G22985	2.62308	3.17071	3.09769
AT1G22990	2.59344	2.66251	2.64186
AT1G23000	2.99346	2.90101	3.01247
AT1G23010	3.34763	3.16543	3.64423
AT1G23020	3.18959	3.01677	3.93947
AT1G23030	3.02852	3.01323	3.14712
AT1G23040	3.09101	3.29174	3.29174
AT1G23050	2.67776	2.81196	2.80121
AT1G23060	2.73552	2.73614	2.67976
AT1G23070	2.69648	2.89196	2.70754
AT1G23080	3.22217	3.18289	3.11905
AT1G23090	2.9511	2.93097	3.32868
AT1G23100	5.41474	6.13851	4.26798
AT1G23120	3.26281	3.13766	3.4456
AT1G23130	2.82327	2.83078	2.82327
AT1G23140	2.79533	2.84317	2.84317
AT1G23160	2.52434	2.65707	2.89852
AT1G23180	3.69131	3.88365	4.08435
AT1G23190	5.5185	6.38339	4.61746
AT1G23200	3.01004	3.11804	3.33679
AT1G23205	2.86886	2.95361	2.85177
AT1G23210	2.98424	3.05804	2.94365
AT1G23220	3.39405	3.6684	3.31636
AT1G23230	4.60584	4.53326	4.38806
AT1G23240	2.83582	2.70557	2.70146
AT1G23250	2.62122	2.70666	2.76866
AT1G23260	2.68447	2.78261	2.34219
AT1G23270	3.19423	3.19423	3.21185
AT1G23280	2.98034	3.15358	2.98034
AT1G23300	3.25127	3.49385	3.25127
AT1G23310	3.69184	3.83306	3.67533
AT1G23320	2.60694	2.73877	2.74645
AT1G23330	3.15436	3.16469	3.20363
AT1G23340	3.07089	3.08459	3.18306
AT1G23350	2.67784	2.78907	2.74266
AT1G23360	3.79787	3.52879	3.23238
AT1G23380	2.7971	2.87278	2.90873
AT1G23390	3.10532	3.53322	3.14543
AT1G23400	3.46672	3.12691	3.18457
AT1G23410	3.69098	3.50312	3.52612
AT1G23420	3.22496	2.82618	3.25907
AT1G23440	3.03234	3.16648	3.15982
AT1G23450	2.53883	2.54355	2.64644
AT1G23480	2.90113	2.81646	3.02432
AT1G23490	4.75773	5.11331	5.0902
AT1G23510	2.87236	2.91564	2.83831
AT1G23520	2.69728	2.89253	2.68528
AT1G23530	2.72681	2.84558	3.01717
AT1G23540	2.73972	2.70622	2.76106
AT1G23550	3.86767	3.7439	4.1207
AT1G23560	2.45124	2.69514	2.66006
AT1G23570	2.61431	2.62112	2.61488
AT1G23580	2.91975	2.85011	2.94178
AT1G23590	2.5988	2.55729	2.75026
AT1G23600	3.08554	3.04696	3.14067
AT1G23610	2.49651	2.55425	2.57666
AT1G23640	2.90328	2.8723	2.93118
AT1G23650	2.7434	2.76866	3.12402
AT1G23670	2.61272	2.89277	2.90416
AT1G23680	2.78545	2.7463	2.84923
AT1G23690	3.03662	3.14776	3.17964
AT1G23700	2.9336	2.92449	3.11259
AT1G23710	2.70081	2.71837	2.905
AT1G23720	6.9091	6.13467	8.20366
AT1G23730	3.6842	3.62261	3.82342
AT1G23740	4.86899	4.92191	3.10517
AT1G23750	3.05119	3.64774	2.7532
AT1G23760	2.99462	3.07774	2.99462
AT1G23780	3.92492	3.67272	3.93947
AT1G23790	3.51412	3.23956	3.67272
AT1G23800	2.72606	2.85983	2.82248
AT1G23820	6.08874	6.18225	5.24945
AT1G23830	3.48384	3.46006	3.42535
AT1G23840	3.43687	3.65261	3.53743
AT1G23850	2.99219	3.16986	3.29088
AT1G23860	3.38362	3.28285	3.5824
AT1G23870	2.97601	2.98766	2.69381
AT1G23880	3.17247	3.36822	3.10168
AT1G23890	3.76963	4.09432	4.32097
AT1G23910	2.54761	2.52434	2.57349
AT1G23960	4.01618	4.0392	3.49067
AT1G23980	3.96908	3.96908	3.93011
AT1G23990	2.96381	2.87968	3.06446
AT1G24000	3.30224	3.17138	3.2446
AT1G24010	2.83432	2.672	2.9286
AT1G24020	6.9091	6.33418	5.02977
AT1G24030	2.78569	2.83651	2.87524
AT1G24040	3.06543	3.0206	3.07064
AT1G24050	5.07407	4.55266	3.55748
AT1G24060	2.82229	2.67809	2.91998
AT1G24070	3.04515	3.20252	3.57784
AT1G24090	3.27836	3.42723	3.38606
AT1G24100	3.05579	2.84096	2.92222
AT1G24110	2.88592	2.83867	2.77529
AT1G24120	5.08534	5.57661	4.71565
AT1G24140	2.80023	3.07774	3.07774
AT1G24150	2.93673	2.89055	2.93969
AT1G24170	2.9332	4.3648	4.06801
AT1G24180	3.99068	4.23821	3.58317
AT1G24190	3.10809	2.91472	3.08349
AT1G24210	3.69093	3.88481	3.40504
AT1G24240	3.55465	3.45286	3.22428
AT1G24260	3.07327	3.36394	3.85855
AT1G24280	3.8799	3.27132	3.44739
AT1G24290	2.90653	3.10657	2.90653
AT1G24310	3.42805	2.92289	3.23874
AT1G24320	2.80006	2.70635	3.7359
AT1G24330	3.00791	2.96652	3.11008
AT1G24340	3.88975	3.81359	4.46149
AT1G24350	2.61186	2.92219	3.30455
AT1G24360	9.57139	8.53426	8.96397
AT1G24390	2.77176	2.7823	2.64062
AT1G24400	4.22055	4.46328	3.26177
AT1G24420	2.68428	2.78814	2.9286
AT1G24430	3.13363	3.06111	2.86693
AT1G24440	4.30828	3.46779	3.12535
AT1G24450	3.05669	2.95147	3.33713
AT1G24460	3.40668	3.75572	3.35121
AT1G24470	3.01298	3.63414	2.8265
AT1G24490	3.44163	3.49238	3.44999
AT1G24510	5.82548	5.59526	5.11541
AT1G24520	3.0208	3.17171	3.20253
AT1G24530	3.09328	3.29174	3.29174
AT1G24540	4.88611	4.72506	5.00201
AT1G24560	3.22864	3.75198	3.18796
AT1G24575	2.53812	2.74924	2.98971
AT1G24600	2.69583	2.6978	2.59836
AT1G24610	5.3175	5.3092	5.24971
AT1G24620	2.8302	2.72529	2.78035
AT1G24625	2.77521	3.03856	3.17857
AT1G24640	3.02076	3.03089	3.20866
AT1G24650	2.99623	3.08052	3.41642
AT1G24706	3.22721	3.21365	3.3077
AT1G24735	2.80316	2.88605	2.89143
AT1G24764	2.47207	2.68466	2.87763
AT1G25230	2.90702	2.78445	3.38342
AT1G25240	2.78369	2.97407	2.89817
AT1G25250	2.94443	3.01656	3.03662
AT1G25260	6.52529	6.19548	5.21717
AT1G25270	2.86008	3.12184	3.10613
AT1G25275	3.05074	3.26586	2.79906
AT1G25280	3.78694	3.42509	3.40696
AT1G25290	3.40179	3.52739	3.36638
AT1G25320	3.22441	3.11203	3.09769
AT1G25330	3.29904	3.52739	2.8982
AT1G25340	2.78931	2.61056	3.20272
AT1G25350	5.86274	6.43413	5.94286
AT1G25360	3.00711	3.0054	3.26618
AT1G25370	3.08998	3.18434	2.91497
AT1G25375	3.75269	4.04574	3.41442
AT1G25380	3.31972	3.48173	3.37279
AT1G25390	2.68879	2.86665	3.60021
AT1G25400	2.8786	2.86509	2.75768
AT1G25410	3.00996	2.59732	2.71805
AT1G25420	3.0419	3.07517	3.01495
AT1G25450	2.89901	3.17238	3.35608
AT1G25460	2.94335	2.85527	2.94318
AT1G25470	3.18851	3.70091	3.07556
AT1G25472	3.18851	3.70091	3.07556
AT1G25490	3.40675	3.40675	3.45582
AT1G25500	3.07387	3.20405	3.34287
AT1G25510	3.76856	4.01616	3.84264
AT1G25520	3.93493	4.36717	3.64024
AT1G25530	3.01751	3.22821	3.06214
AT1G25540	3.60581	4.00469	3.69301
AT1G25550	3.77032	3.71028	4.21893
AT1G25560	2.97918	3.04752	3.03668
AT1G25570	2.87647	3.25039	3.2927
AT1G25580	3.48625	3.36019	3.4937
AT1G26090	4.47763	4.49435	4.25114
AT1G26100	3.66809	3.95127	3.90901
[truncated: 19,441 more rows]
