# Supplementary material for: A Powerful Method for Transcriptional Profiling of Specific Cell Types in Eukaryotes: Laser-Assisted Microdissection and RNA Sequencing
Source: PLoS One. 2012 Jan 26;7(1):e29685. doi: 10.1371/journal.pone.0029685 (PMC3266888; doi:10.1371/journal.pone.0029685)
Supplement: Table S3 — The table contains the results from tests for enrichment of InterPro domains in the RNA-Seq data compared to the array data. In the first test (sheet 1), the gene universe was defined as the union of all the genes found to be expressed in any of the data type. In the second test (sheet 2), genes, which were present in the RNA-Seq data but are per default not detectable with the array due to the lack of a corresponding probeset, were excluded from the universe. The third sheet contains a table with additional information to Figure 5. (XLS) [file pone.0029685.s006.xls]

## Sheet: whole_transcriptome
domain_combination_X	array_number_domains_X	array_number_domains_not_X	RNA-Seq_number_domains_X	RNA-Seq_number_domains_not_X	log10_pvalue	pvalue	adjusted_pvalue	description
unknown	1011	6606	3133	14251	-20.7024	1.98422e-21	9.97269e-18	NA
IPR002885	56	7561	284	17100	-8.73816	1.82741e-09	4.59228133e-06	Pentatricopeptide repeat
IPR010851	1	7616	24	17360	-2.86941	0.00135079	0.949698	S locus-related glycoprotein 1 binding pollen coat
IPR010264	4	7613	37	17347	-2.79129	0.00161699	0.949698	Plant self-incompatibility S1
IPR008502	4	7613	36	17348	-2.67477	0.00211459	0.949698	Protein of unknown function DUF784, Arabidopsis thaliana
IPR002401,IPR017972	17	7600	80	17304	-2.56634	0.00271433	0.949698	Cytochrome P450, E-class, group I; Cytochrome P450 | Cytochrome P450, conserved site
IPR002083	1	7616	21	17363	-2.44613	0.0035799	0.949698	MATH; TRAF-like
IPR019378	4	7613	31	17353	-2.10828	0.00779335	0.949698	GDP-fucose protein O-fucosyltransferase
IPR000767,IPR002182	0	7617	13	17371	-2.05209	0.00886965	0.949698	Disease resistance protein | NB-ARC
IPR001092,IPR011598	13	7604	60	17324	-1.98395	0.0103764	0.949698	Helix-loop-helix DNA-binding domain | Helix-loop-helix DNA-binding
IPR000823,IPR002016,IPR019793,IPR019794	0	7617	12	17372	-1.89419	0.0127587	0.949698	Plant peroxidase; Haem peroxidase | Haem peroxidase, plant/fungal/bacterial | Peroxidases heam-ligand binding site | Peroxidase, active site
IPR001005,IPR006447,IPR017930	0	7617	12	17372	-1.89419	0.0127587	0.949698	SANT domain, DNA binding; Homeodomain-related; Homeodomain-like | Myb-like DNA-binding domain, SHAQKYF class; Myb, DNA-binding | Transcription regulator HTH, Myb-type, DNA-binding
IPR004314	4	7613	28	17356	-1.78335	0.0164682	0.949698	Domain of unknown function DUF239, plant
IPR000330,IPR001650,IPR014001	1	7616	16	17368	-1.75662	0.0175137	0.949698	SNF2-related | Helicase, C-terminal | DEAD-like helicase
IPR001810,IPR013187	3	7614	23	17361	-1.63638	0.0231005	0.949698	F-box domain, cyclin-like; F-box domain, Skp2-like | F-box associated domain, type 3; F-box associated interaction domain
IPR002068,IPR008978	2	7615	19	17365	-1.61129	0.0244744	0.949698	Heat shock protein Hsp20 | HSP20-like chaperone
IPR003104,IPR015425	1	7616	14	17370	-1.48838	0.0324806	0.949698	Actin-binding FH2/DRF autoregulatory | Actin-binding FH2
IPR000157,IPR000767,IPR001611,IPR002182,IPR003593	1	7616	14	17370	-1.48838	0.0324806	0.949698	Toll-Interleukin receptor | Disease resistance protein | Leucine-rich repeat | NB-ARC | ATPase, AAA+ type, core
IPR008545	1	7616	14	17370	-1.48838	0.0324806	0.949698	Protein of unknown function DUF827, plant
IPR001611,IPR013210	4	7613	24	17360	-1.37177	0.0424844	0.949698	Leucine-rich repeat | Leucine-rich repeat-containing N-terminal, type 2
IPR009605	0	7617	8	17376	-1.26267	0.0546167	0.949698	Domain of unknown function DUF1216
IPR006525	0	7617	8	17376	-1.26267	0.0546167	0.949698	Cystatin-related, plant
IPR002109,IPR012335	0	7617	8	17376	-1.26267	0.0546167	0.949698	Glutaredoxin | Thioredoxin fold; Thioredoxin-like fold
IPR001394,IPR006865,IPR006866,IPR007087	0	7617	8	17376	-1.26267	0.0546167	0.949698	Peptidase C19, ubiquitin carboxyl-terminal hydrolase 2 | Domain of unknown function DUF629 | Domain of unknown function DUF627, N-terminal | Zinc finger, C2H2-type; Zinc finger, C2H2-like
IPR009719	0	7617	8	17376	-1.26267	0.0546167	0.949698	Protein of unknown function DUF1296
IPR001810,IPR006566,IPR013101,IPR013596	9	7608	38	17346	-1.23006	0.0588767	0.949698	F-box domain, cyclin-like; F-box domain, Skp2-like | FBD-like | Leucine-rich repeat 2 | FBD
IPR001841,IPR018957	33	7584	104	17280	-1.21981	0.060282	0.949698	Zinc finger, RING-type | Zinc finger, C3HC4 RING-type; Zinc finger, RING/FYVE/PHD-type
IPR013770	3	7614	19	17365	-1.20626	0.062193	0.949698	Plant lipid transfer protein/hydrophobic protein, helical domain; Plant lipid transfer protein/seed storage/trypsin-alpha amylase inhibitor; Bifunctional inhibitor/plant lipid transfer protein/seed storage
IPR001752,IPR019821	5	7612	25	17359	-1.16085	0.0690484	0.949698	Kinesin, motor domain | Kinesin, motor region, conserved site
IPR001890	2	7615	15	17369	-1.14458	0.0716838	0.949698	RNA-binding, CRM domain
IPR001245,IPR008271,IPR017441,IPR021720	0	7617	7	17377	-1.10481	0.0785573	0.949698	Serine-threonine/tyrosine-protein kinase; Protein kinase, catalytic domain; Protein kinase-like domain | Serine/threonine-protein kinase, active site | Protein kinase, ATP binding site | Malectin
IPR004146,IPR011424	0	7617	7	17377	-1.10481	0.0785573	0.949698	DC1 | C1-like
IPR007598	0	7617	7	17377	-1.10481	0.0785573	0.949698	Protein of unknown function DUF577
IPR011046	0	7617	7	17377	-1.10481	0.0785573	0.949698	WD40 repeat-like-containing domain; WD40/YVTN repeat-like-containing domain
IPR001611,IPR008271,IPR013210,IPR017442	0	7617	7	17377	-1.10481	0.0785573	0.949698	Leucine-rich repeat | Serine/threonine-protein kinase, active site | Leucine-rich repeat-containing N-terminal, type 2 | Serine/threonine-protein kinase-like domain; Protein kinase, catalytic domain; Protein kinase-like domain
IPR004333	0	7617	7	17377	-1.10481	0.0785573	0.949698	Transcription factor, SBP-box
IPR001563	0	7617	7	17377	-1.10481	0.0785573	0.949698	Peptidase S10, serine carboxypeptidase
IPR001220,IPR008271,IPR017441,IPR017442	1	7616	11	17373	-1.09753	0.0798855	0.949698	Legume lectin, beta chain; Concanavalin A-like lectin/glucanase, subgroup; Concanavalin A-like lectin/glucanase | Serine/threonine-protein kinase, active site | Protein kinase, ATP binding site | Serine/threonine-protein kinase-like domain; Protein kinase, catalytic domain; Protein kinase-like domain
IPR007087	8	7609	33	17351	-1.07615	0.0839175	0.949698	Zinc finger, C2H2-type; Zinc finger, C2H2-like
IPR001810	14	7603	50	17334	-1.07488	0.0841636	0.949698	F-box domain, cyclin-like; F-box domain, Skp2-like
IPR001611,IPR008271,IPR013210,IPR017441,IPR017442	6	7611	27	17357	-1.06993	0.0851274	0.949698	Leucine-rich repeat | Serine/threonine-protein kinase, active site | Leucine-rich repeat-containing N-terminal, type 2 | Protein kinase, ATP binding site | Serine/threonine-protein kinase-like domain; Protein kinase, catalytic domain; Protein kinase-like domain
IPR002100	4	7613	20	17364	-0.990987	0.102097	0.949698	Transcription factor, MADS-box
IPR011684	1	7616	10	17374	-0.97119	0.106859	0.949698	KIP1-like
IPR004883	1	7616	10	17374	-0.97119	0.106859	0.949698	Lateral organ boundaries, LOB
IPR004326	1	7616	10	17374	-0.97119	0.106859	0.949698	Mlo-related protein
IPR006153	1	7616	10	17374	-0.97119	0.106859	0.949698	Cation/H+ exchanger
IPR003855	1	7616	10	17374	-0.97119	0.106859	0.949698	K+ potassium transporter
IPR000157,IPR000767,IPR002182	1	7616	10	17374	-0.97119	0.106859	0.949698	Toll-Interleukin receptor | Disease resistance protein | NB-ARC
IPR007656	1	7616	10	17374	-0.97119	0.106859	0.949698	Protein of unknown function DUF593
IPR012416	0	7617	6	17378	-0.94696	0.11299	0.949698	Calmodulin binding protein-like
IPR021775	0	7617	6	17378	-0.94696	0.11299	0.949698	Protein of unknown function DUF3339
IPR001357	0	7617	6	17378	-0.94696	0.11299	0.949698	BRCT
IPR014876	0	7617	6	17378	-0.94696	0.11299	0.949698	DEK, C-terminal
IPR006769	0	7617	6	17378	-0.94696	0.11299	0.949698	Coiled-coil domain containing protein 109, C-terminal
IPR013024	0	7617	6	17378	-0.94696	0.11299	0.949698	Butirosin biosynthesis, BtrG-like; AIG2-like
IPR001229	2	7615	13	17371	-0.924419	0.119009	0.949698	Mannose-binding lectin
IPR003480	3	7614	16	17368	-0.906417	0.124046	0.949698	Transferase
IPR010701	3	7614	16	17368	-0.906417	0.124046	0.949698	Protein of unknown function DUF1278
IPR000070,IPR006501,IPR018040	3	7614	16	17368	-0.906417	0.124046	0.949698	Pectinesterase, catalytic; Pectin lyase fold; Pectin lyase fold/virulence factor | Pectinesterase inhibitor | Pectinesterase, active site
IPR003676	4	7613	19	17365	-0.901607	0.125428	0.949698	Auxin responsive SAUR protein
IPR004864	4	7613	19	17365	-0.901607	0.125428	0.949698	Late embryogenesis abundant protein, group 2
IPR006501	12	7605	41	17343	-0.863613	0.136895	0.949698	Pectinesterase inhibitor
IPR012438	1	7616	9	17375	-0.847324	0.142127	0.949698	Protein of unknown function DUF1639
IPR004345	1	7616	9	17375	-0.847324	0.142127	0.949698	TB2/DP1/HVA22-related protein
IPR004249,IPR013069	1	7616	9	17375	-0.847324	0.142127	0.949698	NPH3 | BTB/POZ; BTB/POZ-like; BTB/POZ fold
IPR000910	1	7616	9	17375	-0.847324	0.142127	0.949698	High mobility group, HMG1/HMG2; High mobility group, superfamily
IPR001810,IPR006527	10	7607	35	17349	-0.828456	0.148438	0.949698	F-box domain, cyclin-like; F-box domain, Skp2-like | F-box associated domain, type 1; F-box associated interaction domain
IPR000195	5	7612	21	17363	-0.823059	0.150294	0.949698	Rab-GAP/TBC domain
IPR001810,IPR006566	2	7615	12	17372	-0.818494	0.151882	0.949698	F-box domain, cyclin-like; F-box domain, Skp2-like | FBD-like
IPR000782	2	7615	12	17372	-0.818494	0.151882	0.949698	FAS1 domain
IPR008801	4	7613	18	17366	-0.814886	0.153149	0.949698	Rapid ALkalinization Factor
IPR011016	3	7614	15	17369	-0.81181	0.154238	0.949698	Zinc finger, RING-CH-type; Zinc finger, C3HC4 RING-type; Zinc finger, RING/FYVE/PHD-type
IPR012891	0	7617	5	17379	-0.789114	0.162512	0.949698	GCK
IPR001611,IPR002290,IPR008271,IPR020635,IPR021720	0	7617	5	17379	-0.789114	0.162512	0.949698	Leucine-rich repeat | Serine/threonine-protein kinase domain; Serine/threonine-protein kinase-like domain; Protein kinase, catalytic domain; Protein kinase-like domain | Serine/threonine-protein kinase, active site | Tyrosine-protein kinase, catalytic domain; Serine-threonine/tyrosine-protein kinase; Protein kinase, catalytic domain; Protein kinase-like domain | Malectin
IPR000863	0	7617	5	17379	-0.789114	0.162512	0.949698	Sulfotransferase domain
IPR007573	0	7617	5	17379	-0.789114	0.162512	0.949698	Protein of unknown function DUF566
IPR000300	0	7617	5	17379	-0.789114	0.162512	0.949698	Inositol polyphosphate-related phosphatase; Endonuclease/exonuclease/phosphatase
IPR007700,IPR021864	0	7617	5	17379	-0.789114	0.162512	0.949698	Protein of unknown function DUF668 | Protein of unknown function DUF3475
IPR000262,IPR008259,IPR012133	0	7617	5	17379	-0.789114	0.162512	0.949698	FMN-dependent dehydrogenase; Aldolase-type TIM barrel | FMN-dependent alpha-hydroxy acid dehydrogenase, active site | Alpha-hydroxy acid dehydrogenase, FMN-dependent
IPR002290,IPR008271,IPR017441,IPR017892	0	7617	5	17379	-0.789114	0.162512	0.949698	Serine/threonine-protein kinase domain; Serine/threonine-protein kinase-like domain; Protein kinase, catalytic domain; Protein kinase-like domain | Serine/threonine-protein kinase, active site | Protein kinase, ATP binding site | Protein kinase, C-terminal; AGC-kinase, C-terminal
IPR000757,IPR008263,IPR010713,IPR016455	0	7617	5	17379	-0.789114	0.162512	0.949698	Glycoside hydrolase, family 16; Concanavalin A-like lectin/glucanase, subgroup; Concanavalin A-like lectin/glucanase | Glycoside hydrolase, family 16, active site | Xyloglucan endo-transglycosylase, C-terminal | Xyloglucan endotransglucosylase/hydrolase
IPR006912	0	7617	5	17379	-0.789114	0.162512	0.949698	Putative harbinger transposase-derived nuclease
IPR007836	0	7617	5	17379	-0.789114	0.162512	0.949698	Ribosomal protein L41
IPR010471	0	7617	5	17379	-0.789114	0.162512	0.949698	Protein of unknown function DUF1068
IPR006674	0	7617	5	17379	-0.789114	0.162512	0.949698	Metal-dependent phosphohydrolase, HD subdomain; Metal-dependent phosphohydrolase, HD domain
IPR004255,IPR009721	0	7617	5	17379	-0.789114	0.162512	0.949698	O-acyltransferase, WSD1, N-terminal | O-acyltransferase, WSD1, C-terminal
IPR000209,IPR003137,IPR010259,IPR015500,IPR022398	6	7611	23	17361	-0.760308	0.173657	0.949698	Peptidase S8/S53, subtilisin/kexin/sedolisin | Protease-associated domain, PA | Proteinase inhibitor I9, subtilisin propeptide; Proteinase inhibitor, propeptide | Peptidase S8, subtilisin-related | Peptidase S8, subtilisin, His-active site
IPR005123	12	7605	39	17345	-0.749171	0.178168	0.949698	Oxoglutarate/iron-dependent oxygenase
IPR002885,IPR011990	4	7613	17	17367	-0.731022	0.185771	0.949698	Pentatricopeptide repeat | Tetratricopeptide-like helical
IPR003613,IPR011989	1	7616	8	17376	-0.726353	0.187779	0.949698	U box domain; Zinc finger, RING/FYVE/PHD-type | Armadillo-like helical; Armadillo-type fold
IPR010682	1	7616	8	17376	-0.726353	0.187779	0.949698	Plant self-incompatibility response
IPR001611,IPR002290,IPR013210,IPR020635	1	7616	8	17376	-0.726353	0.187779	0.949698	Leucine-rich repeat | Serine/threonine-protein kinase domain; Serine/threonine-protein kinase-like domain; Protein kinase, catalytic domain; Protein kinase-like domain | Leucine-rich repeat-containing N-terminal, type 2 | Tyrosine-protein kinase, catalytic domain; Serine-threonine/tyrosine-protein kinase; Protein kinase, catalytic domain; Protein kinase-like domain
IPR001611,IPR003591,IPR013210	1	7616	8	17376	-0.726353	0.187779	0.949698	Leucine-rich repeat | Leucine-rich repeat, typical subtype | Leucine-rich repeat-containing N-terminal, type 2
IPR013069	1	7616	8	17376	-0.726353	0.187779	0.949698	BTB/POZ; BTB/POZ-like; BTB/POZ fold
IPR001251,IPR008273	1	7616	8	17376	-0.726353	0.187779	0.949698	Cellular retinaldehyde-binding/triple function, C-terminal | Cellular retinaldehyde-binding/triple function, N-terminal; Phosphatidylinositol transfer protein-like, N-terminal
IPR005333,IPR017887	1	7616	8	17376	-0.726353	0.187779	0.949698	Transcription factor, TCP | Transcription factor TCP subgroup
IPR021099	3	7614	14	17370	-0.720277	0.190424	0.949698	RNA recognition domain, plant
IPR001245	2	7615	11	17373	-0.715779	0.192407	0.949698	Serine-threonine/tyrosine-protein kinase; Protein kinase, catalytic domain; Protein kinase-like domain
IPR001810,IPR005174	2	7615	11	17373	-0.715779	0.192407	0.949698	F-box domain, cyclin-like; F-box domain, Skp2-like | Protein of unknown function DUF295
IPR005607	2	7615	11	17373	-0.715779	0.192407	0.949698	BSD
IPR001245,IPR008271,IPR017441	5	7612	19	17365	-0.669415	0.214084	0.949698	Serine-threonine/tyrosine-protein kinase; Protein kinase, catalytic domain; Protein kinase-like domain | Serine/threonine-protein kinase, active site | Protein kinase, ATP binding site
IPR003612	5	7612	19	17365	-0.669415	0.214084	0.949698	Plant lipid transfer protein/seed storage/trypsin-alpha amylase inhibitor; Bifunctional inhibitor/plant lipid transfer protein/seed storage
IPR009438	0	7617	4	17380	-0.631276	0.233735	0.949698	Phytosulfokine
IPR006873	0	7617	4	17380	-0.631276	0.233735	0.949698	Protein of unknown function DUF620
IPR001810,IPR013101,IPR013596	0	7617	4	17380	-0.631276	0.233735	0.949698	F-box domain, cyclin-like; F-box domain, Skp2-like | Leucine-rich repeat 2 | FBD
IPR008587	0	7617	4	17380	-0.631276	0.233735	0.949698	Protein of unknown function DUF869, plant
IPR006510,IPR006511,IPR007818	0	7617	4	17380	-0.631276	0.233735	0.949698	Zinc finger, Lateral Root Primordium type 1 | Lateral Root Primordium type 1, C-terminal | Protein of unknown function DUF702
IPR007587	0	7617	4	17380	-0.631276	0.233735	0.949698	SIT4 phosphatase-associated protein family
IPR007033	0	7617	4	17380	-0.631276	0.233735	0.949698	Golgin, RAB6-interacting
IPR008579,IPR011051,IPR014710	0	7617	4	17380	-0.631276	0.233735	0.949698	Domain of unknown function DUF861, cupin-3 | Cupin, RmlC-type | RmlC-like jelly roll fold
IPR006455,IPR006456,IPR012287	0	7617	4	17380	-0.631276	0.233735	0.949698	Homeobox domain, ZF-HD class | ZF-HD homeobox protein, Cys/His-rich dimerisation domain | Homeodomain-related; Homeodomain-like
IPR003388,IPR005069	0	7617	4	17380	-0.631276	0.233735	0.949698	Reticulon | Nucleotide-diphospho-sugar transferase, predicted
IPR002290,IPR020635	0	7617	4	17380	-0.631276	0.233735	0.949698	Serine/threonine-protein kinase domain; Serine/threonine-protein kinase-like domain; Protein kinase, catalytic domain; Protein kinase-like domain | Tyrosine-protein kinase, catalytic domain; Serine-threonine/tyrosine-protein kinase; Protein kinase, catalytic domain; Protein kinase-like domain
IPR000894	0	7617	4	17380	-0.631276	0.233735	0.949698	Ribulose bisphosphate carboxylase, small chain
IPR001320,IPR001638,IPR001828,IPR002455,IPR017103	0	7617	4	17380	-0.631276	0.233735	0.949698	Ionotropic glutamate receptor | Extracellular solute-binding protein, family 3 | Extracellular ligand-binding receptor | GPCR, family 3, gamma-aminobutyric acid receptor, type B | Ionotropic glutamate receptor, plant
IPR012419	0	7617	4	17380	-0.631276	0.233735	0.949698	Cas1p-like
IPR007305	0	7617	4	17380	-0.631276	0.233735	0.949698	Vesicle transport protein, Got1/SFT2-like
IPR001683	0	7617	4	17380	-0.631276	0.233735	0.949698	Phox homologous domain
IPR020966	0	7617	4	17380	-0.631276	0.233735	0.949698	Malate transporter, aliminium toerance
IPR001944,IPR008979,IPR013781,IPR019801	0	7617	4	17380	-0.631276	0.233735	0.949698	Glycoside hydrolase, family 35 | Galactose-binding domain-like | Glycoside hydrolase, subgroup, catalytic core; Glycoside hydrolase, superfamily | Glycoside hydrolase, family 35, conserved site
IPR002290,IPR003527,IPR017441	0	7617	4	17380	-0.631276	0.233735	0.949698	Serine/threonine-protein kinase domain; Serine/threonine-protein kinase-like domain; Protein kinase, catalytic domain; Protein kinase-like domain | MAP kinase, conserved site | Protein kinase, ATP binding site
IPR003337,IPR006379	0	7617	4	17380	-0.631276	0.233735	0.949698	Trehalose-phosphatase | HAD-superfamily hydrolase, subfamily IIB
IPR004330	0	7617	4	17380	-0.631276	0.233735	0.949698	Transcription factor, FAR1-related
IPR000368,IPR001296,IPR012820	0	7617	4	17380	-0.631276	0.233735	0.949698	Sucrose synthase | Glycosyl transferase, family 1 | Sucrose synthase, plant/cyanobacteria
IPR010341	0	7617	4	17380	-0.631276	0.233735	0.949698	Protein of unknown function DUF936, plant
IPR001220,IPR008271,IPR017441,IPR017442,IPR019825	0	7617	4	17380	-0.631276	0.233735	0.949698	Legume lectin, beta chain; Concanavalin A-like lectin/glucanase, subgroup; Concanavalin A-like lectin/glucanase | Serine/threonine-protein kinase, active site | Protein kinase, ATP binding site | Serine/threonine-protein kinase-like domain; Protein kinase, catalytic domain; Protein kinase-like domain | Legume lectin, beta chain, Mn/Ca-binding site
IPR003377	0	7617	4	17380	-0.631276	0.233735	0.949698	Cornichon
IPR000048,IPR001609	0	7617	4	17380	-0.631276	0.233735	0.949698	IQ motif, EF-hand binding site | Myosin head, motor domain
IPR001147,IPR008991,IPR018259	0	7617	4	17380	-0.631276	0.233735	0.949698	Ribosomal protein L21e | Translation protein SH3-like | Ribosomal protein L21e, conserved site
IPR000270,IPR003035	0	7617	4	17380	-0.631276	0.233735	0.949698	Phox/Bem1p | Plant regulator RWP-RK
IPR000795,IPR004160,IPR004161,IPR004539	0	7617	4	17380	-0.631276	0.233735	0.949698	Protein synthesis factor, GTP-binding | Translation elongation factor EFTu/EF1A, C-terminal; Translation elongation factor EF1A/initiation factor IF2gamma, C-terminal | Translation elongation factor EFTu/EF1A, domain 2; Translation elongation/initiation factor/Ribosomal, beta-barrel | Translation elongation factor EF1A, eukaryotic/archaeal
IPR002058,IPR002934	0	7617	4	17380	-0.631276	0.233735	0.949698	PAP/25A-associated | Nucleotidyl transferase domain
IPR000306,IPR000408,IPR009091,IPR011993,IPR013591,IPR017455	0	7617	4	17380	-0.631276	0.233735	0.949698	Zinc finger, FYVE-type; Zinc finger, FYVE/PHD-type; Zinc finger, RING/FYVE/PHD-type | Regulator of chromosome condensation, RCC1 | Regulator of chromosome condensation/beta-lactamase-inhibitor protein II | Pleckstrin homology-type | Brevis radix-like domain | Zinc finger, FYVE-related
IPR009741	0	7617	4	17380	-0.631276	0.233735	0.949698	Protein of unknown function DUF1313
IPR012417	0	7617	4	17380	-0.631276	0.233735	0.949698	Calmodulin-binding protein, plant
IPR008166	0	7617	4	17380	-0.631276	0.233735	0.949698	Domain of unknown function DUF23
IPR000403	0	7617	4	17380	-0.631276	0.233735	0.949698	Phosphatidylinositol 3-/4-kinase, catalytic; Protein kinase-like domain
IPR001394,IPR006865,IPR006866	0	7617	4	17380	-0.631276	0.233735	0.949698	Peptidase C19, ubiquitin carboxyl-terminal hydrolase 2 | Domain of unknown function DUF629 | Domain of unknown function DUF627, N-terminal
IPR001394,IPR006615,IPR018200	0	7617	4	17380	-0.631276	0.233735	0.949698	Peptidase C19, ubiquitin carboxyl-terminal hydrolase 2 | Peptidase C19, ubiquitin-specific peptidase, DUSP domain | Peptidase C19, ubiquitin carboxyl-terminal hydrolase 2, conserved site
IPR009768	0	7617	4	17380	-0.631276	0.233735	0.949698	Myosin II heavy chain-like
IPR017088	0	7617	4	17380	-0.631276	0.233735	0.949698	Wax synthase; Membrane bound O-acyl transferase, MBOAT
IPR002528	9	7608	29	17355	-0.628139	0.235429	0.949698	Multi antimicrobial extrusion protein
IPR001487	2	7615	10	17374	-0.616678	0.241725	0.949698	Bromodomain
IPR002213	13	7604	39	17345	-0.614027	0.243205	0.949698	UDP-glucuronosyl/UDP-glucosyltransferase
IPR002290,IPR008271,IPR011992,IPR017441,IPR018247,IPR018248,IPR020635,IPR020636	1	7616	7	17377	-0.608815	0.246141	0.949698	Serine/threonine-protein kinase domain; Serine/threonine-protein kinase-like domain; Protein kinase, catalytic domain; Protein kinase-like domain | Serine/threonine-protein kinase, active site | EF-hand-like domain | Protein kinase, ATP binding site | EF-Hand 1, calcium-binding site | EF-hand; Calcium-binding EF-hand; EF-HAND 2 | Tyrosine-protein kinase, catalytic domain; Serine-threonine/tyrosin…
IPR000916	1	7616	7	17377	-0.608815	0.246141	0.949698	Bet v I allergen
IPR000070	1	7616	7	17377	-0.608815	0.246141	0.949698	Pectinesterase, catalytic; Pectin lyase fold; Pectin lyase fold/virulence factor
IPR007608	1	7616	7	17377	-0.608815	0.246141	0.949698	Protein of unknown function DUF584
IPR001810,IPR006566,IPR013596	1	7616	7	17377	-0.608815	0.246141	0.949698	F-box domain, cyclin-like; F-box domain, Skp2-like | FBD-like | FBD
IPR004993	1	7616	7	17377	-0.608815	0.246141	0.949698	GH3 auxin-responsive promoter
IPR006766	1	7616	7	17377	-0.608815	0.246141	0.949698	Phosphate-induced protein 1
IPR005031	1	7616	7	17377	-0.608815	0.246141	0.949698	Streptomyces cyclase/dehydrase
IPR007749	1	7616	7	17377	-0.608815	0.246141	0.949698	Protein of unknown function DUF677
IPR000048,IPR001609,IPR002710,IPR004009,IPR018444	1	7616	7	17377	-0.608815	0.246141	0.949698	IQ motif, EF-hand binding site | Myosin head, motor domain | Dilute | Myosin, N-terminal, SH3-like | Dil domain
IPR000157,IPR000767,IPR001611,IPR002182	1	7616	7	17377	-0.608815	0.246141	0.949698	Toll-Interleukin receptor | Disease resistance protein | Leucine-rich repeat | NB-ARC
IPR005516	1	7616	7	17377	-0.608815	0.246141	0.949698	Remorin, C-terminal
IPR011990,IPR013026,IPR019734	8	7609	26	17358	-0.604624	0.248528	0.949698	Tetratricopeptide-like helical | Tetratricopeptide repeat-containing | Tetratricopeptide repeat
IPR008271,IPR017441,IPR017442	14	7603	41	17343	-0.588855	0.257718	0.949698	Serine/threonine-protein kinase, active site | Protein kinase, ATP binding site | Serine/threonine-protein kinase-like domain; Protein kinase, catalytic domain; Protein kinase-like domain
IPR007592	4	7613	15	17369	-0.572747	0.267456	0.949698	Protein of unknown function DUF573
IPR003340	11	7606	33	17351	-0.567457	0.270734	0.949698	Transcriptional factor B3
IPR001471	17	7600	48	17336	-0.567214	0.270886	0.949698	Pathogenesis-related transcriptional factor/ERF, DNA-binding; DNA-binding, integrase-type
IPR000253	3	7614	12	17372	-0.547643	0.283372	0.949698	Forkhead-associated (FHA) domain; SMAD/FHA domain
IPR003959	3	7614	12	17372	-0.547643	0.283372	0.949698	ATPase, AAA-type, core; ATPase, AAA+ type, core
IPR000109,IPR016196	3	7614	12	17372	-0.547643	0.283372	0.949698	Oligopeptide transporter | Major facilitator superfamily domain, general substrate transporter
IPR001461,IPR001969,IPR009007	8	7609	25	17359	-0.546421	0.284171	0.949698	Peptidase A1 | Peptidase aspartic, active site | Peptidase aspartic, catalytic; Peptidase aspartic
IPR001932,IPR015655	8	7609	25	17359	-0.546421	0.284171	0.949698	Protein phosphatase 2C-like | Protein phosphatase 2C
IPR005202	5	7612	17	17367	-0.527703	0.296686	0.949698	Transcription factor GRAS
IPR002100,IPR002487	5	7612	17	17367	-0.527703	0.296686	0.949698	Transcription factor, MADS-box | Transcription factor, K-box
IPR000157,IPR000767,IPR002182,IPR003593	2	7615	9	17375	-0.521673	0.300834	0.949698	Toll-Interleukin receptor | Disease resistance protein | NB-ARC | ATPase, AAA+ type, core
IPR022364	2	7615	9	17375	-0.521673	0.300834	0.949698	F-box domain, Skp2-like
IPR003439,IPR013525,IPR013581	2	7615	9	17375	-0.521673	0.300834	0.949698	ABC transporter-like; ATPase, AAA+ type, core | ABC-2 type transporter | Plant PDR ABC transporter associated
IPR008889	2	7615	9	17375	-0.521673	0.300834	0.949698	VQ
IPR001164	2	7615	9	17375	-0.521673	0.300834	0.949698	Arf GTPase activating protein
IPR008507	2	7615	9	17375	-0.521673	0.300834	0.949698	Protein of unknown function DUF789
IPR001929,IPR006045,IPR011051,IPR014710,IPR019780	2	7615	9	17375	-0.521673	0.300834	0.949698	Germin | Cupin 1 | Cupin, RmlC-type | RmlC-like jelly roll fold | Germin, manganese binding site
IPR002453,IPR003008,IPR008280,IPR013838,IPR017975,IPR018316	2	7615	9	17375	-0.521673	0.300834	0.949698	Beta tubulin; Tubulin | Tubulin/FtsZ, GTPase domain | Tubulin/FtsZ, C-terminal | Beta tubulin, autoregulation binding site | Tubulin, conserved site | Tubulin/FtsZ, 2-layer sandwich domain
IPR001944	2	7615	9	17375	-0.521673	0.300834	0.949698	Glycoside hydrolase, family 35
IPR012946	4	7613	14	17370	-0.498834	0.317078	0.949698	X8
IPR000225,IPR003613,IPR011989	4	7613	14	17370	-0.498834	0.317078	0.949698	Armadillo | U box domain; Zinc finger, RING/FYVE/PHD-type | Armadillo-like helical; Armadillo-type fold
IPR001117,IPR008972,IPR011706,IPR011707	4	7613	14	17370	-0.498834	0.317078	0.949698	Multicopper oxidase, type 1 | Cupredoxin | Multicopper oxidase, type 2 | Multicopper oxidase, type 3
IPR001245,IPR001611,IPR013210	1	7616	6	17378	-0.495412	0.319586	0.949698	Serine-threonine/tyrosine-protein kinase; Protein kinase, catalytic domain; Protein kinase-like domain | Leucine-rich repeat | Leucine-rich repeat-containing N-terminal, type 2
IPR001509,IPR005886,IPR016040	1	7616	6	17378	-0.495412	0.319586	0.949698	NAD-dependent epimerase/dehydratase | UDP-glucose 4-epimerase | NAD(P)-binding domain
IPR001789	1	7616	6	17378	-0.495412	0.319586	0.949698	Signal transduction response regulator, receiver domain; CheY-like superfamily
IPR012442	1	7616	6	17378	-0.495412	0.319586	0.949698	Protein of unknown function DUF1645
IPR001611,IPR008271,IPR017441,IPR017442	1	7616	6	17378	-0.495412	0.319586	0.949698	Leucine-rich repeat | Serine/threonine-protein kinase, active site | Protein kinase, ATP binding site | Serine/threonine-protein kinase-like domain; Protein kinase, catalytic domain; Protein kinase-like domain
IPR011012	1	7616	6	17378	-0.495412	0.319586	0.949698	Longin-like
IPR001932	1	7616	6	17378	-0.495412	0.319586	0.949698	Protein phosphatase 2C-like
IPR001938	1	7616	6	17378	-0.495412	0.319586	0.949698	Thaumatin, pathogenesis-related
IPR005069	1	7616	6	17378	-0.495412	0.319586	0.949698	Nucleotide-diphospho-sugar transferase, predicted
IPR006813	1	7616	6	17378	-0.495412	0.319586	0.949698	Glycosyl transferase, family 17
IPR005379,IPR005380,IPR005381	1	7616	6	17378	-0.495412	0.319586	0.949698	Uncharacterised protein domain XH | XS domain | Zinc finger-XS domain
IPR001752,IPR019821,IPR021881	1	7616	6	17378	-0.495412	0.319586	0.949698	Kinesin, motor domain | Kinesin, motor region, conserved site | Protein of unknown function DUF3490
IPR012474	1	7616	6	17378	-0.495412	0.319586	0.949698	Frigida-like
IPR001305,IPR001623,IPR002939,IPR008971,IPR012724,IPR018253	1	7616	6	17378	-0.495412	0.319586	0.949698	Heat shock protein DnaJ, cysteine-rich domain | Heat shock protein DnaJ, N-terminal | Chaperone DnaJ, C-terminal | HSP40/DnaJ peptide-binding | Chaperone DnaJ; Heat shock protein DnaJ | Heat shock protein DnaJ, conserved site
IPR018029,IPR020477	1	7616	6	17378	-0.495412	0.319586	0.949698	C2 membrane targeting protein; C2 calcium-dependent membrane targeting; C2 calcium/lipid-binding domain, CaLB | C2 region
IPR003020,IPR011531	1	7616	6	17378	-0.495412	0.319586	0.949698	Bicarbonate transporter, eukaryotic | Bicarbonate transporter, C-terminal
IPR002562	1	7616	6	17378	-0.495412	0.319586	0.949698	3'-5' exonuclease; Ribonuclease H-like
IPR006734	1	7616	6	17378	-0.495412	0.319586	0.949698	Protein of unknown function DUF597
IPR006703	1	7616	6	17378	-0.495412	0.319586	0.949698	AIG1
IPR002168,IPR013094	1	7616	6	17378	-0.495412	0.319586	0.949698	Lipase, GDXG, active site | Alpha/beta hydrolase fold-3
IPR019835	1	7616	6	17378	-0.495412	0.319586	0.949698	SWIB domain; SWIB/MDM2 domain
IPR004910	1	7616	6	17378	-0.495412	0.319586	0.949698	Yippee-like protein
IPR000047,IPR001356,IPR003106,IPR017970	1	7616	6	17378	-0.495412	0.319586	0.949698	Helix-turn-helix motif, lambda-like repressor | Homeobox; Homeodomain-related; Homeodomain-like | Leucine zipper, homeobox-associated | Homeobox, conserved site
IPR002290,IPR008271,IPR017441,IPR020635	20	7597	53	17331	-0.476513	0.3338	0.949698	Serine/threonine-protein kinase domain; Serine/threonine-protein kinase-like domain; Protein kinase, catalytic domain; Protein kinase-like domain | Serine/threonine-protein kinase, active site | Protein kinase, ATP binding site | Tyrosine-protein kinase, catalytic domain; Serine-threonine/tyrosine-protein kinase; Protein kinase, catalytic domain; Protein kinase-like domain
IPR004158	0	7617	3	17381	-0.473446	0.336166	0.949698	Protein of unknown function DUF247, plant
IPR001683,IPR015404	0	7617	3	17381	-0.473446	0.336166	0.949698	Phox homologous domain | Vps5 C-terminal
IPR000910,IPR001606	0	7617	3	17381	-0.473446	0.336166	0.949698	High mobility group, HMG1/HMG2; High mobility group, superfamily | ARID/BRIGHT DNA-binding domain
IPR017442,IPR017986,IPR019775,IPR019782,IPR020472	0	7617	3	17381	-0.473446	0.336166	0.949698	Serine/threonine-protein kinase-like domain; Protein kinase, catalytic domain; Protein kinase-like domain | WD40-repeat-containing domain; WD40 repeat-like-containing domain; WD40/YVTN repeat-like-containing domain | WD40 repeat, conserved site | WD40 repeat 2; WD40 repeat, subgroup; WD40 repeat | G-protein beta WD-40 repeat
IPR000357,IPR001494,IPR011989	0	7617	3	17381	-0.473446	0.336166	0.949698	HEAT | Importin-beta, N-terminal | Armadillo-like helical; Armadillo-type fold
IPR006571	0	7617	3	17381	-0.473446	0.336166	0.949698	TLDc
IPR021410	0	7617	3	17381	-0.473446	0.336166	0.949698	Protein of unknown function DUF3049
IPR002744	0	7617	3	17381	-0.473446	0.336166	0.949698	Domain of unknown function DUF59
IPR001245,IPR001611,IPR008271,IPR013210,IPR017441	0	7617	3	17381	-0.473446	0.336166	0.949698	Serine-threonine/tyrosine-protein kinase; Protein kinase, catalytic domain; Protein kinase-like domain | Leucine-rich repeat | Serine/threonine-protein kinase, active site | Leucine-rich repeat-containing N-terminal, type 2 | Protein kinase, ATP binding site
IPR009291	0	7617	3	17381	-0.473446	0.336166	0.949698	Vacuolar protein sorting-associated protein 62
IPR002290,IPR008271,IPR011992,IPR017441,IPR020636	0	7617	3	17381	-0.473446	0.336166	0.949698	Serine/threonine-protein kinase domain; Serine/threonine-protein kinase-like domain; Protein kinase, catalytic domain; Protein kinase-like domain | Serine/threonine-protein kinase, active site | EF-hand-like domain | Protein kinase, ATP binding site | Calcium/calmodulin-dependent protein kinase-like
IPR003333	0	7617	3	17381	-0.473446	0.336166	0.949698	Cyclopropane-fatty-acyl-phospholipid/mycolic acid synthase
IPR001283,IPR014044	0	7617	3	17381	-0.473446	0.336166	0.949698	Allergen V5/Tpx-1-related | CAP domain
IPR008802	0	7617	3	17381	-0.473446	0.336166	0.949698	Rubber elongation factor
IPR004333,IPR017238	0	7617	3	17381	-0.473446	0.336166	0.949698	Transcription factor, SBP-box | Squamosa promoter-binding protein
IPR005019,IPR011257	0	7617	3	17381	-0.473446	0.336166	0.949698	Methyladenine glycosylase | DNA glycosylase
IPR000225,IPR001752,IPR011989,IPR019821	0	7617	3	17381	-0.473446	0.336166	0.949698	Armadillo | Kinesin, motor domain | Armadillo-like helical; Armadillo-type fold | Kinesin, motor region, conserved site
IPR003613,IPR016024	0	7617	3	17381	-0.473446	0.336166	0.949698	U box domain; Zinc finger, RING/FYVE/PHD-type | Armadillo-type fold
IPR017441,IPR017442	0	7617	3	17381	-0.473446	0.336166	0.949698	Protein kinase, ATP binding site | Serine/threonine-protein kinase-like domain; Protein kinase, catalytic domain; Protein kinase-like domain
IPR002347,IPR020842,IPR020904	0	7617	3	17381	-0.473446	0.336166	0.949698	Glucose/ribitol dehydrogenase; Short-chain dehydrogenase/reductase SDR | Polyketide synthase/Fatty acid synthase, KR; NAD(P)-binding domain | Short-chain dehydrogenase/reductase, conserved site
IPR001965,IPR011011,IPR019786	0	7617	3	17381	-0.473446	0.336166	0.949698	Zinc finger, PHD-type | Zinc finger, FYVE/PHD-type; Zinc finger, RING/FYVE/PHD-type | Zinc finger, PHD-type, conserved site
IPR000157,IPR000767,IPR001611,IPR002182,IPR003591	0	7617	3	17381	-0.473446	0.336166	0.949698	Toll-Interleukin receptor | Disease resistance protein | Leucine-rich repeat | NB-ARC | Leucine-rich repeat, typical subtype
IPR009902	0	7617	3	17381	-0.473446	0.336166	0.949698	Protein of unknown function DUF1442
IPR006865,IPR006866	0	7617	3	17381	-0.473446	0.336166	0.949698	Domain of unknown function DUF629 | Domain of unknown function DUF627, N-terminal
IPR001214,IPR003616,IPR006560	0	7617	3	17381	-0.473446	0.336166	0.949698	SET domain | Post-SET domain | AWS
IPR016140	0	7617	3	17381	-0.473446	0.336166	0.949698	Bifunctional inhibitor/plant lipid transfer protein/seed storage
IPR001119	0	7617	3	17381	-0.473446	0.336166	0.949698	S-layer homology domain
IPR002629,IPR006276,IPR013215	0	7617	3	17381	-0.473446	0.336166	0.949698	Methionine synthase, vitamin-B12 independent | Cobalamin-independent methionine synthase | Cobalamin (vitamin B12)-independent methionine synthase MetE, N-terminal
IPR004328	0	7617	3	17381	-0.473446	0.336166	0.949698	BRO1 domain
IPR002219,IPR004146,IPR011424	0	7617	3	17381	-0.473446	0.336166	0.949698	Protein kinase C-like, phorbol ester/diacylglycerol binding | DC1 | C1-like
IPR005299	0	7617	3	17381	-0.473446	0.336166	0.949698	SAM dependent carboxyl methyltransferase
IPR000767,IPR001611,IPR002182	0	7617	3	17381	-0.473446	0.336166	0.949698	Disease resistance protein | Leucine-rich repeat | NB-ARC
IPR000812,IPR011665,IPR013150	0	7617	3	17381	-0.473446	0.336166	0.949698	Transcription factor TFIIB | Brf1-like TBP-binding | Transcription factor TFIIB, cyclin-related; Cyclin-like
IPR006566,IPR013101,IPR013596,IPR022364	0	7617	3	17381	-0.473446	0.336166	0.949698	FBD-like | Leucine-rich repeat 2 | FBD | F-box domain, Skp2-like
IPR000095	0	7617	3	17381	-0.473446	0.336166	0.949698	PAK-box/P21-Rho-binding
IPR001471,IPR003340	0	7617	3	17381	-0.473446	0.336166	0.949698	Pathogenesis-related transcriptional factor/ERF, DNA-binding; DNA-binding, integrase-type | Transcriptional factor B3
IPR005516,IPR005518	0	7617	3	17381	-0.473446	0.336166	0.949698	Remorin, C-terminal | Remorin, N-terminal
IPR007770	0	7617	3	17381	-0.473446	0.336166	0.949698	Protein of unknown function DUF679
IPR003614,IPR008177	0	7617	3	17381	-0.473446	0.336166	0.949698	Knottin | Gamma Purothionin; Gamma thionin
IPR015260	0	7617	3	17381	-0.473446	0.336166	0.949698	Syntaxin 6, N-terminal; t-SNARE
IPR000726,IPR016283	0	7617	3	17381	-0.473446	0.336166	0.949698	Glycoside hydrolase, family 19, catalytic | Glycoside hydrolase, family 19
IPR000836,IPR000842,IPR005946	0	7617	3	17381	-0.473446	0.336166	0.949698	Phosphoribosyltransferase | Phosphoribosyl pyrophosphate synthetase, conserved site | Ribose-phosphate diphosphokinase
IPR000702,IPR002359,IPR020040	0	7617	3	17381	-0.473446	0.336166	0.949698	Ribosomal protein L6 | Ribosomal protein L6, conserved site-2 | Ribosomal protein L6, alpha-beta domain
IPR001841,IPR002035,IPR018957	0	7617	3	17381	-0.473446	0.336166	0.949698	Zinc finger, RING-type | von Willebrand factor, type A | Zinc finger, C3HC4 RING-type; Zinc finger, RING/FYVE/PHD-type
IPR001155	0	7617	3	17381	-0.473446	0.336166	0.949698	NADH:flavin oxidoreductase/NADH oxidase, N-terminal; Aldolase-type TIM barrel
IPR003349,IPR004198,IPR013129,IPR018516,IPR018518	0	7617	3	17381	-0.473446	0.336166	0.949698	Transcription factor jumonji, JmjN | Zinc finger, C5HC2-type | Transcription factor jumonji; Transcription factor jumonji/aspartyl beta-hydroxylase | FY-rich, C-terminal subgroup; FY-rich, C-terminal | FY-rich, N-terminal subgroup; FY-rich, N-terminal
IPR008539	0	7617	3	17381	-0.473446	0.336166	0.949698	Protein of unknown function DUF821, CAP10-like; Lipopolysaccharide-modifying protein
IPR018500,IPR018866	0	7617	3	17381	-0.473446	0.336166	0.949698	DDT domain, subgroup; DDT domain; DDT domain superfamily | Cell division cycle-associated protein
IPR007750	0	7617	3	17381	-0.473446	0.336166	0.949698	Protein of unknown function DUF674
IPR000674,IPR001041,IPR002346,IPR002888,IPR005107,IPR006058,IPR008274,IPR016169,IPR016208	0	7617	3	17381	-0.473446	0.336166	0.949698	Aldehyde oxidase/xanthine dehydrogenase, a/b hammerhead | Ferredoxin; Beta-grasp fold, ferredoxin-type | Molybdopterin dehydrogenase, FAD-binding; FAD-binding, type 2 | [2Fe-2S]-binding | CO dehydrogenase flavoprotein, C-terminal | 2Fe-2S ferredoxin, iron-sulphur binding site | Aldehyde oxidase/xanthine dehydrogenase, molybdopterin binding | CO dehydrogenase flavoprotein-like, FAD-binding, subdom…
IPR001356,IPR005539,IPR005540,IPR005541	0	7617	3	17381	-0.473446	0.336166	0.949698	Homeobox; Homeodomain-related; Homeodomain-like | ELK | KNOX1 | KNOX2
IPR005202,IPR021914	0	7617	3	17381	-0.473446	0.336166	0.949698	Transcription factor GRAS | Transcriptional factor DELLA, N-terminal
IPR001810,IPR013101	0	7617	3	17381	-0.473446	0.336166	0.949698	F-box domain, cyclin-like; F-box domain, Skp2-like | Leucine-rich repeat 2
IPR016053,IPR016084,IPR016951	0	7617	3	17381	-0.473446	0.336166	0.949698	Haem oxygenase-like | Haem oxygenase-like, multi-helical | Haem oxygenase (decyclizing), plant
IPR001240,IPR011060	0	7617	3	17381	-0.473446	0.336166	0.949698	N-(5'phosphoribosyl)anthranilate isomerase (PRAI) | Ribulose-phosphate binding barrel; Aldolase-type TIM barrel
IPR006566,IPR013101,IPR022364	0	7617	3	17381	-0.473446	0.336166	0.949698	FBD-like | Leucine-rich repeat 2 | F-box domain, Skp2-like
IPR001159,IPR001650,IPR007502,IPR011545,IPR011709	0	7617	3	17381	-0.473446	0.336166	0.949698	Double-stranded RNA-binding; Double-stranded RNA-binding-like | Helicase, C-terminal | Helicase-associated domain | DNA/RNA helicase, DEAD/DEAH box type, N-terminal; DEAD-like helicase | Domain of unknown function DUF1605
IPR002022,IPR007524,IPR018082	0	7617	3	17381	-0.473446	0.336166	0.949698	Pectate lyase/Amb allergen; Pectin lyase fold; Pectin lyase fold/virulence factor | Pectate lyase, N-terminal | AmbAllergen
IPR002937,IPR007526	0	7617	3	17381	-0.473446	0.336166	0.949698	Amine oxidase | SWIRM
IPR002092	0	7617	3	17381	-0.473446	0.336166	0.949698	DNA-directed RNA polymerase, bacteriophage type
IPR005027	0	7617	3	17381	-0.473446	0.336166	0.949698	Glycosyl transferase, family 43
IPR015338	0	7617	3	17381	-0.473446	0.336166	0.949698	EXTL2, alpha-1,4-N-acetylhexosaminyltransferase
IPR013126	0	7617	3	17381	-0.473446	0.336166	0.949698	Heat shock protein 70; Heat shock protein Hsp70
IPR007736	0	7617	3	17381	-0.473446	0.336166	0.949698	Caleosin
IPR010285	0	7617	3	17381	-0.473446	0.336166	0.949698	DNA helicase PIF1, ATP-dependent
IPR008560	0	7617	3	17381	-0.473446	0.336166	0.949698	Protein of unknown function DUF842, eukaryotic
IPR000194,IPR000793,IPR003593,IPR005722,IPR018118,IPR020003,IPR020971	0	7617	3	17381	-0.473446	0.336166	0.949698	ATPase, alpha/beta subunit, nucleotide-binding domain | ATPase, F1/V1/A1 complex, alpha/beta subunit, C-terminal | ATPase, AAA+ type, core | ATPase, F1 complex, beta subunit | ATPase, F1/A1 complex, alpha/beta subunit, N-terminal; ATPase, F1/V1/A1 complex, alpha/beta subunit, N-terminal | ATPase, alpha/beta subunit, nucleotide-binding domain, active site | ATP synthase, F1 beta subunit
IPR001005,IPR017930	0	7617	3	17381	-0.473446	0.336166	0.949698	SANT domain, DNA binding; Homeodomain-related; Homeodomain-like | Transcription regulator HTH, Myb-type, DNA-binding
IPR000795,IPR004161,IPR005225,IPR015760	0	7617	3	17381	-0.473446	0.336166	0.949698	Protein synthesis factor, GTP-binding | Translation elongation factor EFTu/EF1A, domain 2; Translation elongation/initiation factor/Ribosomal, beta-barrel | Small GTP-binding protein domain | Translation initiation factor IF- 2
IPR001878,IPR004859,IPR017151	0	7617	3	17381	-0.473446	0.336166	0.949698	Zinc finger, CCHC-type | Putative 5-3 exonuclease | 5'-3' exoribonuclease 2
IPR001313,IPR011989,IPR012940	0	7617	3	17381	-0.473446	0.336166	0.949698	Pumilio RNA-binding repeat | Armadillo-like helical; Armadillo-type fold | Nucleic acid binding NABP
IPR001245,IPR001611	0	7617	3	17381	-0.473446	0.336166	0.949698	Serine-threonine/tyrosine-protein kinase; Protein kinase, catalytic domain; Protein kinase-like domain | Leucine-rich repeat
IPR003439,IPR013525	0	7617	3	17381	-0.473446	0.336166	0.949698	ABC transporter-like; ATPase, AAA+ type, core | ABC-2 type transporter
IPR006266	0	7617	3	17381	-0.473446	0.336166	0.949698	UMP-CMP kinase; Adenylate kinase
IPR000778,IPR013112,IPR013121,IPR013130	0	7617	3	17381	-0.473446	0.336166	0.949698	Cytochrome b245, heavy chain | FAD-binding 8; Ferredoxin reductase-type FAD-binding domain; Riboflavin synthase-like beta-barrel | Ferric reductase, NAD binding | Flavoprotein transmembrane component
IPR002035,IPR011205	0	7617	3	17381	-0.473446	0.336166	0.949698	von Willebrand factor, type A | Uncharacterised conserved protein UCP015417, vWA
IPR000061	0	7617	3	17381	-0.473446	0.336166	0.949698	SWAP/Surp
IPR008979,IPR012919	0	7617	3	17381	-0.473446	0.336166	0.949698	Galactose-binding domain-like | Sad1/UNC-like, C-terminal
IPR000206,IPR008932,IPR013823,IPR015608	0	7617	3	17381	-0.473446	0.336166	0.949698	Ribosomal protein L7/L12 | Ribosomal protein L7/L12, oligomerisation | Ribosomal protein L7/L12, C-terminal; Ribosomal protein L7/L12, C-terminal/adaptor protein ClpS-like | Ribosomal protein L7/L12, chloroplast
IPR016130,IPR020428	0	7617	3	17381	-0.473446	0.336166	0.949698	Protein-tyrosine phosphatase, active site | Protein-tyrosine phosphatase, dual specificity phosphatase, eukaryotic; Protein-tyrosine phosphatase, SIW14-like
IPR017877	3	7614	11	17373	-0.467246	0.341	0.949698	MYB-like; SANT domain, DNA binding; Homeodomain-related; Homeodomain-like
IPR008030,IPR016040	3	7614	11	17373	-0.467246	0.341	0.949698	NmrA-like | NAD(P)-binding domain
IPR006055	3	7614	11	17373	-0.467246	0.341	0.949698	Exonuclease; Exonuclease, RNase T/DNA polymerase III; Ribonuclease H-like
IPR009038	3	7614	11	17373	-0.467246	0.341	0.949698	GOLD
IPR000222,IPR001932,IPR015655	9	7608	26	17358	-0.465788	0.342147	0.949698	Protein phosphatase 2C, manganese/magnesium aspartate binding site | Protein phosphatase 2C-like | Protein phosphatase 2C
IPR004253	9	7608	26	17358	-0.465788	0.342147	0.949698	Domain of unknown function DUF231, plant
IPR006121	7	7610	21	17363	-0.462557	0.344701	0.949698	Heavy metal-associated domain, HMA
IPR000073,IPR000639	5	7612	16	17368	-0.461807	0.345298	0.949698	Alpha/beta hydrolase fold-1 | Epoxide hydrolase-like
IPR013766	8	7609	23	17361	-0.437831	0.364896	0.949698	Thioredoxin domain; Thioredoxin-like; Thioredoxin fold; Thioredoxin-like fold
IPR000679,IPR013088	2	7615	8	17376	-0.431344	0.370387	0.949698	Zinc finger, GATA-type | Zinc finger, NHR/GATA-type
IPR000504,IPR000571,IPR012677	2	7615	8	17376	-0.431344	0.370387	0.949698	RNA recognition motif domain | Zinc finger, CCCH-type | Nucleotide-binding, alpha-beta plait
IPR002290,IPR002902,IPR008271,IPR017441,IPR020635	2	7615	8	17376	-0.431344	0.370387	0.949698	Serine/threonine-protein kinase domain; Serine/threonine-protein kinase-like domain; Protein kinase, catalytic domain; Protein kinase-like domain | Gnk2-homologous domain | Serine/threonine-protein kinase, active site | Protein kinase, ATP binding site | Tyrosine-protein kinase, catalytic domain; Serine-threonine/tyrosine-protein kinase; Protein kinase, catalytic domain; Protein kinase-like domain
IPR002290,IPR008271,IPR017441,IPR020635,IPR020636	2	7615	8	17376	-0.431344	0.370387	0.949698	Serine/threonine-protein kinase domain; Serine/threonine-protein kinase-like domain; Protein kinase, catalytic domain; Protein kinase-like domain | Serine/threonine-protein kinase, active site | Protein kinase, ATP binding site | Tyrosine-protein kinase, catalytic domain; Serine-threonine/tyrosine-protein kinase; Protein kinase, catalytic domain; Protein kinase-like domain | Calcium/calmodulin-de…
IPR001841,IPR005150	2	7615	8	17376	-0.431344	0.370387	0.949698	Zinc finger, RING-type | Cellulose synthase
IPR001951,IPR007125,IPR019809	2	7615	8	17376	-0.431344	0.370387	0.949698	Histone H4 | Histone core; Histone-fold | Histone H4, conserved site
IPR000109,IPR016196,IPR018456	4	7613	13	17371	-0.428774	0.372585	0.949698	Oligopeptide transporter | Major facilitator superfamily domain, general substrate transporter | PTR2 family proton/oligopeptide symporter, conserved site
IPR006867,IPR006868	4	7613	13	17371	-0.428774	0.372585	0.949698	Domain of unknown function DUF632 | Domain of unknown function DUF630
IPR000408,IPR009091	4	7613	13	17371	-0.428774	0.372585	0.949698	Regulator of chromosome condensation, RCC1 | Regulator of chromosome condensation/beta-lactamase-inhibitor protein II
IPR004140	4	7613	13	17371	-0.428774	0.372585	0.949698	Exo70 exocyst complex subunit
IPR003441	14	7603	37	17347	-0.416779	0.38302	0.949698	No apical meristem (NAM) protein
IPR002495	9	7608	25	17359	-0.416601	0.383177	0.949698	Glycosyl transferase, family 8
IPR003958	5	7612	15	17369	-0.399501	0.398564	0.949698	Transcription factor CBF/NF-Y/archaeal histone; Histone-fold
IPR006447,IPR012287,IPR017930	5	7612	15	17369	-0.399501	0.398564	0.949698	Myb-like DNA-binding domain, SHAQKYF class; Myb, DNA-binding | Homeodomain-related; Homeodomain-like | Transcription regulator HTH, Myb-type, DNA-binding
IPR018029	5	7612	15	17369	-0.399501	0.398564	0.949698	C2 membrane targeting protein; C2 calcium-dependent membrane targeting; C2 calcium/lipid-binding domain, CaLB
IPR012392,IPR013601,IPR013747,IPR016038	3	7614	10	17374	-0.391347	0.406119	0.949698	Very-long-chain 3-ketoacyl-CoA synthase | FAE1/Type III polyketide synthase-like protein | 3-Oxoacyl-[acyl-carrier-protein (ACP)] synthase III C-terminal | Thiolase-like, subgroup; Thiolase-like
IPR011417,IPR013809,IPR014712	3	7614	10	17374	-0.391347	0.406119	0.949698	ANTH | Epsin-like, N-terminal; ENTH/VHS | Clathrin adaptor, phosphoinositide-binding, GAT-like
IPR003822	1	7616	5	17379	-0.387086	0.410122	0.949698	Paired amphipathic helix
IPR006869	1	7616	5	17379	-0.387086	0.410122	0.949698	Domain of unknown function DUF547
IPR000504,IPR007201,IPR012677	1	7616	5	17379	-0.387086	0.410122	0.949698	RNA recognition motif domain | RNA recognition motif 2 | Nucleotide-binding, alpha-beta plait
IPR000864	1	7616	5	17379	-0.387086	0.410122	0.949698	Proteinase inhibitor I13, potato inhibitor I
IPR011616,IPR012900	1	7616	5	17379	-0.387086	0.410122	0.949698	bZIP transcription factor, bZIP-1; Basic-leucine zipper (bZIP) transcription factor | G-box binding, MFMR
IPR011650,IPR017439	1	7616	5	17379	-0.387086	0.410122	0.949698	Peptidase M20, dimerisation | Amidohydrolase; Peptidase M20
IPR001736,IPR011402,IPR018029	1	7616	5	17379	-0.387086	0.410122	0.949698	Phospholipase D/Transphosphatidylase | Phospholipase D, plant; Phospholipase D | C2 membrane targeting protein; C2 calcium-dependent membrane targeting; C2 calcium/lipid-binding domain, CaLB
IPR006943	1	7616	5	17379	-0.387086	0.410122	0.949698	Domain of unknown function DUF641, plant
IPR001841,IPR002867	1	7616	5	17379	-0.387086	0.410122	0.949698	Zinc finger, RING-type | Zinc finger, C6HC-type
IPR001752	1	7616	5	17379	-0.387086	0.410122	0.949698	Kinesin, motor domain
IPR008183,IPR014718	1	7616	5	17379	-0.387086	0.410122	0.949698	Aldose 1-epimerase | Glycoside hydrolase-type carbohydrate-binding, subgroup; Glycoside hydrolase-type carbohydrate-binding
IPR005512	1	7616	5	17379	-0.387086	0.410122	0.949698	Rop nucleotide exchanger, PRONE
IPR012552	1	7616	5	17379	-0.387086	0.410122	0.949698	DVL
IPR003822,IPR013194	1	7616	5	17379	-0.387086	0.410122	0.949698	Paired amphipathic helix | Histone deacetylase interacting
IPR003656,IPR007021,IPR008906	1	7616	5	17379	-0.387086	0.410122	0.949698	Zinc finger, BED-type predicted | Domain of unknown function DUF659 | HAT dimerisation
IPR003316,IPR015633	1	7616	5	17379	-0.387086	0.410122	0.949698	Transcription factor E2F/dimerisation partner (TDP); Winged helix-turn-helix transcription repressor DNA-binding | E2F Family
IPR007930,IPR008395,IPR014002	1	7616	5	17379	-0.387086	0.410122	0.949698	Protein of unknown function DUF724 | Agenet | Tudor-like, plant
IPR021480	1	7616	5	17379	-0.387086	0.410122	0.949698	Protein of unknown function DUF3133
IPR002293,IPR004841	1	7616	5	17379	-0.387086	0.410122	0.949698	Amino acid/polyamine transporter I | Amino acid permease domain
IPR003140	1	7616	5	17379	-0.387086	0.410122	0.949698	Phospholipase/carboxylesterase
IPR001382	1	7616	5	17379	-0.387086	0.410122	0.949698	Glycoside hydrolase, family 47
IPR006927	1	7616	5	17379	-0.387086	0.410122	0.949698	Protein of unknown function DUF639
IPR001739	1	7616	5	17379	-0.387086	0.410122	0.949698	Methyl-CpG DNA binding; DNA-binding, integrase-type
IPR003614,IPR010851	1	7616	5	17379	-0.387086	0.410122	0.949698	Knottin | S locus-related glycoprotein 1 binding pollen coat
IPR004331,IPR004342	1	7616	5	17379	-0.387086	0.410122	0.949698	SPX, N-terminal | EXS, C-terminal
IPR002921,IPR005592	1	7616	5	17379	-0.387086	0.410122	0.949698	Lipase, class 3 | Mono-/di-acylglycerol lipase, N-terminal
IPR002401	1	7616	5	17379	-0.387086	0.410122	0.949698	Cytochrome P450, E-class, group I; Cytochrome P450
IPR000695,IPR004014,IPR005834,IPR006068,IPR006408,IPR008250,IPR018303	1	7616	5	17379	-0.387086	0.410122	0.949698	ATPase, P-type, H+ transporting proton pump; ATPase, P-type, K/Mg/Cd/Cu/Zn/Na/Ca/Na/H-transporter | ATPase, P-type cation-transporter, N-terminal | Haloacid dehalogenase-like hydrolase | ATPase, P-type cation-transporter, C-terminal | ATPase, P-type, calcium-transporting, PMCA-type; ATPase, P-type, K/Mg/Cd/Cu/Zn/Na/Ca/Na/H-transporter | ATPase, P-type, ATPase-associated domain | ATPase, P-type ph…
IPR001611,IPR002290,IPR003591,IPR008271,IPR013210,IPR017441,IPR020635	1	7616	5	17379	-0.387086	0.410122	0.949698	Leucine-rich repeat | Serine/threonine-protein kinase domain; Serine/threonine-protein kinase-like domain; Protein kinase, catalytic domain; Protein kinase-like domain | Leucine-rich repeat, typical subtype | Serine/threonine-protein kinase, active site | Leucine-rich repeat-containing N-terminal, type 2 | Protein kinase, ATP binding site | Tyrosine-protein kinase, catalytic domain; Serine-threon…
IPR002164	1	7616	5	17379	-0.387086	0.410122	0.949698	Nucleosome assembly protein (NAP)
IPR001173	4	7613	12	17372	-0.36288	0.433631	0.949698	Glycosyl transferase, family 2
IPR002290,IPR008271,IPR017441,IPR020636	4	7613	12	17372	-0.36288	0.433631	0.949698	Serine/threonine-protein kinase domain; Serine/threonine-protein kinase-like domain; Protein kinase, catalytic domain; Protein kinase-like domain | Serine/threonine-protein kinase, active site | Protein kinase, ATP binding site | Calcium/calmodulin-dependent protein kinase-like
IPR015414	4	7613	12	17372	-0.36288	0.433631	0.949698	SNARE associated Golgi protein
IPR006502	2	7615	7	17377	-0.346392	0.45041	0.949698	Protein of unknown function DUF506, plant
IPR010028	2	7615	7	17377	-0.346392	0.45041	0.949698	Acid phosphatase, plant; Vegetative storage protein/acid phosphatase; Acid phosphatase (Class B)
IPR001611,IPR013210,IPR017442	2	7615	7	17377	-0.346392	0.45041	0.949698	Leucine-rich repeat | Leucine-rich repeat-containing N-terminal, type 2 | Serine/threonine-protein kinase-like domain; Protein kinase, catalytic domain; Protein kinase-like domain
IPR000407	2	7615	7	17377	-0.346392	0.45041	0.949698	Nucleoside phosphatase GDA1/CD39
IPR010399,IPR018467	2	7615	7	17377	-0.346392	0.45041	0.949698	Tify | CO/COL/TOC1, conserved site
IPR001547	2	7615	7	17377	-0.346392	0.45041	0.949698	Glycoside hydrolase, family 5; Glycoside hydrolase, subgroup, catalytic core; Glycoside hydrolase, superfamily
IPR013187	2	7615	7	17377	-0.346392	0.45041	0.949698	F-box associated domain, type 3; F-box associated interaction domain
IPR007259	2	7615	7	17377	-0.346392	0.45041	0.949698	Spc97/Spc98
IPR001623,IPR002939,IPR003095,IPR008971,IPR018253	2	7615	7	17377	-0.346392	0.45041	0.949698	Heat shock protein DnaJ, N-terminal | Chaperone DnaJ, C-terminal | Heat shock protein DnaJ | HSP40/DnaJ peptide-binding | Heat shock protein DnaJ, conserved site
IPR008700	2	7615	7	17377	-0.346392	0.45041	0.949698	Pathogenic type III effector avirulence factor Avr cleavage site
IPR012340	2	7615	7	17377	-0.346392	0.45041	0.949698	Nucleic acid-binding, OB-fold; Nucleic acid-binding, OB-fold-like
IPR006566,IPR013101,IPR013596	2	7615	7	17377	-0.346392	0.45041	0.949698	FBD-like | Leucine-rich repeat 2 | FBD
IPR002283,IPR005123	5	7612	14	17370	-0.341016	0.45602	0.949698	Isopenicillin N synthase | Oxoglutarate/iron-dependent oxygenase
IPR002347,IPR016040	11	7606	28	17356	-0.340896	0.456146	0.949698	Glucose/ribitol dehydrogenase; Short-chain dehydrogenase/reductase SDR | NAD(P)-binding domain
IPR000743,IPR006626,IPR012334	12	7605	30	17354	-0.328629	0.469214	0.949698	Glycoside hydrolase, family 28 | Parallel beta-helix repeat | Pectin lyase fold; Pectin lyase fold/virulence factor
IPR011990,IPR013026	3	7614	9	17375	-0.320428	0.478159	0.949698	Tetratricopeptide-like helical | Tetratricopeptide repeat-containing
IPR000313	3	7614	9	17375	-0.320428	0.478159	0.949698	PWWP
IPR000058,IPR002653	3	7614	9	17375	-0.320428	0.478159	0.949698	Zinc finger, AN1-type | Zinc finger, A20-type
IPR011011,IPR019786,IPR019787	3	7614	9	17375	-0.320428	0.478159	0.949698	Zinc finger, FYVE/PHD-type; Zinc finger, RING/FYVE/PHD-type | Zinc finger, PHD-type, conserved site | Zinc finger, PHD-finger; Zinc finger, PHD-type
IPR001623,IPR018253	3	7614	9	17375	-0.320428	0.478159	0.949698	Heat shock protein DnaJ, N-terminal | Heat shock protein DnaJ, conserved site
IPR002048,IPR011992,IPR018247	3	7614	9	17375	-0.320428	0.478159	0.949698	Calcium-binding EF-hand; EF-HAND 2 | EF-hand-like domain | EF-Hand 1, calcium-binding site
IPR004254	3	7614	9	17375	-0.320428	0.478159	0.949698	Hly-III-related
IPR002290,IPR008271,IPR011992,IPR017441,IPR018247,IPR018248,IPR020636	3	7614	9	17375	-0.320428	0.478159	0.949698	Serine/threonine-protein kinase domain; Serine/threonine-protein kinase-like domain; Protein kinase, catalytic domain; Protein kinase-like domain | Serine/threonine-protein kinase, active site | EF-hand-like domain | Protein kinase, ATP binding site | EF-Hand 1, calcium-binding site | EF-hand; Calcium-binding EF-hand; EF-HAND 2 | Calcium/calmodulin-dependent protein kinase-like
IPR006702	3	7614	9	17375	-0.320428	0.478159	0.949698	Uncharacterised protein family UPF0497, trans-membrane plant
IPR002085,IPR002328,IPR013149,IPR013154	3	7614	9	17375	-0.320428	0.478159	0.949698	Alcohol dehydrogenase superfamily, zinc-containing | Alcohol dehydrogenase, zinc-containing, conserved site | Alcohol dehydrogenase, C-terminal | Alcohol dehydrogenase GroES-like; GroES-like
IPR000315,IPR010402	3	7614	9	17375	-0.320428	0.478159	0.949698	Zinc finger, B-box | CCT domain
IPR019189	0	7617	2	17382	-0.315623	0.483478	0.949698	Ribosomal protein L27/L41, mitochondrial
IPR001362,IPR013148,IPR013189,IPR018053,IPR021792	0	7617	2	17382	-0.315623	0.483478	0.949698	Glycoside hydrolase, family 32 | Glycosyl hydrolases family 32, N-terminal | Glycosyl hydrolase family 32, C-terminal; Concanavalin A-like lectin/glucanase | Glycoside hydrolase, family 32, active site | Beta-fructofuranosidase
IPR010580	0	7617	2	17382	-0.315623	0.483478	0.949698	Endoplasmic reticulum, stress-associated Ramp4
IPR009400	0	7617	2	17382	-0.315623	0.483478	0.949698	Nucleotide excision repair, TFIIH, subunit TTDA
IPR002994	0	7617	2	17382	-0.315623	0.483478	0.949698	Surfeit locus 1
IPR001440,IPR001623,IPR011990,IPR013026,IPR018253	0	7617	2	17382	-0.315623	0.483478	0.949698	Tetratricopeptide TPR-1; Tetratricopeptide repeat | Heat shock protein DnaJ, N-terminal | Tetratricopeptide-like helical | Tetratricopeptide repeat-containing | Heat shock protein DnaJ, conserved site
IPR007658	0	7617	2	17382	-0.315623	0.483478	0.949698	Protein of unknown function DUF594
IPR007290	0	7617	2	17382	-0.315623	0.483478	0.949698	Arv1 protein
IPR001025,IPR003617	0	7617	2	17382	-0.315623	0.483478	0.949698	Bromo adjacent homology (BAH) domain | Transcription elongation factor, TFIIS/CRSP70, N-terminal, sub-type; Transcription factor IIS, N-terminal
IPR000742,IPR000858,IPR001480,IPR002290,IPR008271,IPR013227,IPR020635	0	7617	2	17382	-0.315623	0.483478	0.949698	Epidermal growth factor-like, type 3 | S-locus glycoprotein | Bulb-type lectin domain | Serine/threonine-protein kinase domain; Serine/threonine-protein kinase-like domain; Protein kinase, catalytic domain; Protein kinase-like domain | Serine/threonine-protein kinase, active site | PAN-2 domain; Apple-like | Tyrosine-protein kinase, catalytic domain; Serine-threonine/tyrosine-protein kinase; Prot…
IPR006045,IPR011051,IPR014710	0	7617	2	17382	-0.315623	0.483478	0.949698	Cupin 1 | Cupin, RmlC-type | RmlC-like jelly roll fold
IPR010420	0	7617	2	17382	-0.315623	0.483478	0.949698	Castor/Pollux ion channel
IPR001841,IPR004162,IPR013010,IPR013323,IPR018121	0	7617	2	17382	-0.315623	0.483478	0.949698	Zinc finger, RING-type | Seven-in-absentia protein, sina | Zinc finger, SIAH-type | Seven In Absentia Homolog-type | Seven-in-absentia protein, TRAF-like domain; TRAF-like
IPR013699	0	7617	2	17382	-0.315623	0.483478	0.949698	Signal recognition particle, SRP72 subunit, RNA-binding
IPR003959,IPR021911	0	7617	2	17382	-0.315623	0.483478	0.949698	ATPase, AAA-type, core; ATPase, AAA+ type, core | ATPase family AAA domain-containing protein 3, domain of unknown function DUF3523
IPR000850	0	7617	2	17382	-0.315623	0.483478	0.949698	Adenylate kinase
IPR008551	0	7617	2	17382	-0.315623	0.483478	0.949698	Protein of unknown function DUF833
IPR001312,IPR022672,IPR022673	0	7617	2	17382	-0.315623	0.483478	0.949698	Hexokinase | Hexokinase, N-terminal | Hexokinase, C-terminal
IPR003439,IPR005284,IPR013525,IPR017871	0	7617	2	17382	-0.315623	0.483478	0.949698	ABC transporter-like; ATPase, AAA+ type, core | Pigment precursor permease | ABC-2 type transporter | ABC transporter, conserved site
IPR008808	0	7617	2	17382	-0.315623	0.483478	0.949698	Powdery mildew resistance protein, RPW8 domain
IPR004192,IPR005805,IPR006317,IPR014349	0	7617	2	17382	-0.315623	0.483478	0.949698	Ubiquinol cytochrome reductase, transmembrane domain | Rieske iron-sulphur protein, C-terminal; Rieske [2Fe-2S] iron-sulphur domain | Ubiquinol-cytochrome c reductase, iron-sulphur subunit | Rieske iron-sulphur protein
IPR002745	0	7617	2	17382	-0.315623	0.483478	0.949698	Phosphotransferase KptA/Tpt1
IPR001841,IPR001876,IPR001878,IPR002867	0	7617	2	17382	-0.315623	0.483478	0.949698	Zinc finger, RING-type | Zinc finger, RanBP2-type | Zinc finger, CCHC-type | Zinc finger, C6HC-type
IPR009286	0	7617	2	17382	-0.315623	0.483478	0.949698	Inositol-pentakisphosphate 2-kinase
IPR000048,IPR002110,IPR002909,IPR005559,IPR020683	0	7617	2	17382	-0.315623	0.483478	0.949698	IQ motif, EF-hand binding site | Ankyrin repeat | Cell surface receptor IPT/TIG; Immunoglobulin E-set | CG-1 | Ankyrin repeat-containing domain
IPR006145	0	7617	2	17382	-0.315623	0.483478	0.949698	Pseudouridine synthase, RsuA and RluB/C/D/E/F; Pseudouridine synthase, catalytic domain
IPR001594,IPR016201	0	7617	2	17382	-0.315623	0.483478	0.949698	Zinc finger, DHHC-type, palmitoyltransferase | Plexin-like fold; Plexin/semaphorin/integrin
IPR000047,IPR001356,IPR003106,IPR006712,IPR017970	0	7617	2	17382	-0.315623	0.483478	0.949698	Helix-turn-helix motif, lambda-like repressor | Homeobox; Homeodomain-related; Homeodomain-like | Leucine zipper, homeobox-associated | HD-ZIP protein, N-terminal | Homeobox, conserved site
IPR013591	0	7617	2	17382	-0.315623	0.483478	0.949698	Brevis radix-like domain
IPR004738,IPR020846	0	7617	2	17382	-0.315623	0.483478	0.949698	Phosphate permease; General substrate transporter | Major facilitator superfamily domain; Major facilitator superfamily domain, general substrate transporter
IPR001841,IPR003892,IPR018957	0	7617	2	17382	-0.315623	0.483478	0.949698	Zinc finger, RING-type | Ubiquitin system component Cue | Zinc finger, C3HC4 RING-type; Zinc finger, RING/FYVE/PHD-type
IPR002110,IPR004333,IPR020683	0	7617	2	17382	-0.315623	0.483478	0.949698	Ankyrin repeat | Transcription factor, SBP-box | Ankyrin repeat-containing domain
IPR001025,IPR003959,IPR011011,IPR019786,IPR019787,IPR020793	0	7617	2	17382	-0.315623	0.483478	0.949698	Bromo adjacent homology (BAH) domain | ATPase, AAA-type, core; ATPase, AAA+ type, core | Zinc finger, FYVE/PHD-type; Zinc finger, RING/FYVE/PHD-type | Zinc finger, PHD-type, conserved site | Zinc finger, PHD-finger; Zinc finger, PHD-type | Origin recognition complex, subunit 1
IPR000398,IPR001796,IPR012262,IPR017925,IPR020940	0	7617	2	17382	-0.315623	0.483478	0.949698	Thymidylate synthase | Dihydrofolate reductase domain | Bifunctional dihydrofolate reductase/thymidylate synthase | Dihydrofolate reductase conserved site | Thymidylate synthase, active site
IPR005570,IPR012340	0	7617	2	17382	-0.315623	0.483478	0.949698	RNA polymerase, Rpb8 | Nucleic acid-binding, OB-fold; Nucleic acid-binding, OB-fold-like
IPR004689,IPR021189	0	7617	2	17382	-0.315623	0.483478	0.949698	UDP-galactose transporter | UDP/CMP-sugar transporter; Nucleotide-sugar transporter
IPR001515,IPR018263	0	7617	2	17382	-0.315623	0.483478	0.949698	Ribosomal protein L32e | Ribosomal protein L32e, conserved site
IPR021899	0	7617	2	17382	-0.315623	0.483478	0.949698	Protein of unknown function DUF3511
IPR004367,IPR006671,IPR014400	0	7617	2	17382	-0.315623	0.483478	0.949698	Cyclin, C-terminal | Cyclin, N-terminal | Cyclin A/B/D/E
IPR008390	0	7617	2	17382	-0.315623	0.483478	0.949698	AWPM-19-like
IPR002528,IPR021869	0	7617	2	17382	-0.315623	0.483478	0.949698	Multi antimicrobial extrusion protein | Ribonuclease Zc3h12a-like
IPR013995	0	7617	2	17382	-0.315623	0.483478	0.949698	Vacuolar sorting protein 9, subgroup; Vacuolar sorting protein 9
IPR001611,IPR002290,IPR008271,IPR017441,IPR020635,IPR021720	0	7617	2	17382	-0.315623	0.483478	0.949698	Leucine-rich repeat | Serine/threonine-protein kinase domain; Serine/threonine-protein kinase-like domain; Protein kinase, catalytic domain; Protein kinase-like domain | Serine/threonine-protein kinase, active site | Protein kinase, ATP binding site | Tyrosine-protein kinase, catalytic domain; Serine-threonine/tyrosine-protein kinase; Protein kinase, catalytic domain; Protein kinase-like domain |…
IPR002625,IPR013899	0	7617	2	17382	-0.315623	0.483478	0.949698	Smr protein/MutS2 C-terminal | Domain of unknown function DUF1771
IPR019273	0	7617	2	17382	-0.315623	0.483478	0.949698	Domain of unknown function DUF2296
IPR007854	0	7617	2	17382	-0.315623	0.483478	0.949698	Pre-mRNA polyadenylation factor Fip1
IPR006456	0	7617	2	17382	-0.315623	0.483478	0.949698	ZF-HD homeobox protein, Cys/His-rich dimerisation domain
IPR005880,IPR014722,IPR022666,IPR022669,IPR022671	0	7617	2	17382	-0.315623	0.483478	0.949698	Ribosomal protein L2, bacterial-type; Ribosomal protein L2 | Translation protein SH3-like, subgroup | Ribosomal Proteins L2, RNA binding domain; Nucleic acid-binding, OB-fold; Nucleic acid-binding, OB-fold-like | Ribosomal protein L2, C-terminal; Translation protein SH3-like | Ribosomal protein L2, conserved site
IPR000999,IPR001159	0	7617	2	17382	-0.315623	0.483478	0.949698	Ribonuclease III | Double-stranded RNA-binding; Double-stranded RNA-binding-like
IPR001000,IPR013781	0	7617	2	17382	-0.315623	0.483478	0.949698	Glycoside hydrolase, family 10 | Glycoside hydrolase, subgroup, catalytic core; Glycoside hydrolase, superfamily
IPR000058	0	7617	2	17382	-0.315623	0.483478	0.949698	Zinc finger, AN1-type
IPR000330,IPR001650,IPR001841,IPR014001,IPR014905,IPR017907,IPR018957	0	7617	2	17382	-0.315623	0.483478	0.949698	SNF2-related | Helicase, C-terminal | Zinc finger, RING-type | DEAD-like helicase | HIP116, Rad5p N-terminal | Zinc finger, RING-type, conserved site | Zinc finger, C3HC4 RING-type; Zinc finger, RING/FYVE/PHD-type
IPR008271,IPR013210,IPR017441,IPR017442	0	7617	2	17382	-0.315623	0.483478	0.949698	Serine/threonine-protein kinase, active site | Leucine-rich repeat-containing N-terminal, type 2 | Protein kinase, ATP binding site | Serine/threonine-protein kinase-like domain; Protein kinase, catalytic domain; Protein kinase-like domain
IPR007537	0	7617	2	17382	-0.315623	0.483478	0.949698	tRNAHis guanylyltransferase
IPR006084,IPR006085,IPR006086,IPR008918,IPR019974,IPR020045	0	7617	2	17382	-0.315623	0.483478	0.949698	DNA repair protein (XPGC)/yeast Rad | XPG N-terminal | XPG/RAD2 endonuclease | Helix-hairpin-helix motif, class 2 | XPG conserved site | 5'-3' exonuclease, C-terminal subdomain
IPR002290,IPR008271,IPR011993	0	7617	2	17382	-0.315623	0.483478	0.949698	Serine/threonine-protein kinase domain; Serine/threonine-protein kinase-like domain; Protein kinase, catalytic domain; Protein kinase-like domain | Serine/threonine-protein kinase, active site | Pleckstrin homology-type
IPR012439	0	7617	2	17382	-0.315623	0.483478	0.949698	Coiled-coil domain-containing protein 90
IPR004313,IPR010399,IPR018467	0	7617	2	17382	-0.315623	0.483478	0.949698	Acireductone dioxygenase ARD family | Tify | CO/COL/TOC1, conserved site
IPR001732,IPR014026,IPR014027,IPR017476	0	7617	2	17382	-0.315623	0.483478	0.949698	UDP-glucose/GDP-mannose dehydrogenase, N-terminal; NAD(P)-binding domain | UDP-glucose/GDP-mannose dehydrogenase, dimerisation; 6-phosphogluconate dehydrogenase, C-terminal-like | UDP-glucose/GDP-mannose dehydrogenase, C-terminal | Nucleotide sugar dehydrogenase
IPR011417,IPR013809	0	7617	2	17382	-0.315623	0.483478	0.949698	ANTH | Epsin-like, N-terminal; ENTH/VHS
IPR000182,IPR001048,IPR010167	0	7617	2	17382	-0.315623	0.483478	0.949698	GCN5-related N-acetyltransferase (GNAT) domain; Acyl-CoA N-acyltransferase | Aspartate/glutamate/uridylate kinase | Amino-acid N-acetyltransferase (ArgA)
IPR001926,IPR006653,IPR006654	0	7617	2	17382	-0.315623	0.483478	0.949698	Pyridoxal phosphate-dependent enzyme, beta subunit | Tryptophan synthase, beta chain, conserved site | Tryptophan synthase, beta chain; Tryptophan synthase beta chain/beta chain-like
IPR001247,IPR003029,IPR012162,IPR015847,IPR015848,IPR018111	0	7617	2	17382	-0.315623	0.483478	0.949698	Exoribonuclease, phosphorolytic domain 1; Ribosomal protein S5 domain 2-type fold | Ribosomal protein S1, RNA-binding domain; RNA-binding domain, S1; Nucleic acid-binding, OB-fold; Nucleic acid-binding, OB-fold-like | Polyribonucleotide nucleotidyltransferase | Exoribonuclease, phosphorolytic domain 2 | Polynucleotide phosphorylase, phosphorolytic RNA-binding, bacterial/organelle-type | K Homolog…
IPR000403,IPR015433,IPR016024,IPR018936	0	7617	2	17382	-0.315623	0.483478	0.949698	Phosphatidylinositol 3-/4-kinase, catalytic; Protein kinase-like domain | Phosphatidylinositol Kinase | Armadillo-type fold | Phosphatidylinositol 3/4-kinase, conserved site
IPR001611,IPR021720	0	7617	2	17382	-0.315623	0.483478	0.949698	Leucine-rich repeat | Malectin
IPR001211,IPR013090,IPR016090	0	7617	2	17382	-0.315623	0.483478	0.949698	Phospholipase A2, eukaryotic | Phospholipase A2, active site | Phospholipase A2
IPR005037	0	7617	2	17382	-0.315623	0.483478	0.949698	PRP38
IPR000738,IPR004364,IPR004365,IPR004522,IPR012340	0	7617	2	17382	-0.315623	0.483478	0.949698	WHEP-TRS; S15/NS1, RNA-binding | Aminoacyl-tRNA synthetase, class II (D/K/N); Aminoacyl-tRNA synthetase, class II | Nucleic acid binding, OB-fold, tRNA/helicase-type | Asparaginyl-tRNA synthetase, class IIb; Aspartyl/Asparaginyl-tRNA synthetase, class IIb; Aminoacyl-tRNA synthetase, class II (D/K/N)-like | Nucleic acid-binding, OB-fold; Nucleic acid-binding, OB-fold-like
IPR001005,IPR017930,IPR019955	0	7617	2	17382	-0.315623	0.483478	0.949698	SANT domain, DNA binding; Homeodomain-related; Homeodomain-like | Transcription regulator HTH, Myb-type, DNA-binding | Ubiquitin supergroup
IPR013632,IPR016467,IPR020588	0	7617	2	17382	-0.315623	0.483478	0.949698	DNA recombination and repair protein Rad51, C-terminal | DNA recombination and repair protein, RecA-like | DNA recombination/repair protein RecA/RadB, ATP-binding domain
IPR004621	0	7617	2	17382	-0.315623	0.483478	0.949698	Eukaryotic-type methylenetetrahydrofolate reductase; Methylenetetrahydrofolate reductase
IPR000943,IPR007624,IPR007627,IPR007630,IPR011991,IPR013324,IPR013325	0	7617	2	17382	-0.315623	0.483478	0.949698	RNA polymerase sigma-70 factor; RNA polymerase sigma-70 | RNA polymerase sigma-70 region 3 | RNA polymerase sigma-70 region 2 | RNA polymerase sigma-70 region 4 | Winged helix-turn-helix transcription repressor DNA-binding | RNA polymerase sigma factor, region 3/4 | RNA polymerase sigma factor, region 2
IPR000640,IPR000795,IPR004161,IPR005225,IPR006297,IPR013842	0	7617	2	17382	-0.315623	0.483478	0.949698	Translation elongation factor EFG/EF2, C-terminal; Elongation factor G/III/V | Protein synthesis factor, GTP-binding | Translation elongation factor EFTu/EF1A, domain 2; Translation elongation/initiation factor/Ribosomal, beta-barrel | Small GTP-binding protein domain | GTP-binding protein LepA | GTP-binding protein LepA, C-terminal
IPR003340,IPR011124	0	7617	2	17382	-0.315623	0.483478	0.949698	Transcriptional factor B3 | Zinc finger, CW-type
IPR019160	0	7617	2	17382	-0.315623	0.483478	0.949698	Exocyst complex, component Exoc1
IPR012337	0	7617	2	17382	-0.315623	0.483478	0.949698	Ribonuclease H-like
IPR009262	0	7617	2	17382	-0.315623	0.483478	0.949698	Protein of unknown function DUF914, eukaryotic
IPR012921,IPR017890	0	7617	2	17382	-0.315623	0.483478	0.949698	Spen paralogue and orthologue SPOC, C-terminal | Transcription elongation factor S-IIM; Transcription elongation factor S-II, central domain
IPR008278	0	7617	2	17382	-0.315623	0.483478	0.949698	4'-phosphopantetheinyl transferase
IPR001196,IPR021131	0	7617	2	17382	-0.315623	0.483478	0.949698	Ribosomal protein L15, conserved site | Ribosomal protein L18e/L15P
IPR001461,IPR002068,IPR008978,IPR016952	0	7617	2	17382	-0.315623	0.483478	0.949698	Peptidase A1 | Heat shock protein Hsp20 | HSP20-like chaperone | Small heat shock protein, predicted, plant
IPR000433,IPR001440,IPR011990,IPR013026,IPR018249	0	7617	2	17382	-0.315623	0.483478	0.949698	Zinc finger, ZZ-type | Tetratricopeptide TPR-1; Tetratricopeptide repeat | Tetratricopeptide-like helical | Tetratricopeptide repeat-containing | EF-HAND 2
IPR002553,IPR003164,IPR008152,IPR011989,IPR013038,IPR017104	0	7617	2	17382	-0.315623	0.483478	0.949698	Clathrin/coatomer adaptor, adaptin-like, N-terminal | Clathrin adaptor, alpha-adaptin, appendage, C-terminal subdomain; Clathrin alpha-adaptin/coatomer adaptor, appendage, C-terminal subdomain; Clathrin/coatomer adaptor, adaptin-like, appendage, C-terminal subdomain | Clathrin adaptor, alpha/beta/gamma-adaptin, appendage, Ig-like subdomain | Armadillo-like helical; Armadillo-type fold | Clathrin …
IPR004839,IPR005861,IPR015421,IPR015422	0	7617	2	17382	-0.315623	0.483478	0.949698	Aminotransferase, class I/classII; Pyridoxal phosphate-dependent transferase, major domain | Histidinol-phosphate aminotransferase | Pyridoxal phosphate-dependent transferase, major region, subdomain 1 | Pyridoxal phosphate-dependent transferase, major region, subdomain 2
IPR019310	0	7617	2	17382	-0.315623	0.483478	0.949698	rRNA-processing protein EFG1
IPR007541	0	7617	2	17382	-0.315623	0.483478	0.949698	Uncharacterised protein family, basic secretory protein
IPR007011	0	7617	2	17382	-0.315623	0.483478	0.949698	Seed maturation protein
IPR001610,IPR003594,IPR003661,IPR005467,IPR012129,IPR013515,IPR013516,IPR013654,IPR013767,IPR016132	0	7617	2	17382	-0.315623	0.483478	0.949698	PAC motif | ATPase-like, ATP-binding domain | Signal transduction histidine kinase, subgroup 1, dimerisation/phosphoacceptor domain; Signal transduction histidine kinase, homodimeric | Signal transduction histidine kinase, core | Phytochrome A/B/C/D/E; Phytochrome | Phytochrome, central region | Phytochrome chromophore binding site | PAS fold-2 | PAS fold; PAS | Phytochrome chromophore attachment…
IPR000048,IPR000595,IPR003938,IPR005821	0	7617	2	17382	-0.315623	0.483478	0.949698	IQ motif, EF-hand binding site | Cyclic nucleotide-binding domain; Cyclic nucleotide-binding-like; RmlC-like jelly roll fold | Potassium channel, voltage-dependent, EAG/ELK/ERG | Ion transport
IPR000433,IPR007526,IPR014778,IPR016827,IPR017884	0	7617	2	17382	-0.315623	0.483478	0.949698	Zinc finger, ZZ-type | SWIRM | Myb, DNA-binding | Transcriptional adaptor 2 | SANT, eukarya; SANT domain, DNA binding; Homeodomain-related; Homeodomain-like
IPR000571,IPR003954,IPR009145,IPR012677	0	7617	2	17382	-0.315623	0.483478	0.949698	Zinc finger, CCCH-type | RNA recognition motif domain, eukaryote; RNA recognition motif domain | U2 auxiliary factor small subunit | Nucleotide-binding, alpha-beta plait
IPR001202	0	7617	2	17382	-0.315623	0.483478	0.949698	WW/Rsp5/WWP
IPR004554,IPR009023,IPR009029	0	7617	2	17382	-0.315623	0.483478	0.949698	Hydroxymethylglutaryl-CoA reductase, eukaryotic/arcaheal type; Hydroxymethylglutaryl-CoA reductase, class I/II | Hydroxymethylglutaryl-CoA reductase, class I/II, NAD/NADP-binding | Hydroxymethylglutaryl-CoA reductase, class I/II, substrate-binding
IPR000626,IPR006636,IPR009060,IPR015496,IPR015940	0	7617	2	17382	-0.315623	0.483478	0.949698	Ubiquitin; Ubiquitin supergroup | Heat shock chaperonin-binding | UBA-like | Ubiquilin | Ubiquitin-associated/translation elongation factor EF1B, N-terminal, eukaryote; Ubiquitin-associated/translation elongation factor EF1B, N-terminal
IPR002123,IPR007130	0	7617	2	17382	-0.315623	0.483478	0.949698	Phospholipid/glycerol acyltransferase | Diacylglycerol acyltransferase
IPR004332,IPR006564,IPR018289	0	7617	2	17382	-0.315623	0.483478	0.949698	Transposase, MuDR, plant | Zinc finger, PMZ-type; Zinc finger, SWIM-type | MULE transposase, conserved domain
IPR022021	0	7617	2	17382	-0.315623	0.483478	0.949698	Cell cycle regulated microtubule associated protein
IPR006710	0	7617	2	17382	-0.315623	0.483478	0.949698	Glycoside hydrolase, family 43
IPR007751,IPR022122	0	7617	2	17382	-0.315623	0.483478	0.949698	Domain of unknown function DUF676, hydrolase-like | Protein of unknown function DUF3657
IPR004320	0	7617	2	17382	-0.315623	0.483478	0.949698	Protein of unknown function DUF241, plant
IPR001480,IPR013227	0	7617	2	17382	-0.315623	0.483478	0.949698	Bulb-type lectin domain | PAN-2 domain; Apple-like
IPR002454,IPR003008,IPR008280,IPR017975,IPR018316	0	7617	2	17382	-0.315623	0.483478	0.949698	Gamma tubulin; Tubulin | Tubulin/FtsZ, GTPase domain | Tubulin/FtsZ, C-terminal | Tubulin, conserved site | Tubulin/FtsZ, 2-layer sandwich domain
IPR011009	0	7617	2	17382	-0.315623	0.483478	0.949698	Protein kinase-like domain
IPR004667	0	7617	2	17382	-0.315623	0.483478	0.949698	ADP/ATP carrier protein
IPR000157,IPR000767,IPR002182,IPR003657	0	7617	2	17382	-0.315623	0.483478	0.949698	Toll-Interleukin receptor | Disease resistance protein | NB-ARC | DNA-binding WRKY
IPR001450,IPR009051,IPR010226,IPR017900	0	7617	2	17382	-0.315623	0.483478	0.949698	4Fe-4S binding domain; 4Fe-4S ferredoxin, iron-sulpur binding domain | Alpha-helical ferredoxin | NADH-quinone oxidoreductase, chain I | 4Fe-4S ferredoxin, iron-sulphur binding, conserved site
IPR001159,IPR004274	0	7617	2	17382	-0.315623	0.483478	0.949698	Double-stranded RNA-binding; Double-stranded RNA-binding-like | NLI interacting factor
IPR001357,IPR011947	0	7617	2	17382	-0.315623	0.483478	0.949698	BRCT | FCP1-like phosphatase, phosphatase domain; NLI interacting factor
IPR013717,IPR016542	0	7617	2	17382	-0.315623	0.483478	0.949698	PIG-P | Phosphatidylinositol N-acetylglucosaminyltransferase, GPI19/PIG-P subunit
IPR000313,IPR006569	0	7617	2	17382	-0.315623	0.483478	0.949698	PWWP | RNA polymerase II, large subunit, CTD
IPR001005,IPR001487,IPR014778	0	7617	2	17382	-0.315623	0.483478	0.949698	SANT domain, DNA binding; Homeodomain-related; Homeodomain-like | Bromodomain | Myb, DNA-binding
IPR000541,IPR011063,IPR012089	0	7617	2	17382	-0.315623	0.483478	0.949698	tRNA 2-thiolation protein | tRNA(Ile)-lysidine/2-thiocytidine synthase; Rossmann-like alpha/beta/alpha sandwich fold | 2-thiocytidine tRNA biosynthesis protein, TtcA
IPR007085	0	7617	2	17382	-0.315623	0.483478	0.949698	DNA/pantothenate metabolism flavoprotein, C-terminal
IPR001222,IPR001529,IPR006288,IPR019761	0	7617	2	17382	-0.315623	0.483478	0.949698	Zinc finger, TFIIS-type | DNA-directed RNA polymerase, M/15kDa subunit | DNA-directed RNA polymerase, subunit M, archaeal; DNA-directed RNA polymerase, subunit C11/M/9 | DNA-directed RNA polymerase M, 15kDa subunit, conserved site
IPR000918,IPR018523	0	7617	2	17382	-0.315623	0.483478	0.949698	Isocitrate lyase/phosphorylmutase; Pyruvate/Phosphoenolpyruvate kinase | Isocitrate lyase/phosphorylmutase, conserved site
IPR001789,IPR003661,IPR004358,IPR005467,IPR006189	0	7617	2	17382	-0.315623	0.483478	0.949698	Signal transduction response regulator, receiver domain; CheY-like superfamily | Signal transduction histidine kinase, subgroup 1, dimerisation/phosphoacceptor domain; Signal transduction histidine kinase, homodimeric | Signal transduction histidine kinase-related protein, C-terminal; ATPase-like, ATP-binding domain | Signal transduction histidine kinase, core | CHASE
IPR004238	0	7617	2	17382	-0.315623	0.483478	0.949698	Late embryogenesis abundant protein, group 4
IPR005681	0	7617	2	17382	-0.315623	0.483478	0.949698	Mitochondrial inner membrane translocase complex, subunit Tim23; Mitochondrial inner membrane translocase complex, subunit Tim17/22
IPR005680,IPR012340	0	7617	2	17382	-0.315623	0.483478	0.949698	Ribosomal protein S23, eukaryotic/archaeal; Ribosomal protein S12/S23 | Nucleic acid-binding, OB-fold; Nucleic acid-binding, OB-fold-like
IPR000595,IPR003938,IPR005821	0	7617	2	17382	-0.315623	0.483478	0.949698	Cyclic nucleotide-binding domain; Cyclic nucleotide-binding-like; RmlC-like jelly roll fold | Potassium channel, voltage-dependent, EAG/ELK/ERG | Ion transport
IPR019191	0	7617	2	17382	-0.315623	0.483478	0.949698	Essential protein Yae1, N-terminal
IPR002641,IPR006689,IPR021771	0	7617	2	17382	-0.315623	0.483478	0.949698	Patatin/Phospholipase A2-related; Acyl transferase/acyl hydrolase/lysophospholipase | ARF/SAR superfamily | Triacylglycerol lipase
IPR019145	0	7617	2	17382	-0.315623	0.483478	0.949698	Mediator complex, subunit Med10
IPR004014,IPR005782,IPR005834,IPR006068,IPR008250,IPR018303	0	7617	2	17382	-0.315623	0.483478	0.949698	ATPase, P-type cation-transporter, N-terminal | ATPase, P-type, calcium-transporting; ATPase, P-type, K/Mg/Cd/Cu/Zn/Na/Ca/Na/H-transporter | Haloacid dehalogenase-like hydrolase | ATPase, P-type cation-transporter, C-terminal | ATPase, P-type, ATPase-associated domain | ATPase, P-type phosphorylation site
IPR001841,IPR011011,IPR019786,IPR019787	0	7617	2	17382	-0.315623	0.483478	0.949698	Zinc finger, RING-type | Zinc finger, FYVE/PHD-type; Zinc finger, RING/FYVE/PHD-type | Zinc finger, PHD-type, conserved site | Zinc finger, PHD-finger; Zinc finger, PHD-type
IPR007599,IPR009060,IPR015940	0	7617	2	17382	-0.315623	0.483478	0.949698	Derlin | UBA-like | Ubiquitin-associated/translation elongation factor EF1B, N-terminal, eukaryote; Ubiquitin-associated/translation elongation factor EF1B, N-terminal
IPR009730	0	7617	2	17382	-0.315623	0.483478	0.949698	Micro-fibrillar-associated 1, C-terminal
IPR002864	0	7617	2	17382	-0.315623	0.483478	0.949698	Acyl-ACP thioesterase
IPR001611,IPR002290,IPR003591,IPR008271,IPR017441,IPR020635,IPR021720	0	7617	2	17382	-0.315623	0.483478	0.949698	Leucine-rich repeat | Serine/threonine-protein kinase domain; Serine/threonine-protein kinase-like domain; Protein kinase, catalytic domain; Protein kinase-like domain | Leucine-rich repeat, typical subtype | Serine/threonine-protein kinase, active site | Protein kinase, ATP binding site | Tyrosine-protein kinase, catalytic domain; Serine-threonine/tyrosine-protein kinase; Protein kinase, catalyt…
IPR001440,IPR001623,IPR011990,IPR013026	0	7617	2	17382	-0.315623	0.483478	0.949698	Tetratricopeptide TPR-1; Tetratricopeptide repeat | Heat shock protein DnaJ, N-terminal | Tetratricopeptide-like helical | Tetratricopeptide repeat-containing
IPR013112,IPR013121,IPR013130	0	7617	2	17382	-0.315623	0.483478	0.949698	FAD-binding 8; Ferredoxin reductase-type FAD-binding domain; Riboflavin synthase-like beta-barrel | Ferric reductase, NAD binding | Flavoprotein transmembrane component
IPR000362,IPR004769,IPR008948,IPR013539,IPR020557,IPR022761	0	7617	2	17382	-0.315623	0.483478	0.949698	Fumarate lyase | Adenylosuccinate lyase | L-Aspartase-like | Adenylosuccinate lyase C-terminal/plant | Fumarate lyase, conserved site | Lyase 1, N-terminal
IPR009851	0	7617	2	17382	-0.315623	0.483478	0.949698	Modifier of rudimentary, Modr
IPR021622	0	7617	2	17382	-0.315623	0.483478	0.949698	Afadin/alpha-actinin-binding
IPR006121,IPR016578	0	7617	2	17382	-0.315623	0.483478	0.949698	Heavy metal-associated domain, HMA | Copper chaperone, chloroplast-targeted, predicted
IPR004181	0	7617	2	17382	-0.315623	0.483478	0.949698	Zinc finger, MIZ-type
IPR005716,IPR020606	0	7617	2	17382	-0.315623	0.483478	0.949698	Ribosomal protein S7, eukaryotic/archaeal; Ribosomal protein S7 | Ribosomal protein S7, conserved site
IPR008195,IPR012870	0	7617	2	17382	-0.315623	0.483478	0.949698	Ribosomal protein L34Ae | Protein of unknown function DUF1666
IPR001005	0	7617	2	17382	-0.315623	0.483478	0.949698	SANT domain, DNA binding; Homeodomain-related; Homeodomain-like
IPR000943,IPR007624,IPR007627,IPR007630,IPR011991,IPR013324,IPR013325,IPR016262	0	7617	2	17382	-0.315623	0.483478	0.949698	RNA polymerase sigma-70 factor; RNA polymerase sigma-70 | RNA polymerase sigma-70 region 3 | RNA polymerase sigma-70 region 2 | RNA polymerase sigma-70 region 4 | Winged helix-turn-helix transcription repressor DNA-binding | RNA polymerase sigma factor, region 3/4 | RNA polymerase sigma factor, region 2 | RNA polymerase sigma factor, SigB/SigC/SigD, plastid
IPR008546,IPR013666	0	7617	2	17382	-0.315623	0.483478	0.949698	Domain of unknown function DUF828 | Pleckstrin-like, plant
IPR004856	0	7617	2	17382	-0.315623	0.483478	0.949698	Glycosyl transferase, ALG6/ALG8
IPR001701,IPR008928,IPR012341	0	7617	2	17382	-0.315623	0.483478	0.949698	Glycoside hydrolase, family 9 | Six-hairpin glycosidase-like | Six-hairpin glycosidase
IPR001092,IPR011598,IPR015660	0	7617	2	17382	-0.315623	0.483478	0.949698	Helix-loop-helix DNA-binding domain | Helix-loop-helix DNA-binding | Achaete-scute transcription factor-related
IPR006155	0	7617	2	17382	-0.315623	0.483478	0.949698	Machado-Joseph disease protein MJD
IPR006166	0	7617	2	17382	-0.315623	0.483478	0.949698	ERCC4 domain; Restriction endonuclease, type II-like
IPR001025,IPR011011,IPR019786,IPR019787	0	7617	2	17382	-0.315623	0.483478	0.949698	Bromo adjacent homology (BAH) domain | Zinc finger, FYVE/PHD-type; Zinc finger, RING/FYVE/PHD-type | Zinc finger, PHD-type, conserved site | Zinc finger, PHD-finger; Zinc finger, PHD-type
IPR003137,IPR006210,IPR009030,IPR013032,IPR018097	0	7617	2	17382	-0.315623	0.483478	0.949698	Protease-associated domain, PA | Epidermal growth factor-like | Growth factor, receptor | EGF-like region, conserved site | EGF-like calcium-binding, conserved site
IPR005795,IPR007112,IPR007117	0	7617	2	17382	-0.315623	0.483478	0.949698	Major pollen allergen Lol pI; Expansin/Lol pI | Expansin/pollen allergen, DPBB domain; Barwin-related endoglucanase; Barwin-like endoglucanase | Pollen allergen/expansin, C-terminal
IPR002937,IPR003333	0	7617	2	17382	-0.315623	0.483478	0.949698	Amine oxidase | Cyclopropane-fatty-acyl-phospholipid/mycolic acid synthase
IPR001841,IPR001876,IPR002867	0	7617	2	17382	-0.315623	0.483478	0.949698	Zinc finger, RING-type | Zinc finger, RanBP2-type | Zinc finger, C6HC-type
IPR012890	0	7617	2	17382	-0.315623	0.483478	0.949698	GC-rich sequence DNA-binding factor
IPR006145,IPR006224	0	7617	2	17382	-0.315623	0.483478	0.949698	Pseudouridine synthase, RsuA and RluB/C/D/E/F; Pseudouridine synthase, catalytic domain | Pseudouridine synthase, RluC/RluD, conserved site
IPR003435	0	7617	2	17382	-0.315623	0.483478	0.949698	Chaperonin-like RbcX
IPR001662,IPR004045,IPR004046	0	7617	2	17382	-0.315623	0.483478	0.949698	Translation elongation factor EF1B, gamma chain, conserved | Glutathione S-transferase, N-terminal; Thioredoxin fold; Thioredoxin-like fold | Glutathione S-transferase, C-terminal; Glutathione S-transferase/chloride channel, C-terminal; Glutathione S-transferase, C-terminal-like
IPR013906	0	7617	2	17382	-0.315623	0.483478	0.949698	Translation initiation factor eIF3 subunit
IPR003954,IPR012677	0	7617	2	17382	-0.315623	0.483478	0.949698	RNA recognition motif domain, eukaryote; RNA recognition motif domain | Nucleotide-binding, alpha-beta plait
IPR021325	0	7617	2	17382	-0.315623	0.483478	0.949698	Protein of unknown function DUF2930
IPR003959,IPR015163,IPR016314	0	7617	2	17382	-0.315623	0.483478	0.949698	ATPase, AAA-type, core; ATPase, AAA+ type, core | CDC6, C-terminal | Cell division protein Cdc6
IPR000547,IPR001473,IPR011990,IPR015348,IPR016024,IPR016025,IPR016341,IPR022365	0	7617	2	17382	-0.315623	0.483478	0.949698	Clathrin, heavy chain/VPS, 7-fold repeat | Clathrin, heavy chain, propeller, N-terminal | Tetratricopeptide-like helical | Clathrin, heavy chain, linker, core motif | Armadillo-type fold | Clathrin, heavy chain, linker/propeller domain | Clathrin, heavy chain | Clathrin, heavy chain, propeller repeat
IPR000544,IPR004143,IPR020605	0	7617	2	17382	-0.315623	0.483478	0.949698	Octanoyltransferase | Biotin/lipoate A/B protein ligase | Octanoyltransferase, conserved site
IPR006133,IPR006134,IPR013697	0	7617	2	17382	-0.315623	0.483478	0.949698	DNA-directed DNA polymerase, family B, exonuclease domain; Ribonuclease H-like | DNA-directed DNA polymerase, family B, multifunctional domain | DNA polymerase epsilon, catalytic subunit A, C-terminal
IPR005493,IPR010203	0	7617	2	17382	-0.315623	0.483478	0.949698	Ribonuclease E inhibitor RraA/Dimethylmenaquinone methyltransferase | Ribonuclease E inhibitor RraA
IPR001772,IPR002290,IPR008271,IPR015940,IPR017441,IPR020635,IPR020636	0	7617	2	17382	-0.315623	0.483478	0.949698	Kinase-associated KA1 | Serine/threonine-protein kinase domain; Serine/threonine-protein kinase-like domain; Protein kinase, catalytic domain; Protein kinase-like domain | Serine/threonine-protein kinase, active site | Ubiquitin-associated/translation elongation factor EF1B, N-terminal, eukaryote; Ubiquitin-associated/translation elongation factor EF1B, N-terminal | Protein kinase, ATP binding si…
IPR002553,IPR008152,IPR009028,IPR011989,IPR013037,IPR015151,IPR016342	0	7617	2	17382	-0.315623	0.483478	0.949698	Clathrin/coatomer adaptor, adaptin-like, N-terminal | Clathrin adaptor, alpha/beta/gamma-adaptin, appendage, Ig-like subdomain | Clathrin/coatomer adaptor, adaptin-like, appendage, C-terminal subdomain | Armadillo-like helical; Armadillo-type fold | Clathrin adaptor, beta-adaptin, appendage, Ig-like subdomain; Clathrin/coatomer adaptor, adaptin-like, appendage, Ig-like subdomain | Clathrin adapto…
IPR000225,IPR002290,IPR008271,IPR011989,IPR017441	0	7617	2	17382	-0.315623	0.483478	0.949698	Armadillo | Serine/threonine-protein kinase domain; Serine/threonine-protein kinase-like domain; Protein kinase, catalytic domain; Protein kinase-like domain | Serine/threonine-protein kinase, active site | Armadillo-like helical; Armadillo-type fold | Protein kinase, ATP binding site
IPR011124	0	7617	2	17382	-0.315623	0.483478	0.949698	Zinc finger, CW-type
IPR001373,IPR016159	0	7617	2	17382	-0.315623	0.483478	0.949698	Cullin, N-terminal | Cullin repeat-like-containing domain
IPR006565,IPR009072	0	7617	2	17382	-0.315623	0.483478	0.949698	Bromodomain transcription factor | Histone-fold
IPR003953,IPR013698	0	7617	2	17382	-0.315623	0.483478	0.949698	Fumarate reductase/succinate dehydrogenase flavoprotein, N-terminal | Squalene epoxidase
IPR007230	0	7617	2	17382	-0.315623	0.483478	0.949698	Peptidase S59, nucleoporin
IPR001509,IPR006368,IPR016040	0	7617	2	17382	-0.315623	0.483478	0.949698	NAD-dependent epimerase/dehydratase | GDP-mannose 4,6-dehydratase | NAD(P)-binding domain
IPR002290,IPR008271,IPR013767,IPR020635	0	7617	2	17382	-0.315623	0.483478	0.949698	Serine/threonine-protein kinase domain; Serine/threonine-protein kinase-like domain; Protein kinase, catalytic domain; Protein kinase-like domain | Serine/threonine-protein kinase, active site | PAS fold; PAS | Tyrosine-protein kinase, catalytic domain; Serine-threonine/tyrosine-protein kinase; Protein kinase, catalytic domain; Protein kinase-like domain
IPR019136	0	7617	2	17382	-0.315623	0.483478	0.949698	Transcription factor IIIC, subunit 5
IPR000679	0	7617	2	17382	-0.315623	0.483478	0.949698	Zinc finger, GATA-type
IPR000313,IPR006903	0	7617	2	17382	-0.315623	0.483478	0.949698	PWWP | Domain of unknown function DUF618; RNA polymerase II, large subunit, CTD
IPR021641	0	7617	2	17382	-0.315623	0.483478	0.949698	Protein of unknown function DUF3245
IPR004045,IPR017877,IPR017933	0	7617	2	17382	-0.315623	0.483478	0.949698	Glutathione S-transferase, N-terminal; Thioredoxin fold; Thioredoxin-like fold | MYB-like; SANT domain, DNA binding; Homeodomain-related; Homeodomain-like | Glutathione S-transferase/chloride channel, C-terminal; Glutathione S-transferase, C-terminal-like
IPR001841,IPR001965,IPR003105,IPR011011,IPR017907,IPR018957,IPR019786	0	7617	2	17382	-0.315623	0.483478	0.949698	Zinc finger, RING-type | Zinc finger, PHD-type | SRA-YDG | Zinc finger, FYVE/PHD-type; Zinc finger, RING/FYVE/PHD-type | Zinc finger, RING-type, conserved site | Zinc finger, C3HC4 RING-type; Zinc finger, RING/FYVE/PHD-type | Zinc finger, PHD-type, conserved site
IPR001214,IPR002893	0	7617	2	17382	-0.315623	0.483478	0.949698	SET domain | Zinc finger, MYND-type
IPR003107,IPR008847,IPR011990,IPR013026	0	7617	2	17382	-0.315623	0.483478	0.949698	RNA-processing protein, HAT helix | Suppressor of forked | Tetratricopeptide-like helical | Tetratricopeptide repeat-containing
IPR001683,IPR013937,IPR013996	0	7617	2	17382	-0.315623	0.483478	0.949698	Phox homologous domain | Sorting nexin, C-terminal | PX-associated, sorting nexin 13; Phox-associated domain
IPR002290,IPR008271,IPR017441,IPR017892,IPR020635	0	7617	2	17382	-0.315623	0.483478	0.949698	Serine/threonine-protein kinase domain; Serine/threonine-protein kinase-like domain; Protein kinase, catalytic domain; Protein kinase-like domain | Serine/threonine-protein kinase, active site | Protein kinase, ATP binding site | Protein kinase, C-terminal; AGC-kinase, C-terminal | Tyrosine-protein kinase, catalytic domain; Serine-threonine/tyrosine-protein kinase; Protein kinase, catalytic domai…
IPR002413,IPR014044,IPR018244	0	7617	2	17382	-0.315623	0.483478	0.949698	Ves allergen; Allergen V5/Tpx-1-related | CAP domain | Allergen V5/Tpx-1-related, conserved site
IPR000965,IPR001048,IPR005766,IPR016162,IPR016163,IPR019797,IPR020593	0	7617	2	17382	-0.315623	0.483478	0.949698	Gamma-glutamyl phosphate reductase GPR; Aldehyde dehydrogenase domain; Aldehyde/histidinol dehydrogenase | Aspartate/glutamate/uridylate kinase | Delta l-pyrroline-5-carboxylate synthetase; Glutamate 5-kinase/delta-1-pyrroline-5-carboxylate synthase; Glutamate/acetylglutamate kinase | Aldehyde dehydrogenase, N-terminal | Aldehyde dehydrogenase, C-terminal | Glutamate 5-kinase, conserved site | Ga…
IPR000823,IPR002016	0	7617	2	17382	-0.315623	0.483478	0.949698	Plant peroxidase; Haem peroxidase | Haem peroxidase, plant/fungal/bacterial
IPR013970,IPR016027	0	7617	2	17382	-0.315623	0.483478	0.949698	Replication factor A protein 3 | Nucleic acid-binding, OB-fold-like
IPR011576,IPR012349	0	7617	2	17382	-0.315623	0.483478	0.949698	Pyridoxamine 5'-phosphate oxidase-like, FMN-binding domain | FMN-binding split barrel; FMN-binding split barrel-related
IPR019349	0	7617	2	17382	-0.315623	0.483478	0.949698	Ribosomal protein S24/S35, mitochondrial, conserved domain
IPR001753,IPR018376	0	7617	2	17382	-0.315623	0.483478	0.949698	Crotonase, core | Enoyl-CoA hydratase/isomerase, conserved site
IPR001611,IPR002290,IPR020635	0	7617	2	17382	-0.315623	0.483478	0.949698	Leucine-rich repeat | Serine/threonine-protein kinase domain; Serine/threonine-protein kinase-like domain; Protein kinase, catalytic domain; Protein kinase-like domain | Tyrosine-protein kinase, catalytic domain; Serine-threonine/tyrosine-protein kinase; Protein kinase, catalytic domain; Protein kinase-like domain
IPR000409,IPR016024,IPR017986,IPR019775,IPR019782	0	7617	2	17382	-0.315623	0.483478	0.949698	BEACH domain | Armadillo-type fold | WD40-repeat-containing domain; WD40 repeat-like-containing domain; WD40/YVTN repeat-like-containing domain | WD40 repeat, conserved site | WD40 repeat 2; WD40 repeat, subgroup; WD40 repeat
IPR001317,IPR006221,IPR011702,IPR017926	0	7617	2	17382	-0.315623	0.483478	0.949698	Carbamoyl-phosphate synthase, GATase domain | Anthranilate synthase, glutamine amidotransferase; Anthranilate synthase component II/delta crystallin | Glutamine amidotransferase superfamily | Glutamine amidotransferase type 1
IPR006204,IPR006206,IPR013750,IPR014721	0	7617	2	17382	-0.315623	0.483478	0.949698	GHMP kinase | Mevalonate/galactokinase | GHMP kinase, C-terminal | Ribosomal protein S5 domain 2-type fold, subgroup; Ribosomal protein S5 domain 2-type fold
IPR001607,IPR001841,IPR011422	0	7617	2	17382	-0.315623	0.483478	0.949698	Zinc finger, UBP-type | Zinc finger, RING-type | BRCA1-associated 2
IPR001675	0	7617	2	17382	-0.315623	0.483478	0.949698	Glycosyl transferase, family 29
IPR000571,IPR001841,IPR017907	0	7617	2	17382	-0.315623	0.483478	0.949698	Zinc finger, CCCH-type | Zinc finger, RING-type | Zinc finger, RING-type, conserved site
IPR000923,IPR003245	0	7617	2	17382	-0.315623	0.483478	0.949698	Blue (type 1) copper domain; Cupredoxin | Plastocyanin-like
IPR007242	0	7617	2	17382	-0.315623	0.483478	0.949698	Autophagy-related protein 12
IPR000086,IPR011876	0	7617	2	17382	-0.315623	0.483478	0.949698	NUDIX hydrolase domain; NUDIX hydrolase domain-like | Isopentenyl-diphosphate delta-isomerase, type 1
IPR001705	0	7617	2	17382	-0.315623	0.483478	0.949698	Ribosomal protein L33
IPR002290,IPR008271,IPR013695,IPR020635	0	7617	2	17382	-0.315623	0.483478	0.949698	Serine/threonine-protein kinase domain; Serine/threonine-protein kinase-like domain; Protein kinase, catalytic domain; Protein kinase-like domain | Serine/threonine-protein kinase, active site | Wall-associated kinase | Tyrosine-protein kinase, catalytic domain; Serine-threonine/tyrosine-protein kinase; Protein kinase, catalytic domain; Protein kinase-like domain
IPR019098	0	7617	2	17382	-0.315623	0.483478	0.949698	Histone chaperone domain CHZ
IPR003265,IPR003651	0	7617	2	17382	-0.315623	0.483478	0.949698	HhH-GPD domain; DNA glycosylase | Endonuclease III-like, iron-sulphur cluster loop motif
IPR006222,IPR013977,IPR017703	0	7617	2	17382	-0.315623	0.483478	0.949698	Glycine cleavage T-protein, N-terminal | Glycine cleavage T-protein, C-terminal barrel | YgfZ/GcvT conserved site
IPR004457	0	7617	2	17382	-0.315623	0.483478	0.949698	Zinc finger, ZPR1-type
IPR009367	0	7617	2	17382	-0.315623	0.483478	0.949698	Protein of unknown function DUF1022
IPR001841,IPR010652,IPR017907	0	7617	2	17382	-0.315623	0.483478	0.949698	Zinc finger, RING-type | Protein of unknown function DUF1232 | Zinc finger, RING-type, conserved site
IPR021182	0	7617	2	17382	-0.315623	0.483478	0.949698	Uncharacterised conserved protein UCP031043; Protein of unknown function DUF966
IPR003395	0	7617	2	17382	-0.315623	0.483478	0.949698	RecF/RecN/SMC
IPR019382	0	7617	2	17382	-0.315623	0.483478	0.949698	Translation initiation factor 3 complex, subunit L
IPR000674,IPR001041,IPR002346,IPR002888,IPR005107,IPR006058,IPR008274,IPR016167,IPR016169,IPR016208	0	7617	2	17382	-0.315623	0.483478	0.949698	Aldehyde oxidase/xanthine dehydrogenase, a/b hammerhead | Ferredoxin; Beta-grasp fold, ferredoxin-type | Molybdopterin dehydrogenase, FAD-binding; FAD-binding, type 2 | [2Fe-2S]-binding | CO dehydrogenase flavoprotein, C-terminal | 2Fe-2S ferredoxin, iron-sulphur binding site | Aldehyde oxidase/xanthine dehydrogenase, molybdopterin binding | FAD-binding, type 2, subdomain 1 | CO dehydrogenase fla…
IPR002683,IPR016124	0	7617	2	17382	-0.315623	0.483478	0.949698	Photosystem II PsbP, oxygen evolving complex | Mog1/PsbP/DUF1795, alpha/beta/alpha sandwich
IPR008978	0	7617	2	17382	-0.315623	0.483478	0.949698	HSP20-like chaperone
IPR007528	0	7617	2	17382	-0.315623	0.483478	0.949698	RINT-1/TIP-1
IPR000687,IPR011009,IPR017407,IPR018935	0	7617	2	17382	-0.315623	0.483478	0.949698	RIO kinase; RIO-like kinase | Protein kinase-like domain | Serine/threonine-protein kinase Rio1 | RIO kinase, conserved site
IPR007258	0	7617	2	17382	-0.315623	0.483478	0.949698	Vps52/Sac2
IPR001032,IPR012292,IPR019824	0	7617	2	17382	-0.315623	0.483478	0.949698	Leghaemoglobin; Globin, subset | Globin; Globin-like | Leghaemoglobin, iron-binding site
IPR004207	0	7617	2	17382	-0.315623	0.483478	0.949698	Ferredoxin thioredoxin reductase, alpha chain; Electron transport accessory protein
IPR000858,IPR001480,IPR002290,IPR008271,IPR013227,IPR020635,IPR021820	0	7617	2	17382	-0.315623	0.483478	0.949698	S-locus glycoprotein | Bulb-type lectin domain | Serine/threonine-protein kinase domain; Serine/threonine-protein kinase-like domain; Protein kinase, catalytic domain; Protein kinase-like domain | Serine/threonine-protein kinase, active site | PAN-2 domain; Apple-like | Tyrosine-protein kinase, catalytic domain; Serine-threonine/tyrosine-protein kinase; Protein kinase, catalytic domain; Protein k…
IPR000767,IPR001611,IPR002182,IPR015766	0	7617	2	17382	-0.315623	0.483478	0.949698	Disease resistance protein | Leucine-rich repeat | NB-ARC | Leucine-rich repeat-containing protein 40
IPR000305	0	7617	2	17382	-0.315623	0.483478	0.949698	Excinuclease ABC, C subunit, N-terminal
IPR000048,IPR000569	0	7617	2	17382	-0.315623	0.483478	0.949698	IQ motif, EF-hand binding site | HECT
IPR002156,IPR009027	0	7617	2	17382	-0.315623	0.483478	0.949698	Ribonuclease H domain; Ribonuclease H-like | Ribosomal protein L9/RNase H1, N-terminal
IPR012278,IPR018228	0	7617	2	17382	-0.315623	0.483478	0.949698	Deoxyribonuclease, TatD Mg-dependent; Deoxyribonuclease, TatD; Deoxyribonuclease, TatD-related | Deoxyribonuclease, TatD-related, conserved site
IPR007371,IPR007373,IPR016966	0	7617	2	17382	-0.315623	0.483478	0.949698	Thiamin pyrophosphokinase, catalytic domain | Thiamin pyrophosphokinase, vitamin B1-binding domain | Thiamin pyrophosphokinase, eukaryotic; Thiamin pyrophosphokinase
IPR005727	0	7617	2	17382	-0.315623	0.483478	0.949698	Ribosomal protein L22, bacterial-type; Ribosomal protein L22/L17
IPR003349,IPR007087,IPR013087,IPR013129	0	7617	2	17382	-0.315623	0.483478	0.949698	Transcription factor jumonji, JmjN | Zinc finger, C2H2-type; Zinc finger, C2H2-like | Zinc finger, C2H2-type/integrase, DNA-binding | Transcription factor jumonji; Transcription factor jumonji/aspartyl beta-hydroxylase
IPR009244	0	7617	2	17382	-0.315623	0.483478	0.949698	Mediator complex, subunit Med7
IPR005033	0	7617	2	17382	-0.315623	0.483478	0.949698	YEATS
IPR017383,IPR017986,IPR019782	0	7617	2	17382	-0.315623	0.483478	0.949698	Actin-related protein 2/3 complex, subunit 1 | WD40-repeat-containing domain; WD40 repeat-like-containing domain; WD40/YVTN repeat-like-containing domain | WD40 repeat 2; WD40 repeat, subgroup; WD40 repeat
IPR001680,IPR004871	0	7617	2	17382	-0.315623	0.483478	0.949698	WD40 repeat | Cleavage/polyadenylation specificity factor, A subunit, C-terminal
IPR002143	0	7617	2	17382	-0.315623	0.483478	0.949698	Ribosomal protein L1
IPR012462	0	7617	2	17382	-0.315623	0.483478	0.949698	Peptidase C78, ubiquitin fold modifier-specific peptidase 1/ 2
IPR007651,IPR013209	0	7617	2	17382	-0.315623	0.483478	0.949698	Lipin, N-terminal | LNS2, Lipin/Ned1/Smp2
IPR000306,IPR000408,IPR001849,IPR009091,IPR011993,IPR013591,IPR017455	0	7617	2	17382	-0.315623	0.483478	0.949698	Zinc finger, FYVE-type; Zinc finger, FYVE/PHD-type; Zinc finger, RING/FYVE/PHD-type | Regulator of chromosome condensation, RCC1 | Pleckstrin homology domain | Regulator of chromosome condensation/beta-lactamase-inhibitor protein II | Pleckstrin homology-type | Brevis radix-like domain | Zinc finger, FYVE-related
IPR000183,IPR002986,IPR022643,IPR022644,IPR022653,IPR022657	0	7617	2	17382	-0.315623	0.483478	0.949698	Ornithine/DAP/Arg decarboxylase | Diaminopimelate decarboxylase, LysA | Orn/DAP/Arg decarboxylase 2, C-terminal; Alanine racemase/group IV decarboxylase, C-terminal | Orn/DAP/Arg decarboxylase 2, N-terminal | Orn/DAP/Arg decarboxylase 2, pyridoxal-phosphate binding site | Orn/DAP/Arg decarboxylase 2, conserved site
IPR007263	0	7617	2	17382	-0.315623	0.483478	0.949698	Putative thiol-disulphide oxidoreductase DCC
IPR001697,IPR011037,IPR015793,IPR015794	0	7617	2	17382	-0.315623	0.483478	0.949698	Pyruvate kinase | Pyruvate kinase-like, insert domain | Pyruvate kinase, barrel; Pyruvate/Phosphoenolpyruvate kinase | Pyruvate kinase, alpha/beta; Pyruvate kinase, C-terminal-like
IPR016727	0	7617	2	17382	-0.315623	0.483478	0.949698	ATPase, V0 complex, subunit D; ATPase, V0/A0 complex, subunit C/D
IPR000269,IPR015798,IPR015800,IPR015801,IPR015802,IPR016182	0	7617	2	17382	-0.315623	0.483478	0.949698	Copper amine oxidase | Copper amine oxidase, C-terminal | Copper amine oxidase, N2-terminal | Copper amine oxidase, N2/N3-terminal | Copper amine oxidase, N3-terminal | Copper amine oxidase, N-terminal
IPR001161,IPR001650,IPR006935	0	7617	2	17382	-0.315623	0.483478	0.949698	Xeroderma pigmentosum group B protein (XP-B) | Helicase, C-terminal | UvrABC complex, subunit B; DEAD-like helicase
IPR002083,IPR007942	0	7617	2	17382	-0.315623	0.483478	0.949698	MATH; TRAF-like | Phospholipase-like, arabidopsis
IPR001327,IPR005982,IPR008255	0	7617	2	17382	-0.315623	0.483478	0.949698	Pyridine nucleotide-disulphide oxidoreductase, NAD-binding domain | Thioredoxin reductase; Pyridine nucleotide-disulphide oxidoreductase, class-II; FAD-dependent pyridine nucleotide-disulphide oxidoreductase | Pyridine nucleotide-disulphide oxidoreductase, class-II, active site
IPR000073,IPR016969	0	7617	2	17382	-0.315623	0.483478	0.949698	Alpha/beta hydrolase fold-1 | Uncharacterised conserved protein UCP031088, alpha/beta hydrolase, At1g15070
IPR013078,IPR017070	0	7617	2	17382	-0.315623	0.483478	0.949698	Histidine phosphatase superfamily, clade-1 | Uncharacterised conserved protein UCP036920, phosphoglycerate mutase, plant X4/Y4
IPR002022,IPR006626,IPR018082	0	7617	2	17382	-0.315623	0.483478	0.949698	Pectate lyase/Amb allergen; Pectin lyase fold; Pectin lyase fold/virulence factor | Parallel beta-helix repeat | AmbAllergen
IPR002121,IPR002562	0	7617	2	17382	-0.315623	0.483478	0.949698	Helicase/RNase D C-terminal, HRDC domain | 3'-5' exonuclease; Ribonuclease H-like
IPR000569,IPR003903,IPR009060,IPR010309,IPR010314,IPR015940,IPR016024	0	7617	2	17382	-0.315623	0.483478	0.949698	HECT | Ubiquitin interacting motif | UBA-like | E3 ubiquitin ligase, domain of unknown function DUF908 | E3 ubiquitin ligase, domain of unknown function DUF913 | Ubiquitin-associated/translation elongation factor EF1B, N-terminal, eukaryote; Ubiquitin-associated/translation elongation factor EF1B, N-terminal | Armadillo-type fold
IPR009880,IPR011043,IPR015202	0	7617	2	17382	-0.315623	0.483478	0.949698	Glyoxal oxidase, N-terminal; Galactose oxidase, beta-propeller | Galactose oxidase/kelch, beta-propeller | Domain of unknown function DUF1929; Immunoglobulin E-set
IPR009544	0	7617	2	17382	-0.315623	0.483478	0.949698	Protein of unknown function DUF1163
IPR011893	0	7617	2	17382	-0.315623	0.483478	0.949698	Selenoprotein, Rdx type
IPR003613,IPR006016,IPR008271,IPR017441,IPR017442	0	7617	2	17382	-0.315623	0.483478	0.949698	U box domain; Zinc finger, RING/FYVE/PHD-type | UspA; Rossmann-like alpha/beta/alpha sandwich fold | Serine/threonine-protein kinase, active site | Protein kinase, ATP binding site | Serine/threonine-protein kinase-like domain; Protein kinase, catalytic domain; Protein kinase-like domain
IPR004383,IPR006638	0	7617	2	17382	-0.315623	0.483478	0.949698	Ribosomal RNA large subunit methyltransferase RlmN; | Elongator protein 3/MiaB/NifB; Radical SAM
IPR000846,IPR011859,IPR022663	0	7617	2	17382	-0.315623	0.483478	0.949698	Dihydrodipicolinate reductase, N-terminal; NAD(P)-binding domain | Dihydrodipicolinate reductase, plant; Dihydrodipicolinate reductase, bacterial/plant | Dihydrodipicolinate reductase, C-terminal
IPR002553,IPR011710,IPR011989,IPR016460	0	7617	2	17382	-0.315623	0.483478	0.949698	Clathrin/coatomer adaptor, adaptin-like, N-terminal | Coatomer, beta subunit, C-terminal | Armadillo-like helical; Armadillo-type fold | Coatomer, beta subunit
IPR001841,IPR002110,IPR017907,IPR020683	0	7617	2	17382	-0.315623	0.483478	0.949698	Zinc finger, RING-type | Ankyrin repeat | Zinc finger, RING-type, conserved site | Ankyrin repeat-containing domain
IPR003142,IPR004143,IPR004408	0	7617	2	17382	-0.315623	0.483478	0.949698	Biotin protein ligase, C-terminal; Transcriptional repressor, C-terminal | Biotin/lipoate A/B protein ligase | Biotin--acetyl-CoA-carboxylase ligase
IPR006186,IPR011498,IPR012391,IPR015915	0	7617	2	17382	-0.315623	0.483478	0.949698	Serine/threonine-specific protein phosphatase/bis(5-nucleosyl)-tetraphosphatase; Metallo-dependent phosphatase | Kelch repeat type 2 | Serine/threonine protein phosphatase, BSU1 | Kelch-type beta propeller; Galactose oxidase/kelch, beta-propeller
IPR001752,IPR010544,IPR019821	0	7617	2	17382	-0.315623	0.483478	0.949698	Kinesin, motor domain | Kinesin-related conserved domain | Kinesin, motor region, conserved site
IPR006016,IPR008271,IPR017441,IPR017442	0	7617	2	17382	-0.315623	0.483478	0.949698	UspA; Rossmann-like alpha/beta/alpha sandwich fold | Serine/threonine-protein kinase, active site | Protein kinase, ATP binding site | Serine/threonine-protein kinase-like domain; Protein kinase, catalytic domain; Protein kinase-like domain
IPR001245,IPR008266	0	7617	2	17382	-0.315623	0.483478	0.949698	Serine-threonine/tyrosine-protein kinase; Protein kinase, catalytic domain; Protein kinase-like domain | Tyrosine-protein kinase, active site
IPR001394,IPR001607,IPR015880	0	7617	2	17382	-0.315623	0.483478	0.949698	Peptidase C19, ubiquitin carboxyl-terminal hydrolase 2 | Zinc finger, UBP-type | Zinc finger, C2H2-like
IPR002171,IPR014726,IPR022666,IPR022669,IPR022671	0	7617	2	17382	-0.315623	0.483478	0.949698	Ribosomal protein L2 | Ribosomal protein L2, domain 3 | Ribosomal Proteins L2, RNA binding domain; Nucleic acid-binding, OB-fold; Nucleic acid-binding, OB-fold-like | Ribosomal protein L2, C-terminal; Translation protein SH3-like | Ribosomal protein L2, conserved site
IPR022618	0	7617	2	17382	-0.315623	0.483478	0.949698	Defensin-like protein, Arabidopsis
IPR001279,IPR011108,IPR022712	0	7617	2	17382	-0.315623	0.483478	0.949698	Beta-lactamase-like | RNA-metabolising metallo-beta-lactamase | Beta-Casp domain
IPR002893,IPR006597,IPR011990	0	7617	2	17382	-0.315623	0.483478	0.949698	Zinc finger, MYND-type | Sel1-like | Tetratricopeptide-like helical
IPR012677	0	7617	2	17382	-0.315623	0.483478	0.949698	Nucleotide-binding, alpha-beta plait
IPR003614	0	7617	2	17382	-0.315623	0.483478	0.949698	Knottin
IPR014876,IPR019835	0	7617	2	17382	-0.315623	0.483478	0.949698	DEK, C-terminal | SWIB domain; SWIB/MDM2 domain
IPR011084	0	7617	2	17382	-0.315623	0.483478	0.949698	DNA repair metallo-beta-lactamase
IPR015915	0	7617	2	17382	-0.315623	0.483478	0.949698	Kelch-type beta propeller; Galactose oxidase/kelch, beta-propeller
IPR000047,IPR001356,IPR017970	0	7617	2	17382	-0.315623	0.483478	0.949698	Helix-turn-helix motif, lambda-like repressor | Homeobox; Homeodomain-related; Homeodomain-like | Homeobox, conserved site
IPR010492	0	7617	2	17382	-0.315623	0.483478	0.949698	GINS complex, subunit Psf3; GINS complex
IPR005333,IPR017887,IPR017888	0	7617	2	17382	-0.315623	0.483478	0.949698	Transcription factor, TCP | Transcription factor TCP subgroup | CYC/TB1, R domain
IPR002853,IPR017919	0	7617	2	17382	-0.315623	0.483478	0.949698	Transcription factor TFIIE, alpha subunit | Transcription factor TFE/TFIIEalpha, HTH domain
IPR002182	0	7617	2	17382	-0.315623	0.483478	0.949698	NB-ARC
IPR006405	0	7617	2	17382	-0.315623	0.483478	0.949698	Nicotinate phosphoribosyltransferase putative; Nicotinate phosphoribosyltransferase-related; Nicotinate phosphoribosyltransferase-like
IPR019377,IPR020163	0	7617	2	17382	-0.315623	0.483478	0.949698	NADH-ubiquinone oxidoreductase, subunit 10 | Complex I subunit NDUFS6
IPR010765	0	7617	2	17382	-0.315623	0.483478	0.949698	Protein of unknown function DUF1350
IPR007282	0	7617	2	17382	-0.315623	0.483478	0.949698	NOT2/NOT3/NOT5
IPR000095,IPR000198	0	7617	2	17382	-0.315623	0.483478	0.949698	PAK-box/P21-Rho-binding | Rho GTPase-activating protein domain; Rho GTPase activation protein
IPR001268,IPR020396	0	7617	2	17382	-0.315623	0.483478	0.949698	NADH:ubiquinone oxidoreductase, 30kDa subunit | NADH:ubiquinone oxidoreductase, 30kDa subunit, conserved site
IPR006578,IPR017877	0	7617	2	17382	-0.315623	0.483478	0.949698	MADF domain | MYB-like; SANT domain, DNA binding; Homeodomain-related; Homeodomain-like
IPR009060,IPR015940	0	7617	2	17382	-0.315623	0.483478	0.949698	UBA-like | Ubiquitin-associated/translation elongation factor EF1B, N-terminal, eukaryote; Ubiquitin-associated/translation elongation factor EF1B, N-terminal
IPR000909,IPR001192,IPR001711,IPR017946,IPR018029	0	7617	2	17382	-0.315623	0.483478	0.949698	Phospholipase C, phosphatidylinositol-specific , X domain | Phosphoinositide phospholipase C | Phospholipase C, phosphatidylinositol-specific, Y domain | PLC-like phosphodiesterase, TIM beta/alpha-barrel domain | C2 membrane targeting protein; C2 calcium-dependent membrane targeting; C2 calcium/lipid-binding domain, CaLB
IPR002110,IPR002290,IPR016253,IPR020635,IPR020683	0	7617	2	17382	-0.315623	0.483478	0.949698	Ankyrin repeat | Serine/threonine-protein kinase domain; Serine/threonine-protein kinase-like domain; Protein kinase, catalytic domain; Protein kinase-like domain | Integrin-linked protein kinase | Tyrosine-protein kinase, catalytic domain; Serine-threonine/tyrosine-protein kinase; Protein kinase, catalytic domain; Protein kinase-like domain | Ankyrin repeat-containing domain
IPR002290,IPR008271,IPR017441,IPR018249,IPR020636	0	7617	2	17382	-0.315623	0.483478	0.949698	Serine/threonine-protein kinase domain; Serine/threonine-protein kinase-like domain; Protein kinase, catalytic domain; Protein kinase-like domain | Serine/threonine-protein kinase, active site | Protein kinase, ATP binding site | EF-HAND 2 | Calcium/calmodulin-dependent protein kinase-like
IPR000009,IPR011046,IPR018067,IPR019775,IPR019781	0	7617	2	17382	-0.315623	0.483478	0.949698	Protein phosphatase 2A, regulatory subunit PR55 | WD40 repeat-like-containing domain; WD40/YVTN repeat-like-containing domain | Protein phosphatase 2A, regulatory subunit PR55, conserved site | WD40 repeat, conserved site | WD40 repeat, subgroup; WD40 repeat
IPR000184	0	7617	2	17382	-0.315623	0.483478	0.949698	Bacterial surface antigen (D15)
IPR001075,IPR014824,IPR017065	0	7617	2	17382	-0.315623	0.483478	0.949698	NIF system FeS cluster assembly, NifU, C-terminal | NIF system FeS cluster assembly, NifU-like scaffold, N-terminal | HIRA-interacting protein 5
IPR001214,IPR011192,IPR015353	0	7617	2	17382	-0.315623	0.483478	0.949698	SET domain | Rubisco methyltransferase | Rubisco LS methyltransferase, substrate-binding domain
IPR019547	0	7617	2	17382	-0.315623	0.483478	0.949698	Kua-ubiquitin conjugating enzyme hybrid, localisation
IPR000387,IPR016130,IPR020428	0	7617	2	17382	-0.315623	0.483478	0.949698	Protein-tyrosine/Dual-specificity phosphatase | Protein-tyrosine phosphatase, active site | Protein-tyrosine phosphatase, dual specificity phosphatase, eukaryotic; Protein-tyrosine phosphatase, SIW14-like
IPR001986,IPR006264	0	7617	2	17382	-0.315623	0.483478	0.949698	Enolpyruvate transferase domain; RNA 3'-terminal phosphate cyclase/enolpyruvate transferase, alpha/beta | 3-phosphoshikimate 1-carboxyvinyltransferase
IPR002305,IPR002307,IPR014729	0	7617	2	17382	-0.315623	0.483478	0.949698	Aminoacyl-tRNA synthetase, class Ib | Tyrosyl-tRNA synthetase, class Ib | Rossmann-like alpha/beta/alpha sandwich fold
IPR018111	7	7610	18	17366	-0.308629	0.491327	0.949698	K Homology, type 1, subgroup; K Homology, type 1; K Homology
IPR001841	14	7603	34	17350	-0.307418	0.492699	0.949698	Zinc finger, RING-type
IPR006694	4	7613	11	17373	-0.301485	0.499476	0.949698	Fatty acid hydroxylase
IPR004014,IPR005834,IPR006534,IPR008250,IPR018303	4	7613	11	17373	-0.301485	0.499476	0.949698	ATPase, P-type cation-transporter, N-terminal | Haloacid dehalogenase-like hydrolase | ATPase, P-type, plasma-membrane proton-efflux; ATPase, P-type, H+ transporting proton pump; ATPase, P-type, K/Mg/Cd/Cu/Zn/Na/Ca/Na/H-transporter | ATPase, P-type, ATPase-associated domain | ATPase, P-type phosphorylation site
IPR006620	4	7613	11	17373	-0.301485	0.499476	0.949698	Prolyl 4-hydroxylase, alpha subunit; Oxoglutarate/iron-dependent oxygenase
IPR000164,IPR007125	4	7613	11	17373	-0.301485	0.499476	0.949698	Histone H3 | Histone core; Histone-fold
IPR005174	4	7613	11	17373	-0.301485	0.499476	0.949698	Protein of unknown function DUF295
IPR000048	8	7609	20	17364	-0.295994	0.505832	0.949698	IQ motif, EF-hand binding site
IPR001810,IPR006566,IPR013101	5	7612	13	17371	-0.28659	0.516904	0.949698	F-box domain, cyclin-like; F-box domain, Skp2-like | FBD-like | Leucine-rich repeat 2
IPR001296	5	7612	13	17371	-0.28659	0.516904	0.949698	Glycosyl transferase, family 1
IPR001841,IPR003137,IPR018957	1	7616	4	17380	-0.285145	0.518627	0.949698	Zinc finger, RING-type | Protease-associated domain, PA | Zinc finger, C3HC4 RING-type; Zinc finger, RING/FYVE/PHD-type
IPR000679,IPR013088,IPR016679	1	7616	4	17380	-0.285145	0.518627	0.949698	Zinc finger, GATA-type | Zinc finger, NHR/GATA-type | Transcription factor, GATA, plant
IPR004360	1	7616	4	17380	-0.285145	0.518627	0.949698	Glyoxalase/bleomycin resistance protein/dioxygenase
IPR001849,IPR008546,IPR013666	1	7616	4	17380	-0.285145	0.518627	0.949698	Pleckstrin homology domain | Domain of unknown function DUF828 | Pleckstrin-like, plant
IPR018971	1	7616	4	17380	-0.285145	0.518627	0.949698	Protein of unknown function DUF1997
IPR002290,IPR017441,IPR020635	1	7616	4	17380	-0.285145	0.518627	0.949698	Serine/threonine-protein kinase domain; Serine/threonine-protein kinase-like domain; Protein kinase, catalytic domain; Protein kinase-like domain | Protein kinase, ATP binding site | Tyrosine-protein kinase, catalytic domain; Serine-threonine/tyrosine-protein kinase; Protein kinase, catalytic domain; Protein kinase-like domain
IPR011510	1	7616	4	17380	-0.285145	0.518627	0.949698	Sterile alpha motif, type 2; Sterile alpha motif domain; Sterile alpha motif-type; Sterile alpha motif homology
IPR003395,IPR010935	1	7616	4	17380	-0.285145	0.518627	0.949698	RecF/RecN/SMC | SMCs flexible hinge
IPR003439	1	7616	4	17380	-0.285145	0.518627	0.949698	ABC transporter-like; ATPase, AAA+ type, core
IPR001373,IPR016158,IPR016159,IPR019559	1	7616	4	17380	-0.285145	0.518627	0.949698	Cullin, N-terminal | Cullin homology | Cullin repeat-like-containing domain | Cullin protein, neddylation domain; Winged helix-turn-helix transcription repressor DNA-binding
IPR006527	1	7616	4	17380	-0.285145	0.518627	0.949698	F-box associated domain, type 1; F-box associated interaction domain
IPR001709,IPR008333,IPR012146,IPR015701	1	7616	4	17380	-0.285145	0.518627	0.949698	Flavoprotein pyridine nucleotide cytochrome reductase; Oxidoreductase FAD/NAD(P)-binding | Oxidoreductase, FAD-binding domain; Ferredoxin reductase-type FAD-binding domain; Riboflavin synthase-like beta-barrel | Ferredoxin--NADP reductase | Ferredoxin Reductase
IPR003466,IPR016087,IPR016088	1	7616	4	17380	-0.285145	0.518627	0.949698	Chalcone isomerase, subgroup | Chalcone isomerase | Chalcone isomerase, 3-layer sandwich
IPR001781	1	7616	4	17380	-0.285145	0.518627	0.949698	Zinc finger, LIM-type
IPR001327,IPR013027	1	7616	4	17380	-0.285145	0.518627	0.949698	Pyridine nucleotide-disulphide oxidoreductase, NAD-binding domain | FAD-dependent pyridine nucleotide-disulphide oxidoreductase
IPR002290,IPR003527,IPR017441,IPR020635	1	7616	4	17380	-0.285145	0.518627	0.949698	Serine/threonine-protein kinase domain; Serine/threonine-protein kinase-like domain; Protein kinase, catalytic domain; Protein kinase-like domain | MAP kinase, conserved site | Protein kinase, ATP binding site | Tyrosine-protein kinase, catalytic domain; Serine-threonine/tyrosine-protein kinase; Protein kinase, catalytic domain; Protein kinase-like domain
IPR003128,IPR007122,IPR007123	1	7616	4	17380	-0.285145	0.518627	0.949698	Villin headpiece | Gelsolin | Gelsolin domain
IPR003265	1	7616	4	17380	-0.285145	0.518627	0.949698	HhH-GPD domain; DNA glycosylase
IPR007942	1	7616	4	17380	-0.285145	0.518627	0.949698	Phospholipase-like, arabidopsis
IPR001206	1	7616	4	17380	-0.285145	0.518627	0.949698	Diacylglycerol kinase, catalytic domain
IPR012458	1	7616	4	17380	-0.285145	0.518627	0.949698	Protein of unknown function DUF1664
IPR006566,IPR013101	1	7616	4	17380	-0.285145	0.518627	0.949698	FBD-like | Leucine-rich repeat 2
IPR019557	1	7616	4	17380	-0.285145	0.518627	0.949698	Aminotransferase-like, plant mobile domain
IPR006380,IPR012847,IPR013679	1	7616	4	17380	-0.285145	0.518627	0.949698	Sucrose-phosphate synthase | Sucrose phosphatase, plant/cyanobacteria; Sucrose-phosphate phosphatase; HAD-superfamily hydrolase, subfamily IIB | Sucrose-6-phosphate phosphohydrolase C-terminal
IPR002902	1	7616	4	17380	-0.285145	0.518627	0.949698	Gnk2-homologous domain
IPR012866	1	7616	4	17380	-0.285145	0.518627	0.949698	Protein of unknown function DUF1644
IPR006909,IPR006910	1	7616	4	17380	-0.285145	0.518627	0.949698	Rad21/Rec8-like protein, C-terminal, eukaryotic; Rad21/Rec8-like protein, C-terminal | Rad21/Rec8-like protein, N-terminal
IPR008547	1	7616	4	17380	-0.285145	0.518627	0.949698	Protein of unknown function DUF829, TMEM53
IPR001841,IPR004162,IPR013010,IPR013322,IPR013323,IPR018121	1	7616	4	17380	-0.285145	0.518627	0.949698	Zinc finger, RING-type | Seven-in-absentia protein, sina | Zinc finger, SIAH-type | TRAF-type | Seven In Absentia Homolog-type | Seven-in-absentia protein, TRAF-like domain; TRAF-like
IPR000726,IPR001002,IPR016283,IPR018371	1	7616	4	17380	-0.285145	0.518627	0.949698	Glycoside hydrolase, family 19, catalytic | Chitin-binding, type 1 | Glycoside hydrolase, family 19 | Chitin-binding, type 1, conserved site
IPR000535,IPR008962	1	7616	4	17380	-0.285145	0.518627	0.949698	Major sperm protein | PapD-like
IPR000648,IPR001849,IPR011993	1	7616	4	17380	-0.285145	0.518627	0.949698	Oxysterol-binding protein | Pleckstrin homology domain | Pleckstrin homology-type
IPR002061,IPR003614	1	7616	4	17380	-0.285145	0.518627	0.949698	Scorpion long chain toxin | Knottin
IPR000326	1	7616	4	17380	-0.285145	0.518627	0.949698	Phosphatidic acid phosphatase type 2/haloperoxidase
IPR006514	1	7616	4	17380	-0.285145	0.518627	0.949698	Conserved hypothetical protein CHP01627; Protein of unknown function DUF579
IPR006016	1	7616	4	17380	-0.285145	0.518627	0.949698	UspA; Rossmann-like alpha/beta/alpha sandwich fold
IPR000286	1	7616	4	17380	-0.285145	0.518627	0.949698	Histone deacetylase superfamily
IPR008406	1	7616	4	17380	-0.285145	0.518627	0.949698	Dormancyauxin associated
IPR007789	1	7616	4	17380	-0.285145	0.518627	0.949698	Protein of unknown function DUF688
IPR001258,IPR011042	1	7616	4	17380	-0.285145	0.518627	0.949698	NHL repeat; NHL repeat, subgroup | Six-bladed beta-propeller, TolB-like
IPR005016	1	7616	4	17380	-0.285145	0.518627	0.949698	TMS membrane protein/tumour differentially expressed protein
IPR001810,IPR015915	1	7616	4	17380	-0.285145	0.518627	0.949698	F-box domain, cyclin-like; F-box domain, Skp2-like | Kelch-type beta propeller; Galactose oxidase/kelch, beta-propeller
IPR003577,IPR003578,IPR003579,IPR005225	1	7616	4	17380	-0.285145	0.518627	0.949698	Ras small GTPase, Ras type; Ras small GTPase; Ras GTPase; Ras | Small GTPase, Rho type; Ras GTPase; Ras | Ras small GTPase, Rab type; Small GTPase; Ras GTPase; Ras | Small GTP-binding protein domain
IPR001086,IPR018528	1	7616	4	17380	-0.285145	0.518627	0.949698	Prephenate dehydratase | Prephenate dehydratase, conserved site
IPR002403,IPR017972	1	7616	4	17380	-0.285145	0.518627	0.949698	Cytochrome P450, E-class, group IV; Cytochrome P450 | Cytochrome P450, conserved site
IPR010410	1	7616	4	17380	-0.285145	0.518627	0.949698	Protein of unknown function DUF1005
IPR001087,IPR013830	1	7616	4	17380	-0.285145	0.518627	0.949698	Lipase, GDSL | Esterase, SGNH hydrolase-type
IPR001789,IPR010402	1	7616	4	17380	-0.285145	0.518627	0.949698	Signal transduction response regulator, receiver domain; CheY-like superfamily | CCT domain
IPR007462	1	7616	4	17380	-0.285145	0.518627	0.949698	Protein of unknown function DUF502
IPR001164,IPR001849,IPR002110,IPR004148,IPR011993,IPR020683	1	7616	4	17380	-0.285145	0.518627	0.949698	Arf GTPase activating protein | Pleckstrin homology domain | Ankyrin repeat | BAR | Pleckstrin homology-type | Ankyrin repeat-containing domain
IPR005574,IPR006590,IPR010997	1	7616	4	17380	-0.285145	0.518627	0.949698	RNA polymerase II, Rpb4 | RNA polymerase II, Rpb4, core | HRDC-like
IPR001005,IPR014778,IPR017930	1	7616	4	17380	-0.285145	0.518627	0.949698	SANT domain, DNA binding; Homeodomain-related; Homeodomain-like | Myb, DNA-binding | Transcription regulator HTH, Myb-type, DNA-binding
IPR001965,IPR004146,IPR011424	1	7616	4	17380	-0.285145	0.518627	0.949698	Zinc finger, PHD-type | DC1 | C1-like
IPR003111	1	7616	4	17380	-0.285145	0.518627	0.949698	Peptidase S16, lon N-terminal
IPR004877,IPR005018,IPR006593,IPR017214	1	7616	4	17380	-0.285145	0.518627	0.949698	Cytochrome b561, eukaryote | DOMON domain | Cytochrome b561/ferric reductase transmembrane | Uncharacterised conserved protein UCP037471
IPR001487,IPR018359	1	7616	4	17380	-0.285145	0.518627	0.949698	Bromodomain | Bromodomain, conserved site
IPR001025,IPR017198,IPR018117	1	7616	4	17380	-0.285145	0.518627	0.949698	Bromo adjacent homology (BAH) domain | DNA (cytosine-5)-methyltransferase 1, eukaryote; C-5 cytosine methyltransferase | DNA methylase, C-5 cytosine-specific, active site
IPR000571,IPR017986,IPR019775,IPR019782,IPR020472	1	7616	4	17380	-0.285145	0.518627	0.949698	Zinc finger, CCCH-type | WD40-repeat-containing domain; WD40 repeat-like-containing domain; WD40/YVTN repeat-like-containing domain | WD40 repeat, conserved site | WD40 repeat 2; WD40 repeat, subgroup; WD40 repeat | G-protein beta WD-40 repeat
IPR001328,IPR018171	1	7616	4	17380	-0.285145	0.518627	0.949698	Peptidyl-tRNA hydrolase | Peptidyl-tRNA hydrolase, conserved site
IPR003959,IPR008921,IPR012763	1	7616	4	17380	-0.285145	0.518627	0.949698	ATPase, AAA-type, core; ATPase, AAA+ type, core | DNA polymerase III, clamp loader complex, gamma/delta/delta subunit, C-terminal | DNA polymerase III, subunit gamma/ tau
IPR000101	1	7616	4	17380	-0.285145	0.518627	0.949698	Gamma-glutamyltranspeptidase
IPR008540	1	7616	4	17380	-0.285145	0.518627	0.949698	BZR1, transcriptional repressor
IPR001210,IPR018273	1	7616	4	17380	-0.285145	0.518627	0.949698	Ribosomal protein S17e | Ribosomal protein S17e, conserved site
IPR003137,IPR007369	1	7616	4	17380	-0.285145	0.518627	0.949698	Protease-associated domain, PA | Peptidase A22B, signal peptide peptidase; Peptidase A22, presenilin signal peptide
IPR004895	6	7611	15	17369	-0.274307	0.531732	0.949698	Prenylated rab acceptor PRA1
IPR012881	2	7615	6	17378	-0.267671	0.53992	0.949698	Protein of unknown function DUF1685
IPR000504,IPR001395,IPR012677	2	7615	6	17378	-0.267671	0.53992	0.949698	RNA recognition motif domain | Aldo/keto reductase | Nucleotide-binding, alpha-beta plait
IPR007612	2	7615	6	17378	-0.267671	0.53992	0.949698	Protein of unknown function DUF567
IPR002083,IPR013069,IPR013322	2	7615	6	17378	-0.267671	0.53992	0.949698	MATH; TRAF-like | BTB/POZ; BTB/POZ-like; BTB/POZ fold | TRAF-type
IPR006094,IPR012951	2	7615	6	17378	-0.267671	0.53992	0.949698	FAD linked oxidase, N-terminal; FAD-binding, type 2 | Berberine/berberine-like
IPR021916	2	7615	6	17378	-0.267671	0.53992	0.949698	Protein of unknown function DUF3527
IPR006968	2	7615	6	17378	-0.267671	0.53992	0.949698	Protein of unknown function DUF647
IPR004182	2	7615	6	17378	-0.267671	0.53992	0.949698	GRAM
IPR001810,IPR017451	2	7615	6	17378	-0.267671	0.53992	0.949698	F-box domain, cyclin-like; F-box domain, Skp2-like | F-box associated interaction domain
IPR019587	2	7615	6	17378	-0.267671	0.53992	0.949698	Polyketide cyclase/dehydrase
IPR001247,IPR015847	2	7615	6	17378	-0.267671	0.53992	0.949698	Exoribonuclease, phosphorolytic domain 1; Ribosomal protein S5 domain 2-type fold | Exoribonuclease, phosphorolytic domain 2
IPR011016,IPR022143	2	7615	6	17378	-0.267671	0.53992	0.949698	Zinc finger, RING-CH-type; Zinc finger, C3HC4 RING-type; Zinc finger, RING/FYVE/PHD-type | Protein of unknown function DUF3675
IPR001159	2	7615	6	17378	-0.267671	0.53992	0.949698	Double-stranded RNA-binding; Double-stranded RNA-binding-like
IPR008511	2	7615	6	17378	-0.267671	0.53992	0.949698	Protein BYPASS-related
IPR003871,IPR012340	2	7615	6	17378	-0.267671	0.53992	0.949698	Domain of unknown function DUF223 | Nucleic acid-binding, OB-fold; Nucleic acid-binding, OB-fold-like
IPR005834,IPR006539,IPR008250,IPR018303	2	7615	6	17378	-0.267671	0.53992	0.949698	Haloacid dehalogenase-like hydrolase | ATPase, P-type, phospholipid-translocating, flippase; ATPase, P-type, K/Mg/Cd/Cu/Zn/Na/Ca/Na/H-transporter | ATPase, P-type, ATPase-associated domain | ATPase, P-type phosphorylation site
IPR001611,IPR002290,IPR013210,IPR017441,IPR020635	2	7615	6	17378	-0.267671	0.53992	0.949698	Leucine-rich repeat | Serine/threonine-protein kinase domain; Serine/threonine-protein kinase-like domain; Protein kinase, catalytic domain; Protein kinase-like domain | Leucine-rich repeat-containing N-terminal, type 2 | Protein kinase, ATP binding site | Tyrosine-protein kinase, catalytic domain; Serine-threonine/tyrosine-protein kinase; Protein kinase, catalytic domain; Protein kinase-like dom…
IPR005178	2	7615	6	17378	-0.267671	0.53992	0.949698	Protein of unknown function DUF300
IPR002290,IPR008271,IPR020635	7	7610	17	17367	-0.263844	0.544698	0.949698	Serine/threonine-protein kinase domain; Serine/threonine-protein kinase-like domain; Protein kinase, catalytic domain; Protein kinase-like domain | Serine/threonine-protein kinase, active site | Tyrosine-protein kinase, catalytic domain; Serine-threonine/tyrosine-protein kinase; Protein kinase, catalytic domain; Protein kinase-like domain
IPR001005,IPR014778,IPR015495,IPR017930	16	7601	37	17347	-0.260006	0.549533	0.949698	SANT domain, DNA binding; Homeodomain-related; Homeodomain-like | Myb, DNA-binding | Myb transcription factor | Transcription regulator HTH, Myb-type, DNA-binding
IPR000270	3	7614	8	17376	-0.255033	0.555861	0.949698	Phox/Bem1p
IPR001902,IPR002645,IPR011547,IPR018045	3	7614	8	17376	-0.255033	0.555861	0.949698	Sulphate anion transporter | Sulphate transporter/antisigma-factor antagonist STAS | Sulphate transporter | Sulphate anion transporter, conserved site
IPR009675	3	7614	8	17376	-0.255033	0.555861	0.949698	Xklp2 targeting protein
IPR002013	3	7614	8	17376	-0.255033	0.555861	0.949698	Synaptojanin, N-terminal
IPR001764,IPR002772	3	7614	8	17376	-0.255033	0.555861	0.949698	Glycoside hydrolase, family 3, N-terminal; Glycoside hydrolase, superfamily | Glycoside hydrolase, family 3, C-terminal
IPR003406	3	7614	8	17376	-0.255033	0.555861	0.949698	Glycosyl transferase, family 14
IPR004265	3	7614	8	17376	-0.255033	0.555861	0.949698	Plant disease resistance response protein
IPR001313,IPR011989	3	7614	8	17376	-0.255033	0.555861	0.949698	Pumilio RNA-binding repeat | Armadillo-like helical; Armadillo-type fold
IPR000182	8	7609	19	17365	-0.254719	0.556264	0.949698	GCN5-related N-acetyltransferase (GNAT) domain; Acyl-CoA N-acyltransferase
IPR000620	8	7609	19	17365	-0.254719	0.556264	0.949698	Drug/metabolite transporter
IPR001623	9	7608	21	17363	-0.246619	0.566736	0.949698	Heat shock protein DnaJ, N-terminal
IPR002683,IPR016123	4	7613	10	17374	-0.244951	0.568918	0.949698	Photosystem II PsbP, oxygen evolving complex | Mog1/PsbP, alpha/beta/alpha sandwich; Mog1/PsbP/DUF1795, alpha/beta/alpha sandwich
IPR002290,IPR004041,IPR008271,IPR017441,IPR018451,IPR020636	4	7613	10	17374	-0.244951	0.568918	0.949698	Serine/threonine-protein kinase domain; Serine/threonine-protein kinase-like domain; Protein kinase, catalytic domain; Protein kinase-like domain | NAF domain | Serine/threonine-protein kinase, active site | Protein kinase, ATP binding site | NAF/FISL domain | Calcium/calmodulin-dependent protein kinase-like
IPR017986,IPR019782	10	7607	23	17361	-0.23933	0.576329	0.949698	WD40-repeat-containing domain; WD40 repeat-like-containing domain; WD40/YVTN repeat-like-containing domain | WD40 repeat 2; WD40 repeat, subgroup; WD40 repeat
IPR016024	10	7607	23	17361	-0.23933	0.576329	0.949698	Armadillo-type fold
IPR006843	5	7612	12	17372	-0.236466	0.580141	0.949698	Plastid lipid-associated protein/fibrillin conserved domain
IPR001140,IPR003439,IPR017871	11	7606	25	17359	-0.232697	0.585198	0.949698	ABC transporter, transmembrane domain; ABC transporter, integral membrane type 1; ABC transporter, transmembrane domain, type 1 | ABC transporter-like; ATPase, AAA+ type, core | ABC transporter, conserved site
IPR003439,IPR017871	7	7610	16	17368	-0.222526	0.599065	0.949698	ABC transporter-like; ATPase, AAA+ type, core | ABC transporter, conserved site
IPR002110,IPR020683	13	7604	29	17355	-0.220977	0.601206	0.949698	Ankyrin repeat | Ankyrin repeat-containing domain
IPR001360,IPR013781,IPR018120	8	7609	18	17366	-0.216597	0.6073	0.949698	Glycoside hydrolase, family 1 | Glycoside hydrolase, subgroup, catalytic core; Glycoside hydrolase, superfamily | Glycoside hydrolase, family 1, active site
IPR002290,IPR008271,IPR017441	15	7602	33	17351	-0.210834	0.615411	0.949698	Serine/threonine-protein kinase domain; Serine/threonine-protein kinase-like domain; Protein kinase, catalytic domain; Protein kinase-like domain | Serine/threonine-protein kinase, active site | Protein kinase, ATP binding site
IPR009118,IPR018252,IPR018502	2	7615	5	17379	-0.196226	0.636464	0.949698	Annexin, plant; Annexin | Annexin repeat, conserved site | Annexin repeat
IPR006476	2	7615	5	17379	-0.196226	0.636464	0.949698	Conserved hypothetical protein CHP01589, plant
IPR008395,IPR014002	2	7615	5	17379	-0.196226	0.636464	0.949698	Agenet | Tudor-like, plant
IPR001878	2	7615	5	17379	-0.196226	0.636464	0.949698	Zinc finger, CCHC-type
IPR017986,IPR019781	2	7615	5	17379	-0.196226	0.636464	0.949698	WD40-repeat-containing domain; WD40 repeat-like-containing domain; WD40/YVTN repeat-like-containing domain | WD40 repeat, subgroup; WD40 repeat
IPR000301	2	7615	5	17379	-0.196226	0.636464	0.949698	Tetraspanin, subgroup; Tetraspanin
IPR002225	2	7615	5	17379	-0.196226	0.636464	0.949698	3-beta hydroxysteroid dehydrogenase/isomerase; NAD(P)-binding domain
IPR006525,IPR020381	2	7615	5	17379	-0.196226	0.636464	0.949698	Cystatin-related, plant | Proteinase inhibitor I25, cystatin, conserved region
IPR007087,IPR022755	2	7615	5	17379	-0.196226	0.636464	0.949698	Zinc finger, C2H2-type; Zinc finger, C2H2-like | Zinc finger, double-stranded RNA binding
IPR007679,IPR008999	2	7615	5	17379	-0.196226	0.636464	0.949698	Protein of unknown function DUF569 | Actin cross-linking
IPR006594,IPR006595,IPR017986,IPR019775,IPR019782	2	7615	5	17379	-0.196226	0.636464	0.949698	LisH dimerisation motif | CTLH, C-terminal LisH motif | WD40-repeat-containing domain; WD40 repeat-like-containing domain; WD40/YVTN repeat-like-containing domain | WD40 repeat, conserved site | WD40 repeat 2; WD40 repeat, subgroup; WD40 repeat
IPR005045	2	7615	5	17379	-0.196226	0.636464	0.949698	Protein of unknown function DUF284, transmembrane eukaryotic
IPR013094	2	7615	5	17379	-0.196226	0.636464	0.949698	Alpha/beta hydrolase fold-3
IPR000086	2	7615	5	17379	-0.196226	0.636464	0.949698	NUDIX hydrolase domain; NUDIX hydrolase domain-like
IPR000070,IPR018040	2	7615	5	17379	-0.196226	0.636464	0.949698	Pectinesterase, catalytic; Pectin lyase fold; Pectin lyase fold/virulence factor | Pectinesterase, active site
IPR001830,IPR003337,IPR006379	2	7615	5	17379	-0.196226	0.636464	0.949698	Glycosyl transferase, family 20 | Trehalose-phosphatase | HAD-superfamily hydrolase, subfamily IIB
IPR004087	2	7615	5	17379	-0.196226	0.636464	0.949698	K Homology
IPR002641	2	7615	5	17379	-0.196226	0.636464	0.949698	Patatin/Phospholipase A2-related; Acyl transferase/acyl hydrolase/lysophospholipase
IPR006816	2	7615	5	17379	-0.196226	0.636464	0.949698	Engulfment/cell motility, ELMO
IPR004367,IPR006671,IPR013763,IPR014400	2	7615	5	17379	-0.196226	0.636464	0.949698	Cyclin, C-terminal | Cyclin, N-terminal | Cyclin-like | Cyclin A/B/D/E
IPR003832	2	7615	5	17379	-0.196226	0.636464	0.949698	Acid phosphatase/vanadium-dependent haloperoxidase-related
IPR005455	2	7615	5	17379	-0.196226	0.636464	0.949698	Profilin, plant; Profilin/allergen
IPR001077,IPR011991,IPR012967,IPR016461	2	7615	5	17379	-0.196226	0.636464	0.949698	O-methyltransferase, family 2 | Winged helix-turn-helix transcription repressor DNA-binding | Plant methyltransferase dimerisation | O-methyltransferase, COMT, eukaryota
IPR021924	2	7615	5	17379	-0.196226	0.636464	0.949698	Protein of unknown function DUF3537
IPR008630	2	7615	5	17379	-0.196226	0.636464	0.949698	Galactosyl transferase
IPR005484	2	7615	5	17379	-0.196226	0.636464	0.949698	Ribosomal protein L18/L5
IPR004294	2	7615	5	17379	-0.196226	0.636464	0.949698	Carotenoid oxygenase
IPR005067,IPR012348	2	7615	5	17379	-0.196226	0.636464	0.949698	Fatty acid desaturase, type 2 | Ribonucleotide reductase-related; Ferritin/ribonucleotide reductase-like
IPR008758	2	7615	5	17379	-0.196226	0.636464	0.949698	Peptidase S28
IPR003891	2	7615	5	17379	-0.196226	0.636464	0.949698	Initiation factor eIF-4 gamma, MA3
IPR006917	2	7615	5	17379	-0.196226	0.636464	0.949698	SOUL haem-binding protein
IPR004367,IPR006671,IPR013763,IPR015453	2	7615	5	17379	-0.196226	0.636464	0.949698	Cyclin, C-terminal | Cyclin, N-terminal | Cyclin-like | Cyclin A, G2/mitotic-specific; Cyclin A/B/D/E
IPR000197,IPR013069	2	7615	5	17379	-0.196226	0.636464	0.949698	Zinc finger, TAZ-type | BTB/POZ; BTB/POZ-like; BTB/POZ fold
IPR001394,IPR002893,IPR018200	2	7615	5	17379	-0.196226	0.636464	0.949698	Peptidase C19, ubiquitin carboxyl-terminal hydrolase 2 | Zinc finger, MYND-type | Peptidase C19, ubiquitin carboxyl-terminal hydrolase 2, conserved site
IPR002569	2	7615	5	17379	-0.196226	0.636464	0.949698	Peptide methionine sulphoxide reductase MsrA
IPR008011	2	7615	5	17379	-0.196226	0.636464	0.949698	Complex 1 LYR protein
IPR014977,IPR014978	2	7615	5	17379	-0.196226	0.636464	0.949698	WRC | Glutamine-Leucine-Glutamine, QLQ
IPR001289,IPR018362	2	7615	5	17379	-0.196226	0.636464	0.949698	CCAAT-binding transcription factor, subunit B | CCAAT-binding factor, conserved site
IPR000960	2	7615	5	17379	-0.196226	0.636464	0.949698	Flavin-containing monooxygenase FMO; Flavin-containing monooxygenase-like
IPR004713,IPR004837	2	7615	5	17379	-0.196226	0.636464	0.949698	Calcium/proton exchanger; Calcium/proton exchanger superfamily | Sodium/calcium exchanger membrane region
IPR000424,IPR012340	2	7615	5	17379	-0.196226	0.636464	0.949698	Primosome PriB/single-strand DNA-binding | Nucleic acid-binding, OB-fold; Nucleic acid-binding, OB-fold-like
IPR000922,IPR001944,IPR008979,IPR013781,IPR019801	2	7615	5	17379	-0.196226	0.636464	0.949698	D-galactoside/L-rhamnose binding SUEL lectin domain | Glycoside hydrolase, family 35 | Galactose-binding domain-like | Glycoside hydrolase, subgroup, catalytic core; Glycoside hydrolase, superfamily | Glycoside hydrolase, family 35, conserved site
IPR001857	2	7615	5	17379	-0.196226	0.636464	0.949698	Ribosomal protein L19
IPR018499	2	7615	5	17379	-0.196226	0.636464	0.949698	Tetraspanin
IPR007877	3	7614	7	17377	-0.195772	0.63713	0.949698	Protein of unknown function DUF707
IPR017442	3	7614	7	17377	-0.195772	0.63713	0.949698	Serine/threonine-protein kinase-like domain; Protein kinase, catalytic domain; Protein kinase-like domain
IPR022212	3	7614	7	17377	-0.195772	0.63713	0.949698	Protein of unknown function DUF3741
IPR000209,IPR010259,IPR015500,IPR022398	3	7614	7	17377	-0.195772	0.63713	0.949698	Peptidase S8/S53, subtilisin/kexin/sedolisin | Proteinase inhibitor I9, subtilisin propeptide; Proteinase inhibitor, propeptide | Peptidase S8, subtilisin-related | Peptidase S8, subtilisin, His-active site
IPR006076	3	7614	7	17377	-0.195772	0.63713	0.949698	FAD dependent oxidoreductase
IPR000375,IPR001401,IPR003130,IPR019762	3	7614	7	17377	-0.195772	0.63713	0.949698	Dynamin central domain | Dynamin, GTPase domain | Dynamin GTPase effector; GTPase effector domain, GED | Dynamin, GTPase region, conserved site
IPR005135	3	7614	7	17377	-0.195772	0.63713	0.949698	Endonuclease/exonuclease/phosphatase
IPR003594	3	7614	7	17377	-0.195772	0.63713	0.949698	ATPase-like, ATP-binding domain
IPR002290,IPR017441	3	7614	7	17377	-0.195772	0.63713	0.949698	Serine/threonine-protein kinase domain; Serine/threonine-protein kinase-like domain; Protein kinase, catalytic domain; Protein kinase-like domain | Protein kinase, ATP binding site
IPR003409,IPR016034,IPR017163	3	7614	7	17377	-0.195772	0.63713	0.949698	MORN motif | Phosphatidylinositol-4-phosphate 5-kinase, core, subgroup; Phosphatidylinositol-4-phosphate 5-kinase, core | Phosphatidylinositol-4-phosphate 5-kinase, plant; Phosphatidylinositol-4-phosphate 5-kinase
IPR002085,IPR011032,IPR013149,IPR016040	3	7614	7	17377	-0.195772	0.63713	0.949698	Alcohol dehydrogenase superfamily, zinc-containing | GroES-like | Alcohol dehydrogenase, C-terminal | NAD(P)-binding domain
IPR001087,IPR008265	3	7614	7	17377	-0.195772	0.63713	0.949698	Lipase, GDSL | Lipase, GDSL, active site
IPR000490,IPR013781	3	7614	7	17377	-0.195772	0.63713	0.949698	Glycoside hydrolase, family 17 | Glycoside hydrolase, subgroup, catalytic core; Glycoside hydrolase, superfamily
IPR000092,IPR008949	3	7614	7	17377	-0.195772	0.63713	0.949698	Polyprenyl synthetase; Polyprenyl synthetase-related | Terpenoid synthase
IPR011046,IPR019781	3	7614	7	17377	-0.195772	0.63713	0.949698	WD40 repeat-like-containing domain; WD40/YVTN repeat-like-containing domain | WD40 repeat, subgroup; WD40 repeat
IPR011992,IPR018247,IPR018249	3	7614	7	17377	-0.195772	0.63713	0.949698	EF-hand-like domain | EF-Hand 1, calcium-binding site | EF-HAND 2
IPR003956,IPR003957,IPR003958	3	7614	7	17377	-0.195772	0.63713	0.949698	Transcription factor, NFYB/HAP3, conserved site | Transcription factor, CBFA/NFYB, DNA topoisomerase | Transcription factor CBF/NF-Y/archaeal histone; Histone-fold
IPR010409	3	7614	7	17377	-0.195772	0.63713	0.949698	GAGA binding-like
IPR000612	3	7614	7	17377	-0.195772	0.63713	0.949698	Uncharacterised protein family UPF0057
IPR007145	3	7614	7	17377	-0.195772	0.63713	0.949698	Microtubule-associated protein, MAP65/ASE1-type
IPR000727	3	7614	7	17377	-0.195772	0.63713	0.949698	Target SNARE coiled-coil domain
IPR001611,IPR003591	4	7613	9	17375	-0.193651	0.640249	0.949698	Leucine-rich repeat | Leucine-rich repeat, typical subtype
IPR004330,IPR006564,IPR018289	4	7613	9	17375	-0.193651	0.640249	0.949698	Transcription factor, FAR1-related | Zinc finger, PMZ-type; Zinc finger, SWIM-type | MULE transposase, conserved domain
IPR002554	4	7613	9	17375	-0.193651	0.640249	0.949698	Protein phosphatase 2A, regulatory B subunit, B56
IPR001394,IPR018200	4	7613	9	17375	-0.193651	0.640249	0.949698	Peptidase C19, ubiquitin carboxyl-terminal hydrolase 2 | Peptidase C19, ubiquitin carboxyl-terminal hydrolase 2, conserved site
IPR010625	4	7613	9	17375	-0.193651	0.640249	0.949698	CHCH
IPR005301	1	7616	3	17381	-0.191478	0.64346	0.949698	Mob1/phocein
IPR011011,IPR019787	1	7616	3	17381	-0.191478	0.64346	0.949698	Zinc finger, FYVE/PHD-type; Zinc finger, RING/FYVE/PHD-type | Zinc finger, PHD-finger; Zinc finger, PHD-type
IPR021129	1	7616	3	17381	-0.191478	0.64346	0.949698	Sterile alpha motif, type 1; Sterile alpha motif domain; Sterile alpha motif-type; Sterile alpha motif homology
IPR005922,IPR008948,IPR022313	1	7616	3	17381	-0.191478	0.64346	0.949698	Phenylalanine ammonia-lyase; Phenylalanine/histidine ammonia-lyase | L-Aspartase-like | Phenylalanine/histidine ammonia-lyases, active site
IPR001245,IPR002902,IPR008271,IPR017441	1	7616	3	17381	-0.191478	0.64346	0.949698	Serine-threonine/tyrosine-protein kinase; Protein kinase, catalytic domain; Protein kinase-like domain | Gnk2-homologous domain | Serine/threonine-protein kinase, active site | Protein kinase, ATP binding site
IPR000343,IPR006151,IPR015895,IPR015896,IPR018214	1	7616	3	17381	-0.191478	0.64346	0.949698	Tetrapyrrole biosynthesis, glutamyl-tRNA reductase | Quinate/shikimate 5-dehydrogenase/glutamyl-tRNA reductase; NAD(P)-binding domain | Tetrapyrrole biosynthesis, glutamyl-tRNA reductase, N-terminal | Tetrapyrrole biosynthesis, glutamyl-tRNA reductase, dimerisation domain | Tetrapyrrole biosynthesis, glutamyl-tRNA reductase, conserved site
IPR008480	1	7616	3	17381	-0.191478	0.64346	0.949698	Protein of unknown function DUF761, plant
IPR004695	1	7616	3	17381	-0.191478	0.64346	0.949698	C4-dicarboxylate transporter/malic acid transport protein
IPR004152,IPR018205	1	7616	3	17381	-0.191478	0.64346	0.949698	GAT | VHS subgroup; VHS; ENTH/VHS
IPR000322,IPR017853	1	7616	3	17381	-0.191478	0.64346	0.949698	Glycoside hydrolase, family 31 | Glycoside hydrolase, superfamily
IPR002041,IPR005225,IPR013753	1	7616	3	17381	-0.191478	0.64346	0.949698	Ran GTPase | Small GTP-binding protein domain | Ras
IPR000909,IPR017946	1	7616	3	17381	-0.191478	0.64346	0.949698	Phospholipase C, phosphatidylinositol-specific , X domain | PLC-like phosphodiesterase, TIM beta/alpha-barrel domain
IPR007590	1	7616	3	17381	-0.191478	0.64346	0.949698	CWC16 protein
IPR006634,IPR016439	1	7616	3	17381	-0.191478	0.64346	0.949698	TRAM/LAG1/CLN8 homology domain | Longevity assurance, LAG1/LAC1
IPR000915,IPR005568	1	7616	3	17381	-0.191478	0.64346	0.949698	Ribosomal protein L6E | Ribosomal protein L6, N-terminal
IPR002912,IPR006139,IPR006140,IPR006236	1	7616	3	17381	-0.191478	0.64346	0.949698	Amino acid-binding ACT | D-isomer specific 2-hydroxyacid dehydrogenase, catalytic domain | D-isomer specific 2-hydroxyacid dehydrogenase, NAD-binding; NAD(P)-binding domain | D-3-phosphoglycerate dehydrogenase
IPR000477	1	7616	3	17381	-0.191478	0.64346	0.949698	Reverse transcriptase
IPR003191,IPR015894	1	7616	3	17381	-0.191478	0.64346	0.949698	Guanylate-binding protein, C-terminal | Guanylate-binding protein, N-terminal
IPR002573	1	7616	3	17381	-0.191478	0.64346	0.949698	Choline/ethanolamine kinase; Protein kinase-like domain
IPR002500,IPR004508,IPR013766	1	7616	3	17381	-0.191478	0.64346	0.949698	Phosphoadenosine phosphosulphate reductase; Rossmann-like alpha/beta/alpha sandwich fold | Thioredoxin-independent 5'-adenylylsulphate reductase | Thioredoxin domain; Thioredoxin-like; Thioredoxin fold; Thioredoxin-like fold
IPR005818,IPR005819	1	7616	3	17381	-0.191478	0.64346	0.949698	Histone H1/H5; Winged helix-turn-helix transcription repressor DNA-binding | Histone H5
IPR000909,IPR001192,IPR001711,IPR015359,IPR017946,IPR018029	1	7616	3	17381	-0.191478	0.64346	0.949698	Phospholipase C, phosphatidylinositol-specific , X domain | Phosphoinositide phospholipase C | Phospholipase C, phosphatidylinositol-specific, Y domain | Phospholipase C, phosphoinositol-specific, EF-hand-like; EF-hand-like domain | PLC-like phosphodiesterase, TIM beta/alpha-barrel domain | C2 membrane targeting protein; C2 calcium-dependent membrane targeting; C2 calcium/lipid-binding domain, Ca…
IPR001048,IPR001341,IPR002912,IPR018042	1	7616	3	17381	-0.191478	0.64346	0.949698	Aspartate/glutamate/uridylate kinase | Aspartate kinase domain | Amino acid-binding ACT | Aspartate kinase, conserved site
IPR020864	1	7616	3	17381	-0.191478	0.64346	0.949698	Membrane attack complex component/perforin (MACPF) domain
IPR001214,IPR003606,IPR018848	1	7616	3	17381	-0.191478	0.64346	0.949698	SET domain | Pre-SET zinc-binding sub-group; Pre-SET domain | WIYLD domain
IPR000194,IPR000793,IPR004100,IPR005723,IPR020003	1	7616	3	17381	-0.191478	0.64346	0.949698	ATPase, alpha/beta subunit, nucleotide-binding domain | ATPase, F1/V1/A1 complex, alpha/beta subunit, C-terminal | ATPase, F1/V1/A1 complex, alpha/beta subunit, N-terminal | ATPase, V1 complex, subunit B; V-type ATP synthase regulatory subunit B/beta | ATPase, alpha/beta subunit, nucleotide-binding domain, active site
IPR001440,IPR011990,IPR013026,IPR013105	1	7616	3	17381	-0.191478	0.64346	0.949698	Tetratricopeptide TPR-1; Tetratricopeptide repeat | Tetratricopeptide-like helical | Tetratricopeptide repeat-containing | Tetratricopeptide TPR2; Tetratricopeptide repeat
IPR007853	1	7616	3	17381	-0.191478	0.64346	0.949698	Zinc finger, Zim17-type
IPR002290,IPR003527,IPR008271,IPR017441,IPR020635	1	7616	3	17381	-0.191478	0.64346	0.949698	Serine/threonine-protein kinase domain; Serine/threonine-protein kinase-like domain; Protein kinase, catalytic domain; Protein kinase-like domain | MAP kinase, conserved site | Serine/threonine-protein kinase, active site | Protein kinase, ATP binding site | Tyrosine-protein kinase, catalytic domain; Serine-threonine/tyrosine-protein kinase; Protein kinase, catalytic domain; Protein kinase-like d…
IPR001220	1	7616	3	17381	-0.191478	0.64346	0.949698	Legume lectin, beta chain; Concanavalin A-like lectin/glucanase, subgroup; Concanavalin A-like lectin/glucanase
IPR015527	1	7616	3	17381	-0.191478	0.64346	0.949698	Peptidase C26, gamma-glutamyl hydrolase; Peptidase C26
IPR001646	1	7616	3	17381	-0.191478	0.64346	0.949698	Pentapeptide repeat
IPR002618	1	7616	3	17381	-0.191478	0.64346	0.949698	UTP--glucose-1-phosphate uridylyltransferase
IPR004331,IPR011701,IPR016196	1	7616	3	17381	-0.191478	0.64346	0.949698	SPX, N-terminal | Major facilitator superfamily | Major facilitator superfamily domain, general substrate transporter
IPR001245,IPR008271,IPR017441,IPR017442	1	7616	3	17381	-0.191478	0.64346	0.949698	Serine-threonine/tyrosine-protein kinase; Protein kinase, catalytic domain; Protein kinase-like domain | Serine/threonine-protein kinase, active site | Protein kinase, ATP binding site | Serine/threonine-protein kinase-like domain; Protein kinase, catalytic domain; Protein kinase-like domain
IPR006840	1	7616	3	17381	-0.191478	0.64346	0.949698	ChaC-like protein
IPR001398,IPR014347	1	7616	3	17381	-0.191478	0.64346	0.949698	Macrophage migration inhibitory factor | Tautomerase
IPR001351,IPR004044,IPR004087,IPR005703,IPR009019	1	7616	3	17381	-0.191478	0.64346	0.949698	Ribosomal protein S3, C-terminal | K Homology, type 2 | K Homology | Ribosomal protein S3, eukaryotic/archaeal | K Homology, prokaryotic type; K homology domain-like, alpha/beta
IPR001024,IPR001246,IPR013819,IPR020833,IPR020834	1	7616	3	17381	-0.191478	0.64346	0.949698	Lipoxygenase, LH2; Lipase/lipooxygenase, PLAT/LH2 | Lipoxygenase, plant; Lipoxygenase | Lipoxygenase, C-terminal | Lipoxygenase, iron binding site | Lipoxygenase, conserved site
IPR002816	1	7616	3	17381	-0.191478	0.64346	0.949698	Pheromone shutdown-related, TraB
IPR000089,IPR001078,IPR003016,IPR004167,IPR006257,IPR011053	1	7616	3	17381	-0.191478	0.64346	0.949698	Biotin/lipoyl attachment | 2-oxoacid dehydrogenase acyltransferase, catalytic domain | 2-oxo acid dehydrogenase, lipoyl-binding site | E3 binding | Dihydrolipoamide acetyltransferase, long form | Single hybrid motif
IPR000892	1	7616	3	17381	-0.191478	0.64346	0.949698	Ribosomal protein S26e
IPR011046,IPR019781,IPR022175	1	7616	3	17381	-0.191478	0.64346	0.949698	WD40 repeat-like-containing domain; WD40/YVTN repeat-like-containing domain | WD40 repeat, subgroup; WD40 repeat | Breast carcinoma amplified sequence 3
IPR000672,IPR020630,IPR020631,IPR020867	1	7616	3	17381	-0.191478	0.64346	0.949698	Tetrahydrofolate dehydrogenase/cyclohydrolase | Tetrahydrofolate dehydrogenase/cyclohydrolase, catalytic domain | Tetrahydrofolate dehydrogenase/cyclohydrolase, NAD(P)-binding domain; NAD(P)-binding domain | Tetrahydrofolate dehydrogenase/cyclohydrolase, conserved site
IPR000595,IPR005821	1	7616	3	17381	-0.191478	0.64346	0.949698	Cyclic nucleotide-binding domain; Cyclic nucleotide-binding-like; RmlC-like jelly roll fold | Ion transport
IPR000571,IPR002110,IPR020683	1	7616	3	17381	-0.191478	0.64346	0.949698	Zinc finger, CCCH-type | Ankyrin repeat | Ankyrin repeat-containing domain
IPR002591,IPR017849,IPR017850	1	7616	3	17381	-0.191478	0.64346	0.949698	Type I phosphodiesterase/nucleotide pyrophosphatase/phosphate transferase | Alkaline phosphatase-like, alpha/beta/alpha | Alkaline-phosphatase-like, core domain
IPR009410	1	7616	3	17381	-0.191478	0.64346	0.949698	Allene oxide cyclase
IPR001320,IPR001638,IPR001828,IPR017103	1	7616	3	17381	-0.191478	0.64346	0.949698	Ionotropic glutamate receptor | Extracellular solute-binding protein, family 3 | Extracellular ligand-binding receptor | Ionotropic glutamate receptor, plant
IPR001179,IPR001440,IPR011990,IPR013026	1	7616	3	17381	-0.191478	0.64346	0.949698	Peptidyl-prolyl cis-trans isomerase, FKBP-type, domain | Tetratricopeptide TPR-1; Tetratricopeptide repeat | Tetratricopeptide-like helical | Tetratricopeptide repeat-containing
IPR001005,IPR005818,IPR014778,IPR017930	1	7616	3	17381	-0.191478	0.64346	0.949698	SANT domain, DNA binding; Homeodomain-related; Homeodomain-like | Histone H1/H5; Winged helix-turn-helix transcription repressor DNA-binding | Myb, DNA-binding | Transcription regulator HTH, Myb-type, DNA-binding
IPR001209	1	7616	3	17381	-0.191478	0.64346	0.949698	Ribosomal protein S14
IPR005835,IPR011004	1	7616	3	17381	-0.191478	0.64346	0.949698	Nucleotidyl transferase | Trimeric LpxA-like
IPR008207	1	7616	3	17381	-0.191478	0.64346	0.949698	Signal transduction histidine kinase, phosphotransfer (Hpt) domain
IPR006685,IPR010920,IPR016688	1	7616	3	17381	-0.191478	0.64346	0.949698	Mechanosensitive ion channel MscS | Like-Sm ribonucleoprotein (LSM)-related domain | Membrane protein, At2g17000, predicted
IPR001461,IPR001969,IPR007856,IPR008138,IPR008139,IPR009007,IPR011001	1	7616	3	17381	-0.191478	0.64346	0.949698	Peptidase A1 | Peptidase aspartic, active site | Saposin-like type B, 1 | Saposin-like type B, 2 | Saposin B | Peptidase aspartic, catalytic; Peptidase aspartic | Saposin-like
IPR002290,IPR011990,IPR020635	1	7616	3	17381	-0.191478	0.64346	0.949698	Serine/threonine-protein kinase domain; Serine/threonine-protein kinase-like domain; Protein kinase, catalytic domain; Protein kinase-like domain | Tetratricopeptide-like helical | Tyrosine-protein kinase, catalytic domain; Serine-threonine/tyrosine-protein kinase; Protein kinase, catalytic domain; Protein kinase-like domain
IPR001356,IPR002913,IPR013978	1	7616	3	17381	-0.191478	0.64346	0.949698	Homeobox; Homeodomain-related; Homeodomain-like | Lipid-binding START; START-like domain | MEKHLA
IPR006828	1	7616	3	17381	-0.191478	0.64346	0.949698	5-AMP-activated protein kinase, beta subunit, interaction domain
IPR000757,IPR010713,IPR016455	1	7616	3	17381	-0.191478	0.64346	0.949698	Glycoside hydrolase, family 16; Concanavalin A-like lectin/glucanase, subgroup; Concanavalin A-like lectin/glucanase | Xyloglucan endo-transglycosylase, C-terminal | Xyloglucan endotransglucosylase/hydrolase
IPR001611,IPR002290,IPR008271,IPR017441,IPR020635	1	7616	3	17381	-0.191478	0.64346	0.949698	Leucine-rich repeat | Serine/threonine-protein kinase domain; Serine/threonine-protein kinase-like domain; Protein kinase, catalytic domain; Protein kinase-like domain | Serine/threonine-protein kinase, active site | Protein kinase, ATP binding site | Tyrosine-protein kinase, catalytic domain; Serine-threonine/tyrosine-protein kinase; Protein kinase, catalytic domain; Protein kinase-like domain
IPR004403,IPR005140,IPR005141,IPR005142	1	7616	3	17381	-0.191478	0.64346	0.949698	Peptide chain release factor eRF1/aRF1 | eRF1 domain 1/Pelota-like | eRF1 domain 2 | eRF1 domain 3
IPR013084	1	7616	3	17381	-0.191478	0.64346	0.949698	Zinc finger, CCHC retroviral-type; Zinc finger, CCHC-type
IPR001005,IPR001878,IPR006447,IPR017930	1	7616	3	17381	-0.191478	0.64346	0.949698	SANT domain, DNA binding; Homeodomain-related; Homeodomain-like | Zinc finger, CCHC-type | Myb-like DNA-binding domain, SHAQKYF class; Myb, DNA-binding | Transcription regulator HTH, Myb-type, DNA-binding
IPR004082	1	7616	3	17381	-0.191478	0.64346	0.949698	Protein of unknown function DUF1423, plant
IPR004365,IPR004591,IPR007199,IPR012340,IPR013955	1	7616	3	17381	-0.191478	0.64346	0.949698	Nucleic acid binding, OB-fold, tRNA/helicase-type | Replication factor-a protein 1 Rpa1 | Replication factor-A protein 1, N-terminal | Nucleic acid-binding, OB-fold; Nucleic acid-binding, OB-fold-like | Replication factor A, C-terminal
IPR016964	1	7616	3	17381	-0.191478	0.64346	0.949698	Transmembrane protein 97, predicted
IPR004429,IPR019818	1	7616	3	17381	-0.191478	0.64346	0.949698	Isopropylmalate dehydrogenase; Isocitrate/isopropylmalate dehydrogenase | Isocitrate/isopropylmalate dehydrogenase, conserved site
IPR008928,IPR020464	1	7616	3	17381	-0.191478	0.64346	0.949698	Six-hairpin glycosidase-like | LanC-like protein, eukaryotic; Lanthionine synthetase C-like
IPR000640,IPR000795,IPR004161,IPR004540,IPR005225,IPR005517	1	7616	3	17381	-0.191478	0.64346	0.949698	Translation elongation factor EFG/EF2, C-terminal; Elongation factor G/III/V | Protein synthesis factor, GTP-binding | Translation elongation factor EFTu/EF1A, domain 2; Translation elongation/initiation factor/Ribosomal, beta-barrel | Translation elongation factor EFG/EF2 | Small GTP-binding protein domain | Translation elongation factor EFG/EF2, domain IV; Ribosomal protein S5 domain 2-type fol…
IPR002646	1	7616	3	17381	-0.191478	0.64346	0.949698	Poly A polymerase, head domain
IPR001099,IPR011141,IPR012328,IPR016038	1	7616	3	17381	-0.191478	0.64346	0.949698	Chalcone/stilbene synthase, N-terminal | Polyketide synthase, type III | Chalcone/stilbene synthase, C-terminal | Thiolase-like, subgroup; Thiolase-like
IPR006239,IPR020583	1	7616	3	17381	-0.191478	0.64346	0.949698	3(2),5 -bisphosphate nucleotidase HAL2; Inositol monophosphatase | Inositol monophosphatase, metal-binding site
IPR005729,IPR018268	1	7616	3	17381	-0.191478	0.64346	0.949698	Ribosomal protein S10, eukaryotic/archaeal; Ribosomal protein S10 | Ribosomal protein S10, conserved site
IPR003511	1	7616	3	17381	-0.191478	0.64346	0.949698	DNA-binding HORMA
IPR002902,IPR008271,IPR017441,IPR017442	1	7616	3	17381	-0.191478	0.64346	0.949698	Gnk2-homologous domain | Serine/threonine-protein kinase, active site | Protein kinase, ATP binding site | Serine/threonine-protein kinase-like domain; Protein kinase, catalytic domain; Protein kinase-like domain
IPR011701,IPR016196	1	7616	3	17381	-0.191478	0.64346	0.949698	Major facilitator superfamily | Major facilitator superfamily domain, general substrate transporter
IPR011611	1	7616	3	17381	-0.191478	0.64346	0.949698	Carbohydrate/purine kinase
IPR006599,IPR012945,IPR017901	1	7616	3	17381	-0.191478	0.64346	0.949698	CARP motif | Tubulin binding cofactor C | C-CAP/cofactor C-like domain
IPR002818,IPR006287	1	7616	3	17381	-0.191478	0.64346	0.949698	ThiJ/PfpI | DJ-1
IPR001441,IPR018520	1	7616	3	17381	-0.191478	0.64346	0.949698	Di-trans-poly-cis-decaprenylcistransferase-like | Di-trans-poly-cis-decaprenylcistransferase-like, conserved site
IPR007216	1	7616	3	17381	-0.191478	0.64346	0.949698	Cell differentiation, Rcd1-like
IPR008797	1	7616	3	17381	-0.191478	0.64346	0.949698	Photosystem II PsbQ, oxygen evolving complex
IPR017000,IPR019955	1	7616	3	17381	-0.191478	0.64346	0.949698	Membrane-anchored ubiquitin-fold protein, HCG-1 | Ubiquitin supergroup
IPR005636	1	7616	3	17381	-0.191478	0.64346	0.949698	DTW
IPR000819,IPR008283,IPR011356	1	7616	3	17381	-0.191478	0.64346	0.949698	Peptidase M17, leucyl aminopeptidase, C-terminal | Peptidase M17, leucyl aminopeptidase, N-terminal | Peptidase M17
IPR002452,IPR003008,IPR008280,IPR013838,IPR017975,IPR018316	1	7616	3	17381	-0.191478	0.64346	0.949698	Alpha tubulin; Tubulin | Tubulin/FtsZ, GTPase domain | Tubulin/FtsZ, C-terminal | Beta tubulin, autoregulation binding site | Tubulin, conserved site | Tubulin/FtsZ, 2-layer sandwich domain
IPR006566,IPR013596	1	7616	3	17381	-0.191478	0.64346	0.949698	FBD-like | FBD
IPR011600	1	7616	3	17381	-0.191478	0.64346	0.949698	Peptidase C14, caspase catalytic
IPR008976,IPR010417	1	7616	3	17381	-0.191478	0.64346	0.949698	Lipase/lipooxygenase, PLAT/LH2 | Embryo-specific 3
IPR000845,IPR018017	1	7616	3	17381	-0.191478	0.64346	0.949698	Nucleoside phosphorylase domain | Nucleoside phosphorylase
IPR005269	1	7616	3	17381	-0.191478	0.64346	0.949698	Cytokinin riboside 5'-monophosphate phosphoribohydrolase LOG
IPR006903,IPR008942	1	7616	3	17381	-0.191478	0.64346	0.949698	Domain of unknown function DUF618; RNA polymerase II, large subunit, CTD | ENTH/VHS
IPR013216,IPR013705	1	7616	3	17381	-0.191478	0.64346	0.949698	Methyltransferase type 11 | Sterol methyltransferase C-terminal
IPR010433	1	7616	3	17381	-0.191478	0.64346	0.949698	Plant specific eukaryotic initiation factor 4B
IPR002110,IPR013069,IPR020683,IPR021094	1	7616	3	17381	-0.191478	0.64346	0.949698	Ankyrin repeat | BTB/POZ; BTB/POZ-like; BTB/POZ fold | Ankyrin repeat-containing domain | NPR1/NIM1-like, C-terminal
IPR006349	1	7616	3	17381	-0.191478	0.64346	0.949698	2-phosphoglycolate phosphatase, eukaryotic; HAD-superfamily hydrolase, subfamily IIA
IPR001371,IPR013781,IPR018238	1	7616	3	17381	-0.191478	0.64346	0.949698	Glycoside hydrolase, family 14B, plant; Glycoside hydrolase, family 14 | Glycoside hydrolase, subgroup, catalytic core; Glycoside hydrolase, superfamily | Glycoside hydrolase, family 14, conserved site
IPR008979,IPR010325,IPR013784	1	7616	3	17381	-0.191478	0.64346	0.949698	Galactose-binding domain-like | Rhamnogalacturonate lyase | Carbohydrate-binding-like fold
IPR012317,IPR022003	1	7616	3	17381	-0.191478	0.64346	0.949698	Poly(ADP-ribose) polymerase, catalytic domain | RST domain of plant C-terminal
IPR004313,IPR011051,IPR014710	1	7616	3	17381	-0.191478	0.64346	0.949698	Acireductone dioxygenase ARD family | Cupin, RmlC-type | RmlC-like jelly roll fold
IPR001356,IPR018500	1	7616	3	17381	-0.191478	0.64346	0.949698	Homeobox; Homeodomain-related; Homeodomain-like | DDT domain, subgroup; DDT domain; DDT domain superfamily
IPR005651	1	7616	3	17381	-0.191478	0.64346	0.949698	Uncharacterised protein family UPF0434/Trm112
IPR007751	1	7616	3	17381	-0.191478	0.64346	0.949698	Domain of unknown function DUF676, hydrolase-like
IPR000270,IPR011990,IPR013026,IPR019734	1	7616	3	17381	-0.191478	0.64346	0.949698	Phox/Bem1p | Tetratricopeptide-like helical | Tetratricopeptide repeat-containing | Tetratricopeptide repeat
IPR014560	1	7616	3	17381	-0.191478	0.64346	0.949698	Uncharacterised conserved protein UCP030333, DNA/RNA-binding Alba-related; DNA/RNA-binding protein Alba-like
IPR017926	1	7616	3	17381	-0.191478	0.64346	0.949698	Glutamine amidotransferase type 1
IPR002290,IPR004041,IPR008271,IPR017441,IPR018451,IPR020635,IPR020636	1	7616	3	17381	-0.191478	0.64346	0.949698	Serine/threonine-protein kinase domain; Serine/threonine-protein kinase-like domain; Protein kinase, catalytic domain; Protein kinase-like domain | NAF domain | Serine/threonine-protein kinase, active site | Protein kinase, ATP binding site | NAF/FISL domain | Tyrosine-protein kinase, catalytic domain; Serine-threonine/tyrosine-protein kinase; Protein kinase, catalytic domain; Protein kinase-like…
IPR002917	1	7616	3	17381	-0.191478	0.64346	0.949698	GTP-binding domain, HSR1-related
IPR000048,IPR000595,IPR005821	1	7616	3	17381	-0.191478	0.64346	0.949698	IQ motif, EF-hand binding site | Cyclic nucleotide-binding domain; Cyclic nucleotide-binding-like; RmlC-like jelly roll fold | Ion transport
IPR001509,IPR005913,IPR016040	1	7616	3	17381	-0.191478	0.64346	0.949698	NAD-dependent epimerase/dehydratase | dTDP-4-dehydrorhamnose reductase | NAD(P)-binding domain
IPR016606	1	7616	3	17381	-0.191478	0.64346	0.949698	Uncharacterised conserved protein UCP012943
IPR013129	1	7616	3	17381	-0.191478	0.64346	0.949698	Transcription factor jumonji; Transcription factor jumonji/aspartyl beta-hydroxylase
IPR000804,IPR011012,IPR016635	1	7616	3	17381	-0.191478	0.64346	0.949698	Clathrin adaptor complex, small chain | Longin-like | Adaptor protein complex, sigma subunit
IPR000300,IPR001680,IPR011046	1	7616	3	17381	-0.191478	0.64346	0.949698	Inositol polyphosphate-related phosphatase; Endonuclease/exonuclease/phosphatase | WD40 repeat | WD40 repeat-like-containing domain; WD40/YVTN repeat-like-containing domain
IPR000757,IPR008263,IPR008264,IPR010713,IPR016455	1	7616	3	17381	-0.191478	0.64346	0.949698	Glycoside hydrolase, family 16; Concanavalin A-like lectin/glucanase, subgroup; Concanavalin A-like lectin/glucanase | Glycoside hydrolase, family 16, active site | Beta-glucanase | Xyloglucan endo-transglycosylase, C-terminal | Xyloglucan endotransglucosylase/hydrolase
IPR008195	1	7616	3	17381	-0.191478	0.64346	0.949698	Ribosomal protein L34Ae
IPR003104,IPR014020,IPR015425	1	7616	3	17381	-0.191478	0.64346	0.949698	Actin-binding FH2/DRF autoregulatory | Tensin phosphatase, C2 domain; C2 calcium/lipid-binding domain, CaLB | Actin-binding FH2
IPR004926	1	7616	3	17381	-0.191478	0.64346	0.949698	Late embryogenesis abundant protein, group 3
IPR000626,IPR002906,IPR019954,IPR019956	1	7616	3	17381	-0.191478	0.64346	0.949698	Ubiquitin; Ubiquitin supergroup | Ribosomal protein S27a | Ubiquitin conserved site | Ubiquitin subgroup
IPR016720	1	7616	3	17381	-0.191478	0.64346	0.949698	Phosphatidate cytidylyltransferase, eukaryota; Phosphatidate cytidylyltransferase
IPR010608	1	7616	3	17381	-0.191478	0.64346	0.949698	Protein of unknown function DUF1195
IPR012876	1	7616	3	17381	-0.191478	0.64346	0.949698	Protein of unknown function DUF1677, plant
IPR000640,IPR000795,IPR004161,IPR005517	1	7616	3	17381	-0.191478	0.64346	0.949698	Translation elongation factor EFG/EF2, C-terminal; Elongation factor G/III/V | Protein synthesis factor, GTP-binding | Translation elongation factor EFTu/EF1A, domain 2; Translation elongation/initiation factor/Ribosomal, beta-barrel | Translation elongation factor EFG/EF2, domain IV; Ribosomal protein S5 domain 2-type fold, subgroup; Ribosomal protein S5 domain 2-type fold
IPR016181	1	7616	3	17381	-0.191478	0.64346	0.949698	Acyl-CoA N-acyltransferase
IPR003280,IPR013099,IPR018247	1	7616	3	17381	-0.191478	0.64346	0.949698	Potassium channel, two pore-domain | Ion transport 2 | EF-Hand 1, calcium-binding site
IPR001943,IPR003729	1	7616	3	17381	-0.191478	0.64346	0.949698	UvrB/UvrC protein | Domain of unknown function DUF151
IPR015554	1	7616	3	17381	-0.191478	0.64346	0.949698	Protease inhibitor I4, serpin, plant; Protease inhibitor I4, serpin
IPR000743,IPR012334	1	7616	3	17381	-0.191478	0.64346	0.949698	Glycoside hydrolase, family 28 | Pectin lyase fold; Pectin lyase fold/virulence factor
IPR006747	1	7616	3	17381	-0.191478	0.64346	0.949698	Protein of unknown function DUF599
IPR000756,IPR001206,IPR016961	1	7616	3	17381	-0.191478	0.64346	0.949698	Diacylglycerol kinase, accessory domain | Diacylglycerol kinase, catalytic domain | Diacylglycerol kinase, plant
IPR001709,IPR003097,IPR008254	1	7616	3	17381	-0.191478	0.64346	0.949698	Flavoprotein pyridine nucleotide cytochrome reductase; Oxidoreductase FAD/NAD(P)-binding | FAD-binding, type 1; Ferredoxin reductase-type FAD-binding domain; Riboflavin synthase-like beta-barrel | Flavodoxin/nitric oxide synthase
IPR000198,IPR001849,IPR011993	1	7616	3	17381	-0.191478	0.64346	0.949698	Rho GTPase-activating protein domain; Rho GTPase activation protein | Pleckstrin homology domain | Pleckstrin homology-type
IPR001849,IPR011993	1	7616	3	17381	-0.191478	0.64346	0.949698	Pleckstrin homology domain | Pleckstrin homology-type
IPR001684,IPR018261	1	7616	3	17381	-0.191478	0.64346	0.949698	Ribosomal protein L27 | Ribosomal protein L27, conserved site
IPR001164,IPR018029	1	7616	3	17381	-0.191478	0.64346	0.949698	Arf GTPase activating protein | C2 membrane targeting protein; C2 calcium-dependent membrane targeting; C2 calcium/lipid-binding domain, CaLB
IPR001392,IPR008968,IPR011012,IPR018240	1	7616	3	17381	-0.191478	0.64346	0.949698	Clathrin adaptor, mu subunit | Clathrin adaptor, mu subunit, C-terminal | Longin-like | Clathrin adaptor, mu subunit, conserved site
IPR001202,IPR002713	1	7616	3	17381	-0.191478	0.64346	0.949698	WW/Rsp5/WWP | FF domain
IPR001514,IPR009025,IPR011262,IPR011263	1	7616	3	17381	-0.191478	0.64346	0.949698	DNA-directed RNA polymerase, 30-40kDa subunit, conserved site | DNA-directed RNA polymerase, RBP11-like | DNA-directed RNA polymerase, insert domain | DNA-directed RNA polymerase, RpoA/D/Rpb3-type; DNA-directed RNA polymerase, dimerisation
IPR004901	1	7616	3	17381	-0.191478	0.64346	0.949698	Alpha-1,4-glucan-protein synthase, UDP-forming
IPR008004	1	7616	3	17381	-0.191478	0.64346	0.949698	Uncharacterised protein family UPF0503
IPR000961,IPR002290,IPR008271,IPR020635	1	7616	3	17381	-0.191478	0.64346	0.949698	AGC-kinase, C-terminal | Serine/threonine-protein kinase domain; Serine/threonine-protein kinase-like domain; Protein kinase, catalytic domain; Protein kinase-like domain | Serine/threonine-protein kinase, active site | Tyrosine-protein kinase, catalytic domain; Serine-threonine/tyrosine-protein kinase; Protein kinase, catalytic domain; Protein kinase-like domain
IPR004854	1	7616	3	17381	-0.191478	0.64346	0.949698	Ubiquitin fusion degradation protein UFD1
IPR012398,IPR013078	1	7616	3	17381	-0.191478	0.64346	0.949698	PRIB5 | Histidine phosphatase superfamily, clade-1
IPR001589,IPR001715	1	7616	3	17381	-0.191478	0.64346	0.949698	Actinin-type, actin-binding, conserved site | Calponin homology domain
IPR001269,IPR013785,IPR018517	1	7616	3	17381	-0.191478	0.64346	0.949698	tRNA-dihydrouridine synthase | Aldolase-type TIM barrel | tRNA-dihydrouridine synthase, conserved site
IPR000223,IPR011056,IPR015927,IPR019533,IPR019756,IPR019758	1	7616	3	17381	-0.191478	0.64346	0.949698	Peptidase S26A, signal peptidase I | Peptidase S24/S26A/S26B/S26C, beta-ribbon domain | Peptidase S24/S26A/S26B/S26C | Peptidase S26 | Peptidase S26A, signal peptidase I, serine active site | Peptidase S26A, signal peptidase I, conserved site
IPR019542	1	7616	3	17381	-0.191478	0.64346	0.949698	Enhancer of polycomb-like, N-terminal
IPR002088,IPR008940	1	7616	3	17381	-0.191478	0.64346	0.949698	Protein prenyltransferase, alpha subunit | Protein prenyltransferase
IPR005290,IPR009068	1	7616	3	17381	-0.191478	0.64346	0.949698	Ribosomal protein S15, bacterial-type; Ribosomal protein S15 | S15/NS1, RNA-binding
IPR003653	5	7612	11	17373	-0.190889	0.644335	0.949698	Peptidase C48, SUMO/Sentrin/Ubl1
IPR002130	5	7612	11	17373	-0.190889	0.644335	0.949698	Peptidyl-prolyl cis-trans isomerase, cyclophilin-type; Cyclophilin-like
IPR002963,IPR007112,IPR007117	5	7612	11	17373	-0.190889	0.644335	0.949698	Expansin; Expansin/Lol pI | Expansin/pollen allergen, DPBB domain; Barwin-related endoglucanase; Barwin-like endoglucanase | Pollen allergen/expansin, C-terminal
IPR003690	14	7603	30	17354	-0.189177	0.646879	0.949698	Mitochodrial transcription termination factor-related
IPR004843	6	7611	13	17371	-0.187876	0.64882	0.949698	Metallo-dependent phosphatase
IPR019410	6	7611	13	17371	-0.187876	0.64882	0.949698	Nicotinamide N-methyltransferase, putative
IPR001611	6	7611	13	17371	-0.187876	0.64882	0.949698	Leucine-rich repeat
IPR006462	7	7610	15	17369	-0.184785	0.653454	0.949698	Protein of unknown function DUF626, Arabidopsis thaliana
IPR001623,IPR003095,IPR018253	7	7610	15	17369	-0.184785	0.653454	0.949698	Heat shock protein DnaJ, N-terminal | Heat shock protein DnaJ | Heat shock protein DnaJ, conserved site
IPR003657	8	7609	17	17367	-0.1817	0.658112	0.949698	DNA-binding WRKY
IPR004045,IPR004046	8	7609	17	17367	-0.1817	0.658112	0.949698	Glutathione S-transferase, N-terminal; Thioredoxin fold; Thioredoxin-like fold | Glutathione S-transferase, C-terminal; Glutathione S-transferase/chloride channel, C-terminal; Glutathione S-transferase, C-terminal-like
IPR000225,IPR011989	9	7608	19	17365	-0.178663	0.66273	0.949698	Armadillo | Armadillo-like helical; Armadillo-type fold
IPR004853	10	7607	21	17363	-0.175694	0.667277	0.949698	Domain of unknown function DUF250
IPR000073	18	7599	38	17346	-0.175493	0.667585	0.949698	Alpha/beta hydrolase fold-1
IPR004263	11	7606	23	17361	-0.172803	0.671733	0.949698	Exostosin-like
IPR000061,IPR000504,IPR003034,IPR006569,IPR008942,IPR012677,IPR013170	0	7617	1	17383	-0.157808	0.695332	0.949698	SWAP/Surp | RNA recognition motif domain | DNA-binding SAP | RNA polymerase II, large subunit, CTD | ENTH/VHS | Nucleotide-binding, alpha-beta plait | mRNA splicing factor, Cwf21
IPR000375,IPR001401,IPR003130,IPR015577	0	7617	1	17383	-0.157808	0.695332	0.949698	Dynamin central domain | Dynamin, GTPase domain | Dynamin GTPase effector; GTPase effector domain, GED | Interferon-induced Mx protein; Dynamin
IPR019188	0	7617	1	17383	-0.157808	0.695332	0.949698	Small nuclear RNA activating complex (SNAPc), subunit SNAP43
IPR002190	0	7617	1	17383	-0.157808	0.695332	0.949698	MAGE protein
IPR001260,IPR018375	0	7617	1	17383	-0.157808	0.695332	0.949698	Coproporphyrinogen III oxidase, aerobic | Coproporphyrinogen III oxidase, conserved site
IPR007872	0	7617	1	17383	-0.157808	0.695332	0.949698	Zinc finger, DPH-type
IPR002912,IPR010043	0	7617	1	17383	-0.157808	0.695332	0.949698	Amino acid-binding ACT | Protein-PII uridylyltransferase
IPR014778,IPR015495,IPR017877	0	7617	1	17383	-0.157808	0.695332	0.949698	Myb, DNA-binding | Myb transcription factor | MYB-like; SANT domain, DNA binding; Homeodomain-related; Homeodomain-like
IPR002290,IPR006016,IPR008271,IPR020635	0	7617	1	17383	-0.157808	0.695332	0.949698	Serine/threonine-protein kinase domain; Serine/threonine-protein kinase-like domain; Protein kinase, catalytic domain; Protein kinase-like domain | UspA; Rossmann-like alpha/beta/alpha sandwich fold | Serine/threonine-protein kinase, active site | Tyrosine-protein kinase, catalytic domain; Serine-threonine/tyrosine-protein kinase; Protein kinase, catalytic domain; Protein kinase-like domain
IPR004877,IPR005018,IPR006593	0	7617	1	17383	-0.157808	0.695332	0.949698	Cytochrome b561, eukaryote | DOMON domain | Cytochrome b561/ferric reductase transmembrane
IPR011989,IPR019156	0	7617	1	17383	-0.157808	0.695332	0.949698	Armadillo-like helical; Armadillo-type fold | Ataxin-10 domain
IPR015672,IPR022535	0	7617	1	17383	-0.157808	0.695332	0.949698	GPCR 89-related | Golgi pH regulator, conserved domain
IPR001012,IPR006577	0	7617	1	17383	-0.157808	0.695332	0.949698	UBX | UAS
IPR000022,IPR000089,IPR001882,IPR005479,IPR005481,IPR005482,IPR011053,IPR011762,IPR011763,IPR011764,IPR013537,IPR013816	0	7617	1	17383	-0.157808	0.695332	0.949698	Carboxyl transferase | Biotin/lipoyl attachment | Biotin-binding site | Carbamoyl-phosphate synthetase, large subunit, ATP-binding; ATP-grasp fold | Carbamoyl-phosphate synthase, large subunit, N-terminal; Pre-ATP-grasp fold; PreATP-grasp-like fold | Biotin carboxylase, C-terminal; Rudiment single hybrid motif | Single hybrid motif | Acetyl-coenzyme A carboxyltransferase, N-terminal | Acetyl-coen…
IPR010634	0	7617	1	17383	-0.157808	0.695332	0.949698	Protein of unknown function DUF1223
IPR012795	0	7617	1	17383	-0.157808	0.695332	0.949698	Lysidine-tRNA(Ile) synthetase, N-terminal; tRNA(Ile)-lysidine/2-thiocytidine synthase; Rossmann-like alpha/beta/alpha sandwich fold
IPR001585,IPR013785	0	7617	1	17383	-0.157808	0.695332	0.949698	Transaldolase | Aldolase-type TIM barrel
IPR007871,IPR021721	0	7617	1	17383	-0.157808	0.695332	0.949698	Methyltransferase TRM13 | Zinc finger, CCCH-type, TRM13
IPR013272	0	7617	1	17383	-0.157808	0.695332	0.949698	YL1 nuclear, C-terminal
IPR001310,IPR011151	0	7617	1	17383	-0.157808	0.695332	0.949698	Histidine triad (HIT) protein | Histidine triad motif; Histidine triad-like motif
IPR003959,IPR003960,IPR009010,IPR015342	0	7617	1	17383	-0.157808	0.695332	0.949698	ATPase, AAA-type, core; ATPase, AAA+ type, core | ATPase, AAA-type, conserved site | Aspartate decarboxylase-like fold | Peroxisome biogenesis factor 1, N-terminal
IPR007146,IPR018972	0	7617	1	17383	-0.157808	0.695332	0.949698	Sas10/Utp3/C1D | Something about silencing protein 10 (Sas10), C-terminal
IPR007051	0	7617	1	17383	-0.157808	0.695332	0.949698	Cysteine/histidine-rich domain
IPR001372,IPR005512	0	7617	1	17383	-0.157808	0.695332	0.949698	Dynein light chain, type 1/2 | Rop nucleotide exchanger, PRONE
IPR005834,IPR006121,IPR006403,IPR008250,IPR018303	0	7617	1	17383	-0.157808	0.695332	0.949698	Haloacid dehalogenase-like hydrolase | Heavy metal-associated domain, HMA | ATPase, P type, cation/copper-transporter; ATPase, P-type, heavy metal translocating; ATPase, P-type, K/Mg/Cd/Cu/Zn/Na/Ca/Na/H-transporter | ATPase, P-type, ATPase-associated domain | ATPase, P-type phosphorylation site
IPR000253,IPR010347,IPR014905	0	7617	1	17383	-0.157808	0.695332	0.949698	Forkhead-associated (FHA) domain; SMAD/FHA domain | Tyrosyl-DNA phosphodiesterase | HIP116, Rad5p N-terminal
IPR003359	0	7617	1	17383	-0.157808	0.695332	0.949698	Photosystem I Ycf4, assembly
IPR000795,IPR007034,IPR012948	0	7617	1	17383	-0.157808	0.695332	0.949698	Protein synthesis factor, GTP-binding | Ribosome biogenesis protein BMS1/TSR1, C-terminal | AARP2CN
IPR013695	0	7617	1	17383	-0.157808	0.695332	0.949698	Wall-associated kinase
IPR000528,IPR016140	0	7617	1	17383	-0.157808	0.695332	0.949698	Plant lipid transfer protein/Par allergen | Bifunctional inhibitor/plant lipid transfer protein/seed storage
IPR000836,IPR001754,IPR004467,IPR014732,IPR018089	0	7617	1	17383	-0.157808	0.695332	0.949698	Phosphoribosyltransferase | Orotidine 5'-phosphate decarboxylase domain; Ribulose-phosphate binding barrel; Aldolase-type TIM barrel | Orotate phosphoribosyl transferase, clade 1; Orotate phosphoribosyltransferase | Orotidine 5'-phosphate decarboxylase | Orotidine 5'-phosphate decarboxylase, active site
IPR001650,IPR002121,IPR004589,IPR011545,IPR018982	0	7617	1	17383	-0.157808	0.695332	0.949698	Helicase, C-terminal | Helicase/RNase D C-terminal, HRDC domain | DNA helicase, ATP-dependent, RecQ type | DNA/RNA helicase, DEAD/DEAH box type, N-terminal; DEAD-like helicase | RQC domain
IPR001878,IPR006568	0	7617	1	17383	-0.157808	0.695332	0.949698	Zinc finger, CCHC-type | PSP, proline-rich
IPR002123,IPR011992,IPR018247,IPR018248	0	7617	1	17383	-0.157808	0.695332	0.949698	Phospholipid/glycerol acyltransferase | EF-hand-like domain | EF-Hand 1, calcium-binding site | EF-hand; Calcium-binding EF-hand; EF-HAND 2
IPR000858,IPR001245,IPR001480,IPR008271,IPR013227,IPR017441,IPR021820,IPR022126	0	7617	1	17383	-0.157808	0.695332	0.949698	S-locus glycoprotein | Serine-threonine/tyrosine-protein kinase; Protein kinase, catalytic domain; Protein kinase-like domain | Bulb-type lectin domain | Serine/threonine-protein kinase, active site | PAN-2 domain; Apple-like | Protein kinase, ATP binding site | S-locus receptor kinase, C-terminal | S-locus, receptor kinase
IPR000426,IPR001810,IPR013187	0	7617	1	17383	-0.157808	0.695332	0.949698	Proteasome, alpha-subunit, conserved site | F-box domain, cyclin-like; F-box domain, Skp2-like | F-box associated domain, type 3; F-box associated interaction domain
IPR005135,IPR011992,IPR018249	0	7617	1	17383	-0.157808	0.695332	0.949698	Endonuclease/exonuclease/phosphatase | EF-hand-like domain | EF-HAND 2
IPR000073,IPR004433,IPR010196,IPR011766,IPR012001,IPR013342,IPR018110	0	7617	1	17383	-0.157808	0.695332	0.949698	Alpha/beta hydrolase fold-1 | Menaquinone biosynthesis protein MenD | O-succinylbenzoic acid (OSB) synthetase; Mandelate racemase/muconate lactonizing enzyme | Thiamine pyrophosphate enzyme, C-terminal TPP-binding | Thiamine pyrophosphate enzyme, N-terminal TPP-binding domain | Mandelate racemase/muconate lactonizing enzyme, C-terminal | Mandelate racemase/muconate lactonizing enzyme, conserved s…
IPR001480,IPR002290,IPR008271,IPR013227,IPR020635	0	7617	1	17383	-0.157808	0.695332	0.949698	Bulb-type lectin domain | Serine/threonine-protein kinase domain; Serine/threonine-protein kinase-like domain; Protein kinase, catalytic domain; Protein kinase-like domain | Serine/threonine-protein kinase, active site | PAN-2 domain; Apple-like | Tyrosine-protein kinase, catalytic domain; Serine-threonine/tyrosine-protein kinase; Protein kinase, catalytic domain; Protein kinase-like domain
IPR019049	0	7617	1	17383	-0.157808	0.695332	0.949698	Nucleoporin protein Ndc1-Nup
IPR001623,IPR003095,IPR015399	0	7617	1	17383	-0.157808	0.695332	0.949698	Heat shock protein DnaJ, N-terminal | Heat shock protein DnaJ | Domain of unknown function DUF1977, DnaJ-like
IPR007704	0	7617	1	17383	-0.157808	0.695332	0.949698	Mannosyltransferase, DXD
IPR006171,IPR007694	0	7617	1	17383	-0.157808	0.695332	0.949698	Toprim domain | DNA helicase, DnaB-like, C-terminal
IPR002893	0	7617	1	17383	-0.157808	0.695332	0.949698	Zinc finger, MYND-type
IPR014001	0	7617	1	17383	-0.157808	0.695332	0.949698	DEAD-like helicase
IPR002627	0	7617	1	17383	-0.157808	0.695332	0.949698	tRNA isopentenyltransferase; tRNA delta(2)-isopentenylpyrophosphate transferase
IPR000073,IPR002123,IPR007130	0	7617	1	17383	-0.157808	0.695332	0.949698	Alpha/beta hydrolase fold-1 | Phospholipid/glycerol acyltransferase | Diacylglycerol acyltransferase
IPR005097,IPR007545,IPR007698,IPR007886	0	7617	1	17383	-0.157808	0.695332	0.949698	Saccharopine dehydrogenase / Homospermidine synthase | LOR/SDH bifunctional enzyme, conserved domain | Alanine dehydrogenase/PNT, C-terminal | Alanine dehydrogenase/PNT, N-terminal
IPR001357,IPR001841,IPR011364,IPR017907,IPR018957	0	7617	1	17383	-0.157808	0.695332	0.949698	BRCT | Zinc finger, RING-type | BRCA1 | Zinc finger, RING-type, conserved site | Zinc finger, C3HC4 RING-type; Zinc finger, RING/FYVE/PHD-type
IPR000866,IPR011424	0	7617	1	17383	-0.157808	0.695332	0.949698	Alkyl hydroperoxide reductase subunit C/ Thiol specific antioxidant; Thioredoxin-like; Thioredoxin fold; Thioredoxin-like fold | C1-like
IPR002864,IPR021113	0	7617	1	17383	-0.157808	0.695332	0.949698	Acyl-ACP thioesterase | Acyl-ACP-thioesterase, N-terminal
IPR000022,IPR000089,IPR001882,IPR005479,IPR005481,IPR005482,IPR011053,IPR011762,IPR011763,IPR011764,IPR013537,IPR013815,IPR013816	0	7617	1	17383	-0.157808	0.695332	0.949698	Carboxyl transferase | Biotin/lipoyl attachment | Biotin-binding site | Carbamoyl-phosphate synthetase, large subunit, ATP-binding; ATP-grasp fold | Carbamoyl-phosphate synthase, large subunit, N-terminal; Pre-ATP-grasp fold; PreATP-grasp-like fold | Biotin carboxylase, C-terminal; Rudiment single hybrid motif | Single hybrid motif | Acetyl-coenzyme A carboxyltransferase, N-terminal | Acetyl-coen…
IPR011035,IPR020057	0	7617	1	17383	-0.157808	0.695332	0.949698	Ribosomal protein L25/Gln-tRNA synthetase, anti-codon-binding domain | Ribosomal protein L25, beta domain
IPR002290,IPR008271,IPR011989	0	7617	1	17383	-0.157808	0.695332	0.949698	Serine/threonine-protein kinase domain; Serine/threonine-protein kinase-like domain; Protein kinase, catalytic domain; Protein kinase-like domain | Serine/threonine-protein kinase, active site | Armadillo-like helical; Armadillo-type fold
IPR000922,IPR001944,IPR006104,IPR013781,IPR019801	0	7617	1	17383	-0.157808	0.695332	0.949698	D-galactoside/L-rhamnose binding SUEL lectin domain | Glycoside hydrolase, family 35 | Glycoside hydrolase, family 2, N-terminal domain; Galactose-binding domain-like | Glycoside hydrolase, subgroup, catalytic core; Glycoside hydrolase, superfamily | Glycoside hydrolase, family 35, conserved site
IPR001440,IPR011716,IPR011990,IPR013026	0	7617	1	17383	-0.157808	0.695332	0.949698	Tetratricopeptide TPR-1; Tetratricopeptide repeat | Tetratricopeptide TPR-3 | Tetratricopeptide-like helical | Tetratricopeptide repeat-containing
IPR019314	0	7617	1	17383	-0.157808	0.695332	0.949698	Protein of unknown function DUF2365
IPR018793	0	7617	1	17383	-0.157808	0.695332	0.949698	Cytochrome c oxidase assembly protein PET191
IPR005181	0	7617	1	17383	-0.157808	0.695332	0.949698	Domain of unknown function DUF303, acetylesterase putative
IPR005616	0	7617	1	17383	-0.157808	0.695332	0.949698	Cytochrome C biogenesis protein CcmH
IPR003131	0	7617	1	17383	-0.157808	0.695332	0.949698	Potassium channel, voltage dependent, Kv, tetramerisation; BTB/POZ-like; BTB/POZ fold
IPR005162	0	7617	1	17383	-0.157808	0.695332	0.949698	Retrotransposon gag protein
IPR002699	0	7617	1	17383	-0.157808	0.695332	0.949698	ATPase, V1/A1 complex, subunit D
IPR001736,IPR001849,IPR016555	0	7617	1	17383	-0.157808	0.695332	0.949698	Phospholipase D/Transphosphatidylase | Pleckstrin homology domain | Phospholipase D, eukaryota; Phospholipase D
IPR005549	0	7617	1	17383	-0.157808	0.695332	0.949698	Kinetochore protein Nuf2
IPR018102,IPR019981	0	7617	1	17383	-0.157808	0.695332	0.949698	Ribosomal S11, conserved site | Ribosomal protein S11, bacterial-type; Ribosomal protein S11
IPR020471	0	7617	1	17383	-0.157808	0.695332	0.949698	Aldo/keto reductase subgroup; Aldo/keto reductase
IPR013217,IPR019410	0	7617	1	17383	-0.157808	0.695332	0.949698	Methyltransferase type 12 | Nicotinamide N-methyltransferase, putative
IPR010795,IPR017046	0	7617	1	17383	-0.157808	0.695332	0.949698	Prenylcysteine lyase | Prenylcysteine oxidase
IPR004649,IPR012337	0	7617	1	17383	-0.157808	0.695332	0.949698	Ribonuclease H2, subunit A; Ribonuclease HII/HIII | Ribonuclease H-like
IPR001818,IPR002477,IPR021158,IPR021190	0	7617	1	17383	-0.157808	0.695332	0.949698	Peptidase M10, metallopeptidase; Peptidase, metallopeptidase | Peptidoglycan binding-like | Peptidase M10A, cysteine switch, zinc binding site | Peptidase M10A, matrix metallopeptidase
IPR002198,IPR007930,IPR020568	0	7617	1	17383	-0.157808	0.695332	0.949698	Short-chain dehydrogenase/reductase SDR | Protein of unknown function DUF724 | Ribosomal protein S5 domain 2-type fold
IPR000108,IPR001452	0	7617	1	17383	-0.157808	0.695332	0.949698	Neutrophil cytosol factor 2 p67phox | Src homology-3 domain
IPR002290,IPR011989,IPR020635	0	7617	1	17383	-0.157808	0.695332	0.949698	Serine/threonine-protein kinase domain; Serine/threonine-protein kinase-like domain; Protein kinase, catalytic domain; Protein kinase-like domain | Armadillo-like helical; Armadillo-type fold | Tyrosine-protein kinase, catalytic domain; Serine-threonine/tyrosine-protein kinase; Protein kinase, catalytic domain; Protein kinase-like domain
IPR020874	0	7617	1	17383	-0.157808	0.695332	0.949698	NAD(P)H-quinone oxidoreductase, subunit N
IPR001098,IPR001650,IPR002298,IPR011545	0	7617	1	17383	-0.157808	0.695332	0.949698	DNA-directed DNA polymerase, family A, palm domain | Helicase, C-terminal | DNA polymerase A | DNA/RNA helicase, DEAD/DEAH box type, N-terminal; DEAD-like helicase
IPR003903	0	7617	1	17383	-0.157808	0.695332	0.949698	Ubiquitin interacting motif
IPR000061,IPR000467	0	7617	1	17383	-0.157808	0.695332	0.949698	SWAP/Surp | D111/G-patch
IPR010666,IPR013084	0	7617	1	17383	-0.157808	0.695332	0.949698	Zinc finger, GRF-type | Zinc finger, CCHC retroviral-type; Zinc finger, CCHC-type
IPR000757,IPR010713	0	7617	1	17383	-0.157808	0.695332	0.949698	Glycoside hydrolase, family 16; Concanavalin A-like lectin/glucanase, subgroup; Concanavalin A-like lectin/glucanase | Xyloglucan endo-transglycosylase, C-terminal
IPR006580,IPR008906	0	7617	1	17383	-0.157808	0.695332	0.949698	Zinc finger, TTF-type | HAT dimerisation
IPR012337,IPR013766,IPR017937	0	7617	1	17383	-0.157808	0.695332	0.949698	Ribonuclease H-like | Thioredoxin domain; Thioredoxin-like; Thioredoxin fold; Thioredoxin-like fold | Thioredoxin, conserved site
IPR001362,IPR013148,IPR013189,IPR018053	0	7617	1	17383	-0.157808	0.695332	0.949698	Glycoside hydrolase, family 32 | Glycosyl hydrolases family 32, N-terminal | Glycosyl hydrolase family 32, C-terminal; Concanavalin A-like lectin/glucanase | Glycoside hydrolase, family 32, active site
IPR016435	0	7617	1	17383	-0.157808	0.695332	0.949698	Diphthamide synthesis, DHP1; Diphthamide synthesis, DPH1/DHP2
IPR013823	0	7617	1	17383	-0.157808	0.695332	0.949698	Ribosomal protein L7/L12, C-terminal; Ribosomal protein L7/L12, C-terminal/adaptor protein ClpS-like
IPR003231,IPR006163	0	7617	1	17383	-0.157808	0.695332	0.949698	Acyl carrier protein (ACP) | Phosphopantetheine-binding; Acyl carrier protein-like
IPR007112	0	7617	1	17383	-0.157808	0.695332	0.949698	Expansin/pollen allergen, DPBB domain; Barwin-related endoglucanase; Barwin-like endoglucanase
IPR019363	0	7617	1	17383	-0.157808	0.695332	0.949698	Protein of unknown function DUF2305
IPR010021	0	7617	1	17383	-0.157808	0.695332	0.949698	HAD-superfamily phosphatase, subfamily IIIA; HAD-superfamily hydrolase, subfamily IIIA
IPR000225,IPR000357,IPR011989,IPR021133	0	7617	1	17383	-0.157808	0.695332	0.949698	Armadillo | HEAT | Armadillo-like helical; Armadillo-type fold | HEAT, type 2
IPR002290,IPR011989,IPR021133	0	7617	1	17383	-0.157808	0.695332	0.949698	Serine/threonine-protein kinase domain; Serine/threonine-protein kinase-like domain; Protein kinase, catalytic domain; Protein kinase-like domain | Armadillo-like helical; Armadillo-type fold | HEAT, type 2
IPR006863	0	7617	1	17383	-0.157808	0.695332	0.949698	Erv1/Alr; ERV/ALR sulphydryl oxidase
IPR021384	0	7617	1	17383	-0.157808	0.695332	0.949698	Mediator complex, subunit Med21
IPR019514,IPR019515	0	7617	1	17383	-0.157808	0.695332	0.949698	Protein of unknown function DUF2451, C-terminal | Vacuolar protein sorting-associated protein 54
IPR000268,IPR012287,IPR020789	0	7617	1	17383	-0.157808	0.695332	0.949698	RNA polymerase, subunit N/RPB10 | Homeodomain-related; Homeodomain-like | RNA polymerases, subunit N, zinc binding site
IPR001245,IPR001611,IPR003591	0	7617	1	17383	-0.157808	0.695332	0.949698	Serine-threonine/tyrosine-protein kinase; Protein kinase, catalytic domain; Protein kinase-like domain | Leucine-rich repeat | Leucine-rich repeat, typical subtype
IPR007594	0	7617	1	17383	-0.157808	0.695332	0.949698	RFT1
IPR010908	0	7617	1	17383	-0.157808	0.695332	0.949698	Longin; Longin-like
IPR000695,IPR004014,IPR005782,IPR005834,IPR006068,IPR008250,IPR018303	0	7617	1	17383	-0.157808	0.695332	0.949698	ATPase, P-type, H+ transporting proton pump; ATPase, P-type, K/Mg/Cd/Cu/Zn/Na/Ca/Na/H-transporter | ATPase, P-type cation-transporter, N-terminal | ATPase, P-type, calcium-transporting; ATPase, P-type, K/Mg/Cd/Cu/Zn/Na/Ca/Na/H-transporter | Haloacid dehalogenase-like hydrolase | ATPase, P-type cation-transporter, C-terminal | ATPase, P-type, ATPase-associated domain | ATPase, P-type phosphorylati…
IPR001487,IPR017413	0	7617	1	17383	-0.157808	0.695332	0.949698	Bromodomain | Transcription factor GTE6
IPR000197,IPR000433,IPR011011,IPR013178,IPR019786,IPR019787	0	7617	1	17383	-0.157808	0.695332	0.949698	Zinc finger, TAZ-type | Zinc finger, ZZ-type | Zinc finger, FYVE/PHD-type; Zinc finger, RING/FYVE/PHD-type | Histone H3-K56 acetyltransferase, RTT109 | Zinc finger, PHD-type, conserved site | Zinc finger, PHD-finger; Zinc finger, PHD-type
IPR011041,IPR018143	0	7617	1	17383	-0.157808	0.695332	0.949698	Soluble quinoprotein glucose/sorbosone dehydrogenase; Six-bladed beta-propeller, TolB-like | Folate receptor-like
IPR002549	0	7617	1	17383	-0.157808	0.695332	0.949698	Uncharacterised protein family UPF0118
IPR008469	0	7617	1	17383	-0.157808	0.695332	0.949698	DREPP plasma membrane polypeptide
IPR000185,IPR001841,IPR011115,IPR011116,IPR011130,IPR014018,IPR017986,IPR019782,IPR020472,IPR020937	0	7617	1	17383	-0.157808	0.695332	0.949698	SecA protein | Zinc finger, RING-type | SecA DEAD-like, N-terminal | SecA Wing/Scaffold | SecA preprotein, cross-linking domain | SecA motor DEAD | WD40-repeat-containing domain; WD40 repeat-like-containing domain; WD40/YVTN repeat-like-containing domain | WD40 repeat 2; WD40 repeat, subgroup; WD40 repeat | G-protein beta WD-40 repeat | SecA conserved site
IPR010800	0	7617	1	17383	-0.157808	0.695332	0.949698	Glycine rich protein
IPR005174,IPR022364	0	7617	1	17383	-0.157808	0.695332	0.949698	Protein of unknown function DUF295 | F-box domain, Skp2-like
IPR020819	0	7617	1	17383	-0.157808	0.695332	0.949698	DNA repair nuclease, XPF-type/Helicase; ERCC4 domain; Restriction endonuclease, type II-like
IPR010844	0	7617	1	17383	-0.157808	0.695332	0.949698	Occludin/RNA polymerase II elongation factor, ELL domain
IPR002719,IPR002720,IPR013763	0	7617	1	17383	-0.157808	0.695332	0.949698	Retinoblastoma-associated protein, B-box | Retinoblastoma-associated protein, A-box | Cyclin-like
IPR016651	0	7617	1	17383	-0.157808	0.695332	0.949698	Leucine carboxyl methyltransferase, LCTM1 1; Leucine carboxyl methyltransferase, eukaryotic; Leucine carboxyl methyltransferase
IPR002504,IPR016064,IPR017437	0	7617	1	17383	-0.157808	0.695332	0.949698	Inorganic polyphosphate/ATP-NAD kinase, predicted | ATP-NAD kinase, PpnK-type | ATP-NAD kinase, PpnK-type, all-beta
IPR001623,IPR016024	0	7617	1	17383	-0.157808	0.695332	0.949698	Heat shock protein DnaJ, N-terminal | Armadillo-type fold
IPR001245,IPR002290,IPR008271,IPR015784,IPR017441	0	7617	1	17383	-0.157808	0.695332	0.949698	Serine-threonine/tyrosine-protein kinase; Protein kinase, catalytic domain; Protein kinase-like domain | Serine/threonine-protein kinase domain; Serine/threonine-protein kinase-like domain; Protein kinase, catalytic domain; Protein kinase-like domain | Serine/threonine-protein kinase, active site | Serine/threonine-protein kinase, ATN1-like | Protein kinase, ATP binding site
IPR007042,IPR007087,IPR021933	0	7617	1	17383	-0.157808	0.695332	0.949698	Arsenite-resistance protein 2 | Zinc finger, C2H2-type; Zinc finger, C2H2-like | Protein of unknown function DUF3546
IPR013170	0	7617	1	17383	-0.157808	0.695332	0.949698	mRNA splicing factor, Cwf21
IPR000225,IPR000357,IPR011989,IPR013069	0	7617	1	17383	-0.157808	0.695332	0.949698	Armadillo | HEAT | Armadillo-like helical; Armadillo-type fold | BTB/POZ; BTB/POZ-like; BTB/POZ fold
IPR003835	0	7617	1	17383	-0.157808	0.695332	0.949698	Glycosyl transferase, family 19
IPR002314,IPR002320,IPR004154,IPR006195,IPR012947,IPR018163	0	7617	1	17383	-0.157808	0.695332	0.949698	Aminoacyl-tRNA synthetase, class II (G/ H/ P/ S), conserved domain | Threonyl-tRNA synthetase, class IIa | Anticodon-binding | Aminoacyl-tRNA synthetase, class II | Threonyl/alanyl tRNA synthetase, SAD | Threonyl/alanyl tRNA synthetase, class II-like, putative editing domain
IPR004113,IPR006094,IPR016167	0	7617	1	17383	-0.157808	0.695332	0.949698	FAD-linked oxidase, C-terminal; FAD-linked oxidase-like, C-terminal | FAD linked oxidase, N-terminal; FAD-binding, type 2 | FAD-binding, type 2, subdomain 1
IPR001288,IPR019814,IPR019815	0	7617	1	17383	-0.157808	0.695332	0.949698	Translation initiation factor 3 | Translation initiation factor 3, N-terminal | Translation initiation factor 3, C-terminal
IPR007330	0	7617	1	17383	-0.157808	0.695332	0.949698	MIT
IPR005540,IPR005541	0	7617	1	17383	-0.157808	0.695332	0.949698	KNOX1 | KNOX2
IPR000640,IPR000795,IPR004161,IPR005225,IPR005517	0	7617	1	17383	-0.157808	0.695332	0.949698	Translation elongation factor EFG/EF2, C-terminal; Elongation factor G/III/V | Protein synthesis factor, GTP-binding | Translation elongation factor EFTu/EF1A, domain 2; Translation elongation/initiation factor/Ribosomal, beta-barrel | Small GTP-binding protein domain | Translation elongation factor EFG/EF2, domain IV; Ribosomal protein S5 domain 2-type fold, subgroup; Ribosomal protein S5 domain…
IPR001248	0	7617	1	17383	-0.157808	0.695332	0.949698	Permease, cytosine/purines, uracil, thiamine, allantoin
IPR000560,IPR009078	0	7617	1	17383	-0.157808	0.695332	0.949698	Histidine phosphatase superfamily, clade-2 | Ferritin/ribonucleotide reductase-like
IPR001870,IPR018355	0	7617	1	17383	-0.157808	0.695332	0.949698	B302/SPRY domain | SPla/RYanodine receptor subgroup; SPla/RYanodine receptor SPRY
IPR005797,IPR016175	0	7617	1	17383	-0.157808	0.695332	0.949698	Cytochrome b/b6, N-terminal; Di-haem cytochrome, transmembrane | Cytochrome b/b6
IPR006244,IPR020586	0	7617	1	17383	-0.157808	0.695332	0.949698	Photosystem I PsaB; Photosystem I PsaA/PsaB | Photosystem I PsaA/PsaB, conserved site
IPR019038	0	7617	1	17383	-0.157808	0.695332	0.949698	DNA polymerase subunit Cdc27
IPR019035	0	7617	1	17383	-0.157808	0.695332	0.949698	Mediator complex, subunit Med12
IPR019320	0	7617	1	17383	-0.157808	0.695332	0.949698	Uncharacterised protein family UPF0402
IPR009548	0	7617	1	17383	-0.157808	0.695332	0.949698	Protein of unknown function DUF1168
IPR001650,IPR002121,IPR002464,IPR004589,IPR011545,IPR018982	0	7617	1	17383	-0.157808	0.695332	0.949698	Helicase, C-terminal | Helicase/RNase D C-terminal, HRDC domain | DNA/RNA helicase, ATP-dependent, DEAH-box type, conserved site | DNA helicase, ATP-dependent, RecQ type | DNA/RNA helicase, DEAD/DEAH box type, N-terminal; DEAD-like helicase | RQC domain
IPR008491	0	7617	1	17383	-0.157808	0.695332	0.949698	Protein of unknown function DUF773
IPR004022	0	7617	1	17383	-0.157808	0.695332	0.949698	DDT domain; DDT domain superfamily
IPR001841,IPR002110,IPR002290,IPR017907,IPR018957,IPR020635,IPR020683	0	7617	1	17383	-0.157808	0.695332	0.949698	Zinc finger, RING-type | Ankyrin repeat | Serine/threonine-protein kinase domain; Serine/threonine-protein kinase-like domain; Protein kinase, catalytic domain; Protein kinase-like domain | Zinc finger, RING-type, conserved site | Zinc finger, C3HC4 RING-type; Zinc finger, RING/FYVE/PHD-type | Tyrosine-protein kinase, catalytic domain; Serine-threonine/tyrosine-protein kinase; Protein kinase, cat…
IPR011515	0	7617	1	17383	-0.157808	0.695332	0.949698	Shugoshin, C-terminal
IPR008984	0	7617	1	17383	-0.157808	0.695332	0.949698	SMAD/FHA domain
IPR000315,IPR006734	0	7617	1	17383	-0.157808	0.695332	0.949698	Zinc finger, B-box | Protein of unknown function DUF597
IPR001841,IPR012866,IPR015880	0	7617	1	17383	-0.157808	0.695332	0.949698	Zinc finger, RING-type | Protein of unknown function DUF1644 | Zinc finger, C2H2-like
IPR008831	0	7617	1	17383	-0.157808	0.695332	0.949698	Mediator complex, subunit Med31
IPR018144	0	7617	1	17383	-0.157808	0.695332	0.949698	Plus-3 domain, subgroup; Plus-3
IPR021659	0	7617	1	17383	-0.157808	0.695332	0.949698	Protein of unknown function DUF3252
IPR018143	0	7617	1	17383	-0.157808	0.695332	0.949698	Folate receptor-like
IPR004146,IPR011424,IPR019787	0	7617	1	17383	-0.157808	0.695332	0.949698	DC1 | C1-like | Zinc finger, PHD-finger; Zinc finger, PHD-type
IPR000330,IPR001650,IPR002711,IPR014001	0	7617	1	17383	-0.157808	0.695332	0.949698	SNF2-related | Helicase, C-terminal | HNH endonuclease; HNH nuclease | DEAD-like helicase
IPR002735,IPR016189	0	7617	1	17383	-0.157808	0.695332	0.949698	Translation initiation factor IF2/IF5 | Translation initiation factor IF2/IF5, N-terminal
IPR001005,IPR010561	0	7617	1	17383	-0.157808	0.695332	0.949698	SANT domain, DNA binding; Homeodomain-related; Homeodomain-like | DIRP
IPR002682	0	7617	1	17383	-0.157808	0.695332	0.949698	Photosystem II PsbJ
IPR000967,IPR019786	0	7617	1	17383	-0.157808	0.695332	0.949698	Zinc finger, NF-X1-type | Zinc finger, PHD-type, conserved site
IPR002644	0	7617	1	17383	-0.157808	0.695332	0.949698	Photosystem II PsbZ, reaction centre
IPR006076,IPR006281	0	7617	1	17383	-0.157808	0.695332	0.949698	FAD dependent oxidoreductase | Sarcosine oxidase, monomeric
IPR016899	0	7617	1	17383	-0.157808	0.695332	0.949698	mRNA (guanine-N(7))-methyltransferase; mRNA capping enzyme, large subunit
IPR009057	0	7617	1	17383	-0.157808	0.695332	0.949698	Homeodomain-like
IPR000127,IPR000594,IPR009036,IPR014929,IPR018074,IPR019572	0	7617	1	17383	-0.157808	0.695332	0.949698	Ubiquitin-activating enzyme repeat | UBA/THIF-type NAD/FAD binding fold | Molybdenum cofactor biosynthesis, MoeB; NAD(P)-binding domain | E2 binding | Ubiquitin-activating enzyme, E1, active site | Ubiquitin-activating enzyme
IPR003439,IPR005895	0	7617	1	17383	-0.157808	0.695332	0.949698	ABC transporter-like; ATPase, AAA+ type, core | ABC transporter, haem export, CcmA
IPR000571,IPR003169,IPR011011,IPR018144,IPR019786,IPR019787,IPR019835	0	7617	1	17383	-0.157808	0.695332	0.949698	Zinc finger, CCCH-type | GYF | Zinc finger, FYVE/PHD-type; Zinc finger, RING/FYVE/PHD-type | Plus-3 domain, subgroup; Plus-3 | Zinc finger, PHD-type, conserved site | Zinc finger, PHD-finger; Zinc finger, PHD-type | SWIB domain; SWIB/MDM2 domain
IPR018960	0	7617	1	17383	-0.157808	0.695332	0.949698	Domain of unknown function DUF1990
IPR002931,IPR008979,IPR018325	0	7617	1	17383	-0.157808	0.695332	0.949698	Transglutaminase-like | Galactose-binding domain-like | DNA repair protein Rad4, transglutaminase-like domain
IPR004162,IPR013322,IPR018121	0	7617	1	17383	-0.157808	0.695332	0.949698	Seven-in-absentia protein, sina | TRAF-type | Seven-in-absentia protein, TRAF-like domain; TRAF-like
IPR001356,IPR005539,IPR005540,IPR005541,IPR017970	0	7617	1	17383	-0.157808	0.695332	0.949698	Homeobox; Homeodomain-related; Homeodomain-like | ELK | KNOX1 | KNOX2 | Homeobox, conserved site
IPR001005,IPR008468	0	7617	1	17383	-0.157808	0.695332	0.949698	SANT domain, DNA binding; Homeodomain-related; Homeodomain-like | DNA methyltransferase 1-associated 1
IPR001648,IPR018275	0	7617	1	17383	-0.157808	0.695332	0.949698	Ribosomal protein S18 | Ribosomal protein S18, conserved site
IPR001388,IPR002052,IPR011046,IPR019781	0	7617	1	17383	-0.157808	0.695332	0.949698	Synaptobrevin | DNA methylase, N-6 adenine-specific, conserved site | WD40 repeat-like-containing domain; WD40/YVTN repeat-like-containing domain | WD40 repeat, subgroup; WD40 repeat
IPR001783,IPR017938	0	7617	1	17383	-0.157808	0.695332	0.949698	Lumazine-binding protein | Riboflavin synthase-like beta-barrel
IPR002350	0	7617	1	17383	-0.157808	0.695332	0.949698	Proteinase inhibitor I1, Kazal
IPR011766,IPR012000,IPR012001,IPR012110	0	7617	1	17383	-0.157808	0.695332	0.949698	Thiamine pyrophosphate enzyme, C-terminal TPP-binding | Thiamine pyrophosphate enzyme, central domain | Thiamine pyrophosphate enzyme, N-terminal TPP-binding domain | Pyruvate decarboxylase/indolepyruvate decarboxylase
IPR003173,IPR014876,IPR017415	0	7617	1	17383	-0.157808	0.695332	0.949698	Transcriptional coactivator p15; ssDNA-binding transcriptional regulator | DEK, C-terminal | RNA polymerase II transcriptional coactivator KELP
IPR013187,IPR022364	0	7617	1	17383	-0.157808	0.695332	0.949698	F-box associated domain, type 3; F-box associated interaction domain | F-box domain, Skp2-like
IPR013257	0	7617	1	17383	-0.157808	0.695332	0.949698	SRI, Set2 Rpb1 interacting
IPR013255	0	7617	1	17383	-0.157808	0.695332	0.949698	Kinetochore-Ndc80 complex, subunit Spc25
IPR008851,IPR011039	0	7617	1	17383	-0.157808	0.695332	0.949698	Transcription initiation factor IIF, alpha subunit | Transcription Factor IIF, Rap30/Rap74, interaction
IPR010159	0	7617	1	17383	-0.157808	0.695332	0.949698	N-acyl-L-amino-acid amidohydrolase; Peptidase M20
IPR002085,IPR013149,IPR013154,IPR016040,IPR020843	0	7617	1	17383	-0.157808	0.695332	0.949698	Alcohol dehydrogenase superfamily, zinc-containing | Alcohol dehydrogenase, C-terminal | Alcohol dehydrogenase GroES-like; GroES-like | NAD(P)-binding domain | Polyketide synthase, enoylreductase
IPR007287,IPR017986,IPR019775,IPR019782,IPR020472	0	7617	1	17383	-0.157808	0.695332	0.949698	Sof1-like protein | WD40-repeat-containing domain; WD40 repeat-like-containing domain; WD40/YVTN repeat-like-containing domain | WD40 repeat, conserved site | WD40 repeat 2; WD40 repeat, subgroup; WD40 repeat | G-protein beta WD-40 repeat
IPR002539	0	7617	1	17383	-0.157808	0.695332	0.949698	MaoC-like dehydratase
IPR001245,IPR003613,IPR006016,IPR008271,IPR017441	0	7617	1	17383	-0.157808	0.695332	0.949698	Serine-threonine/tyrosine-protein kinase; Protein kinase, catalytic domain; Protein kinase-like domain | U box domain; Zinc finger, RING/FYVE/PHD-type | UspA; Rossmann-like alpha/beta/alpha sandwich fold | Serine/threonine-protein kinase, active site | Protein kinase, ATP binding site
IPR007021,IPR008906	0	7617	1	17383	-0.157808	0.695332	0.949698	Domain of unknown function DUF659 | HAT dimerisation
IPR001440,IPR003613,IPR011990,IPR013026	0	7617	1	17383	-0.157808	0.695332	0.949698	Tetratricopeptide TPR-1; Tetratricopeptide repeat | U box domain; Zinc finger, RING/FYVE/PHD-type | Tetratricopeptide-like helical | Tetratricopeptide repeat-containing
IPR013969	0	7617	1	17383	-0.157808	0.695332	0.949698	Oligosaccharide biosynthesis protein Alg14-like
IPR006693	0	7617	1	17383	-0.157808	0.695332	0.949698	AB-hydrolase-associated lipase region
IPR000477,IPR003545,IPR021891	0	7617	1	17383	-0.157808	0.695332	0.949698	Reverse transcriptase | Telomere reverse transcriptase | Telomerase ribonucleoprotein complex - RNA-binding domain
IPR000330,IPR001650,IPR001810,IPR001841,IPR011124,IPR014001,IPR017907	0	7617	1	17383	-0.157808	0.695332	0.949698	SNF2-related | Helicase, C-terminal | F-box domain, cyclin-like; F-box domain, Skp2-like | Zinc finger, RING-type | Zinc finger, CW-type | DEAD-like helicase | Zinc finger, RING-type, conserved site
IPR008928,IPR016518	0	7617	1	17383	-0.157808	0.695332	0.949698	Six-hairpin glycosidase-like | Alpha-L-fucosidase
IPR000873,IPR020459,IPR020845	0	7617	1	17383	-0.157808	0.695332	0.949698	AMP-dependent synthetase/ligase | AMP-binding | AMP-binding, conserved site
IPR001705,IPR018264	0	7617	1	17383	-0.157808	0.695332	0.949698	Ribosomal protein L33 | Ribosomal protein L33, conserved site
IPR006811	0	7617	1	17383	-0.157808	0.695332	0.949698	RNA polymerase II subunit A
IPR001650,IPR001841,IPR002464,IPR002867,IPR007087,IPR007502,IPR011545,IPR011709,IPR017907	0	7617	1	17383	-0.157808	0.695332	0.949698	Helicase, C-terminal | Zinc finger, RING-type | DNA/RNA helicase, ATP-dependent, DEAH-box type, conserved site | Zinc finger, C6HC-type | Zinc finger, C2H2-type; Zinc finger, C2H2-like | Helicase-associated domain | DNA/RNA helicase, DEAD/DEAH box type, N-terminal; DEAD-like helicase | Domain of unknown function DUF1605 | Zinc finger, RING-type, conserved site
IPR001853,IPR012336	0	7617	1	17383	-0.157808	0.695332	0.949698	DSBA-like thioredoxin domain | Thioredoxin-like fold
IPR002820	0	7617	1	17383	-0.157808	0.695332	0.949698	Molybdopterin cofactor biosynthesis C (MoaC) domain
IPR010926	0	7617	1	17383	-0.157808	0.695332	0.949698	Myosin tail 2
IPR000330,IPR000953,IPR001650,IPR001841,IPR009462,IPR009463,IPR011011,IPR014001,IPR019786,IPR019787	0	7617	1	17383	-0.157808	0.695332	0.949698	SNF2-related | Chromo domain/shadow; Chromo domain-like | Helicase, C-terminal | Zinc finger, RING-type | Domain of unknown function DUF1086 | Domain of unknown function DUF1087 | Zinc finger, FYVE/PHD-type; Zinc finger, RING/FYVE/PHD-type | DEAD-like helicase | Zinc finger, PHD-type, conserved site | Zinc finger, PHD-finger; Zinc finger, PHD-type
IPR000061,IPR000504,IPR006569,IPR008942,IPR012677,IPR013170	0	7617	1	17383	-0.157808	0.695332	0.949698	SWAP/Surp | RNA recognition motif domain | RNA polymerase II, large subunit, CTD | ENTH/VHS | Nucleotide-binding, alpha-beta plait | mRNA splicing factor, Cwf21
IPR007320	0	7617	1	17383	-0.157808	0.695332	0.949698	Programmed cell death protein 2, C-terminal
IPR000316	0	7617	1	17383	-0.157808	0.695332	0.949698	Plant EC metallothionein-like protein, family 15
IPR003701,IPR004843,IPR007281	0	7617	1	17383	-0.157808	0.695332	0.949698	DNA repair exonuclease | Metallo-dependent phosphatase | Mre11, DNA-binding
IPR001810,IPR002528,IPR013187	0	7617	1	17383	-0.157808	0.695332	0.949698	F-box domain, cyclin-like; F-box domain, Skp2-like | Multi antimicrobial extrusion protein | F-box associated domain, type 3; F-box associated interaction domain
IPR004820,IPR005248	0	7617	1	17383	-0.157808	0.695332	0.949698	Cytidylyltransferase; Rossmann-like alpha/beta/alpha sandwich fold | Probable nicotinate-nucleotide adenylyltransferase
IPR000626,IPR011943	0	7617	1	17383	-0.157808	0.695332	0.949698	Ubiquitin; Ubiquitin supergroup | HAD-superfamily hydrolase, subfamily IIID; NLI interacting factor
IPR013957	0	7617	1	17383	-0.157808	0.695332	0.949698	Domain of unknown function DUF1777
IPR017442,IPR018392	0	7617	1	17383	-0.157808	0.695332	0.949698	Serine/threonine-protein kinase-like domain; Protein kinase, catalytic domain; Protein kinase-like domain | Peptidoglycan-binding lysin domain
IPR000767,IPR002182,IPR015766	0	7617	1	17383	-0.157808	0.695332	0.949698	Disease resistance protein | NB-ARC | Leucine-rich repeat-containing protein 40
IPR001245,IPR010632	0	7617	1	17383	-0.157808	0.695332	0.949698	Serine-threonine/tyrosine-protein kinase; Protein kinase, catalytic domain; Protein kinase-like domain | Domain of unknown function DUF1221
IPR019024	0	7617	1	17383	-0.157808	0.695332	0.949698	Ribonuclease H2, subunit B
IPR011043	0	7617	1	17383	-0.157808	0.695332	0.949698	Galactose oxidase/kelch, beta-propeller
IPR001810,IPR006652,IPR011498,IPR013767,IPR015915	0	7617	1	17383	-0.157808	0.695332	0.949698	F-box domain, cyclin-like; F-box domain, Skp2-like | Kelch repeat type 1 | Kelch repeat type 2 | PAS fold; PAS | Kelch-type beta propeller; Galactose oxidase/kelch, beta-propeller
IPR008545,IPR018159	0	7617	1	17383	-0.157808	0.695332	0.949698	Protein of unknown function DUF827, plant | Spectrin/alpha-actinin
IPR012913	0	7617	1	17383	-0.157808	0.695332	0.949698	Glucosidase II beta subunit-like; Mannose-6-phosphate receptor, binding
IPR000685,IPR017444,IPR020878	0	7617	1	17383	-0.157808	0.695332	0.949698	Ribulose bisphosphate carboxylase, large subunit, C-terminal | Ribulose bisphosphate carboxylase, large subunit, N-terminal; Ribulose bisphosphate carboxylase, large subunit, ferrodoxin-like N-terminal | Ribulose bisphosphate carboxylase, large chain, active site
IPR002314,IPR004516,IPR006195	0	7617	1	17383	-0.157808	0.695332	0.949698	Aminoacyl-tRNA synthetase, class II (G/ H/ P/ S), conserved domain | Histidyl-tRNA synthetase, class IIa | Aminoacyl-tRNA synthetase, class II
IPR002078,IPR003579,IPR005225	0	7617	1	17383	-0.157808	0.695332	0.949698	RNA polymerase sigma factor 54, interaction; ATPase, AAA+ type, core | Ras small GTPase, Rab type; Small GTPase; Ras GTPase; Ras | Small GTP-binding protein domain
IPR003593,IPR013632,IPR016467,IPR020588	0	7617	1	17383	-0.157808	0.695332	0.949698	ATPase, AAA+ type, core | DNA recombination and repair protein Rad51, C-terminal | DNA recombination and repair protein, RecA-like | DNA recombination/repair protein RecA/RadB, ATP-binding domain
IPR001810,IPR006527,IPR013740	0	7617	1	17383	-0.157808	0.695332	0.949698	F-box domain, cyclin-like; F-box domain, Skp2-like | F-box associated domain, type 1; F-box associated interaction domain | Redoxin; Thioredoxin-like; Thioredoxin fold; Thioredoxin-like fold
IPR001965,IPR002219,IPR004146,IPR006016,IPR011424	0	7617	1	17383	-0.157808	0.695332	0.949698	Zinc finger, PHD-type | Protein kinase C-like, phorbol ester/diacylglycerol binding | DC1 | UspA; Rossmann-like alpha/beta/alpha sandwich fold | C1-like
IPR003103,IPR019955	0	7617	1	17383	-0.157808	0.695332	0.949698	Apoptosis regulator, Bcl-2 protein, BAG | Ubiquitin supergroup
IPR019155	0	7617	1	17383	-0.157808	0.695332	0.949698	Uncharacterised protein family FPL
IPR001841,IPR004146,IPR011424	0	7617	1	17383	-0.157808	0.695332	0.949698	Zinc finger, RING-type | DC1 | C1-like
IPR017066	0	7617	1	17383	-0.157808	0.695332	0.949698	S-ribonuclease binding protein, SBP1, pollen
IPR007863,IPR011237,IPR011765	0	7617	1	17383	-0.157808	0.695332	0.949698	Peptidase M16, C-terminal | Peptidase M16, core; Metalloenzyme, LuxS/M16 peptidase-like, metal-binding | Peptidase M16, N-terminal
IPR010378	0	7617	1	17383	-0.157808	0.695332	0.949698	Protein of unknown function DUF974
IPR004193,IPR006047,IPR013783,IPR014756	0	7617	1	17383	-0.157808	0.695332	0.949698	Glycoside hydrolase, family 13, N-terminal | Glycosyl hydrolase, family 13, catalytic domain; Glycoside hydrolase, subgroup, catalytic core; Glycoside hydrolase, superfamily | Immunoglobulin-like fold | Immunoglobulin E-set
IPR001650,IPR001878,IPR011545,IPR012562,IPR014014	0	7617	1	17383	-0.157808	0.695332	0.949698	Helicase, C-terminal | Zinc finger, CCHC-type | DNA/RNA helicase, DEAD/DEAH box type, N-terminal; DEAD-like helicase | GUCT | RNA helicase, DEAD-box type, Q motif
IPR006595	0	7617	1	17383	-0.157808	0.695332	0.949698	CTLH, C-terminal LisH motif
IPR002078,IPR003578,IPR003579	0	7617	1	17383	-0.157808	0.695332	0.949698	RNA polymerase sigma factor 54, interaction; ATPase, AAA+ type, core | Small GTPase, Rho type; Ras GTPase; Ras | Ras small GTPase, Rab type; Small GTPase; Ras GTPase; Ras
IPR000313,IPR001214,IPR003616,IPR011011,IPR018516,IPR018518,IPR019786,IPR019787	0	7617	1	17383	-0.157808	0.695332	0.949698	PWWP | SET domain | Post-SET domain | Zinc finger, FYVE/PHD-type; Zinc finger, RING/FYVE/PHD-type | FY-rich, C-terminal subgroup; FY-rich, C-terminal | FY-rich, N-terminal subgroup; FY-rich, N-terminal | Zinc finger, PHD-type, conserved site | Zinc finger, PHD-finger; Zinc finger, PHD-type
IPR010977,IPR015421,IPR015422,IPR015424,IPR021115	0	7617	1	17383	-0.157808	0.695332	0.949698	Aromatic-L-amino-acid decarboxylase; Pyridoxal phosphate-dependent decarboxylase | Pyridoxal phosphate-dependent transferase, major region, subdomain 1 | Pyridoxal phosphate-dependent transferase, major region, subdomain 2 | Pyridoxal phosphate-dependent transferase, major domain | Pyridoxal-phosphate binding site
IPR000357,IPR001494,IPR011989,IPR021133	0	7617	1	17383	-0.157808	0.695332	0.949698	HEAT | Importin-beta, N-terminal | Armadillo-like helical; Armadillo-type fold | HEAT, type 2
IPR001133	0	7617	1	17383	-0.157808	0.695332	0.949698	NADH-ubiquinone oxidoreductase chain 4L/K
IPR013261	0	7617	1	17383	-0.157808	0.695332	0.949698	Mitochondrial inner membrane translocase complex, subunit Tim21
IPR000048,IPR001609,IPR002710,IPR003593,IPR004009,IPR018444	0	7617	1	17383	-0.157808	0.695332	0.949698	IQ motif, EF-hand binding site | Myosin head, motor domain | Dilute | ATPase, AAA+ type, core | Myosin, N-terminal, SH3-like | Dil domain
IPR001752,IPR010544	0	7617	1	17383	-0.157808	0.695332	0.949698	Kinesin, motor domain | Kinesin-related conserved domain
IPR019128	0	7617	1	17383	-0.157808	0.695332	0.949698	Sister chromatid cohesion protein DCC1
IPR000953,IPR017398	0	7617	1	17383	-0.157808	0.695332	0.949698	Chromo domain/shadow; Chromo domain-like | Histone H4 acetyltransferase, NuA4 complex, Eaf3/MRG15 subunit; MRG
IPR019498	0	7617	1	17383	-0.157808	0.695332	0.949698	MENTAL domain
IPR001810,IPR004000	0	7617	1	17383	-0.157808	0.695332	0.949698	F-box domain, cyclin-like; F-box domain, Skp2-like | Actin-like
IPR003148,IPR006153,IPR016040	0	7617	1	17383	-0.157808	0.695332	0.949698	Regulator of K+ conductance, N-terminal | Cation/H+ exchanger | NAD(P)-binding domain
IPR009060	0	7617	1	17383	-0.157808	0.695332	0.949698	UBA-like
IPR008554,IPR012335	0	7617	1	17383	-0.157808	0.695332	0.949698	Glutaredoxin-like | Thioredoxin fold; Thioredoxin-like fold
IPR018786	0	7617	1	17383	-0.157808	0.695332	0.949698	Protein of unknown function DUF2343
IPR011205	0	7617	1	17383	-0.157808	0.695332	0.949698	Uncharacterised conserved protein UCP015417, vWA
IPR000626,IPR019387	0	7617	1	17383	-0.157808	0.695332	0.949698	Ubiquitin; Ubiquitin supergroup | Uncharacterised protein domain SAYSvFN
IPR006921,IPR007701,IPR016024	0	7617	1	17383	-0.157808	0.695332	0.949698	Interferon-related developmental regulator, C-terminal | Interferon-related developmental regulator, N-terminal | Armadillo-type fold
IPR002099,IPR003594,IPR014762,IPR014763,IPR014790	0	7617	1	17383	-0.157808	0.695332	0.949698	DNA mismatch repair protein | ATPase-like, ATP-binding domain | DNA mismatch repair, conserved site | DNA mismatch repair protein, N-terminal | MutL, C-terminal, dimerisation
IPR011009,IPR019189	0	7617	1	17383	-0.157808	0.695332	0.949698	Protein kinase-like domain | Ribosomal protein L27/L41, mitochondrial
IPR001841,IPR001870,IPR018355	0	7617	1	17383	-0.157808	0.695332	0.949698	Zinc finger, RING-type | B302/SPRY domain | SPla/RYanodine receptor subgroup; SPla/RYanodine receptor SPRY
IPR018996	0	7617	1	17383	-0.157808	0.695332	0.949698	Inner nuclear membrane protein MAN1
IPR002290,IPR003613,IPR017441,IPR020635	0	7617	1	17383	-0.157808	0.695332	0.949698	Serine/threonine-protein kinase domain; Serine/threonine-protein kinase-like domain; Protein kinase, catalytic domain; Protein kinase-like domain | U box domain; Zinc finger, RING/FYVE/PHD-type | Protein kinase, ATP binding site | Tyrosine-protein kinase, catalytic domain; Serine-threonine/tyrosine-protein kinase; Protein kinase, catalytic domain; Protein kinase-like domain
IPR005225,IPR006073,IPR014813	0	7617	1	17383	-0.157808	0.695332	0.949698	Small GTP-binding protein domain | GTP1/OBG; GTP-binding domain, HSR1-related | GNL3L/Grn1 putative GTPase
IPR000943,IPR007624,IPR007627,IPR007630,IPR009042,IPR011991,IPR013324,IPR013325,IPR016262	0	7617	1	17383	-0.157808	0.695332	0.949698	RNA polymerase sigma-70 factor; RNA polymerase sigma-70 | RNA polymerase sigma-70 region 3 | RNA polymerase sigma-70 region 2 | RNA polymerase sigma-70 region 4 | RNA polymerase sigma-70 region 1.2 | Winged helix-turn-helix transcription repressor DNA-binding | RNA polymerase sigma factor, region 3/4 | RNA polymerase sigma factor, region 2 | RNA polymerase sigma factor, SigB/SigC/SigD, plastid
IPR006992	0	7617	1	17383	-0.157808	0.695332	0.949698	Amidohydrolase 2
IPR006073,IPR006169,IPR014100	0	7617	1	17383	-0.157808	0.695332	0.949698	GTP1/OBG; GTP-binding domain, HSR1-related | GTP1/OBG subdomain | GTP-binding protein Obg/CgtA
IPR003774,IPR012335	0	7617	1	17383	-0.157808	0.695332	0.949698	Protein of unknown function DUF179 | Thioredoxin fold; Thioredoxin-like fold
IPR000742,IPR001577,IPR006210,IPR013032,IPR013111	0	7617	1	17383	-0.157808	0.695332	0.949698	Epidermal growth factor-like, type 3 | Peptidase M8, leishmanolysin | Epidermal growth factor-like | EGF-like region, conserved site | EGF, extracellular
IPR000504,IPR001841,IPR012677	0	7617	1	17383	-0.157808	0.695332	0.949698	RNA recognition motif domain | Zinc finger, RING-type | Nucleotide-binding, alpha-beta plait
IPR000271,IPR020939	0	7617	1	17383	-0.157808	0.695332	0.949698	Ribosomal protein L34 | Ribosomal protein L34, conserved site
IPR004083,IPR011989,IPR017986,IPR019781	0	7617	1	17383	-0.157808	0.695332	0.949698	Regulatory associated protein of TOR | Armadillo-like helical; Armadillo-type fold | WD40-repeat-containing domain; WD40 repeat-like-containing domain; WD40/YVTN repeat-like-containing domain | WD40 repeat, subgroup; WD40 repeat
IPR001701,IPR008928,IPR012341,IPR018221,IPR019028	0	7617	1	17383	-0.157808	0.695332	0.949698	Glycoside hydrolase, family 9 | Six-hairpin glycosidase-like | Six-hairpin glycosidase | Glycoside hydrolase, family 9, active site | Carbohydrate binding domain CBM49
IPR001752,IPR001841,IPR019821	0	7617	1	17383	-0.157808	0.695332	0.949698	Kinesin, motor domain | Zinc finger, RING-type | Kinesin, motor region, conserved site
IPR002035,IPR010734,IPR013989,IPR018029	0	7617	1	17383	-0.157808	0.695332	0.949698	von Willebrand factor, type A | Copine | Development/cell death domain | C2 membrane targeting protein; C2 calcium-dependent membrane targeting; C2 calcium/lipid-binding domain, CaLB
IPR008984,IPR010347	0	7617	1	17383	-0.157808	0.695332	0.949698	SMAD/FHA domain | Tyrosyl-DNA phosphodiesterase
IPR006564,IPR018289	0	7617	1	17383	-0.157808	0.695332	0.949698	Zinc finger, PMZ-type; Zinc finger, SWIM-type | MULE transposase, conserved domain
IPR020636	0	7617	1	17383	-0.157808	0.695332	0.949698	Calcium/calmodulin-dependent protein kinase-like
IPR011685,IPR011992,IPR018249	0	7617	1	17383	-0.157808	0.695332	0.949698	LETM1-like | EF-hand-like domain | EF-HAND 2
IPR006462,IPR006912,IPR008966	0	7617	1	17383	-0.157808	0.695332	0.949698	Protein of unknown function DUF626, Arabidopsis thaliana | Putative harbinger transposase-derived nuclease | Adhesion, bacterial
IPR006047,IPR012850	0	7617	1	17383	-0.157808	0.695332	0.949698	Glycosyl hydrolase, family 13, catalytic domain; Glycoside hydrolase, subgroup, catalytic core; Glycoside hydrolase, superfamily | Alpha-amylase, C-terminal beta-sheet
IPR000742,IPR000858,IPR001480,IPR002290,IPR008271,IPR013227,IPR020635,IPR021820	0	7617	1	17383	-0.157808	0.695332	0.949698	Epidermal growth factor-like, type 3 | S-locus glycoprotein | Bulb-type lectin domain | Serine/threonine-protein kinase domain; Serine/threonine-protein kinase-like domain; Protein kinase, catalytic domain; Protein kinase-like domain | Serine/threonine-protein kinase, active site | PAN-2 domain; Apple-like | Tyrosine-protein kinase, catalytic domain; Serine-threonine/tyrosine-protein kinase; Prot…
IPR007135	0	7617	1	17383	-0.157808	0.695332	0.949698	Autophagy-related protein 3
IPR000212,IPR014808	0	7617	1	17383	-0.157808	0.695332	0.949698	DNA helicase, UvrD/REP type | DNA replication factor Dna2
IPR013260	0	7617	1	17383	-0.157808	0.695332	0.949698	mRNA splicing factor SYF2
IPR017941	0	7617	1	17383	-0.157808	0.695332	0.949698	Rieske [2Fe-2S] iron-sulphur domain
IPR000403,IPR001263,IPR015433,IPR018936	0	7617	1	17383	-0.157808	0.695332	0.949698	Phosphatidylinositol 3-/4-kinase, catalytic; Protein kinase-like domain | Phosphoinositide 3-kinase, accessory (PIK) domain; Armadillo-type fold | Phosphatidylinositol Kinase | Phosphatidylinositol 3/4-kinase, conserved site
IPR006216,IPR006241,IPR013081	0	7617	1	17383	-0.157808	0.695332	0.949698	Photosystem II cytochrome b559, conserved site | Photosystem II cytochrome b559, beta subunit | Photosystem II cytochrome b559, N-terminal
IPR006153,IPR018418	0	7617	1	17383	-0.157808	0.695332	0.949698	Cation/H+ exchanger | Na+/H+ exchanger, isoforms 7/8; Cation/H+ exchanger, CPA1 family
IPR001564,IPR001849,IPR011993	0	7617	1	17383	-0.157808	0.695332	0.949698	Nucleoside diphosphate kinase | Pleckstrin homology domain | Pleckstrin homology-type
IPR000701	0	7617	1	17383	-0.157808	0.695332	0.949698	Succinate dehydrogenase/Fumarate reductase, transmembrane subunit
IPR000504,IPR001202,IPR012677	0	7617	1	17383	-0.157808	0.695332	0.949698	RNA recognition motif domain | WW/Rsp5/WWP | Nucleotide-binding, alpha-beta plait
IPR017984,IPR018125	0	7617	1	17383	-0.157808	0.695332	0.949698	Chromo domain subgroup; Chromo domain; Chromo domain/shadow; Chromo domain-like | Chromo shadow, subgroup; Chromo shadow; Chromo domain/shadow; Chromo domain-like
IPR019634	0	7617	1	17383	-0.157808	0.695332	0.949698	Uncharacterised protein family Ycf49
IPR001701,IPR008928,IPR008965,IPR012341,IPR018221,IPR019028	0	7617	1	17383	-0.157808	0.695332	0.949698	Glycoside hydrolase, family 9 | Six-hairpin glycosidase-like | Carbohydrate-binding | Six-hairpin glycosidase | Glycoside hydrolase, family 9, active site | Carbohydrate binding domain CBM49
IPR003648,IPR004098	0	7617	1	17383	-0.157808	0.695332	0.949698	Splicing factor motif; Pre-mRNA processing factor 4 (PRP4)-like | Prp18
IPR001537,IPR004441,IPR013123	0	7617	1	17383	-0.157808	0.695332	0.949698	tRNA/rRNA methyltransferase, SpoU | RNA methyltransferase TrmH, group 3 | RNA 2-O ribose methyltransferase, substrate binding
IPR001026,IPR002014	0	7617	1	17383	-0.157808	0.695332	0.949698	Epsin domain, N-terminal; Epsin-like, N-terminal; ENTH/VHS | VHS; ENTH/VHS
IPR011011,IPR011124,IPR019786,IPR019787	0	7617	1	17383	-0.157808	0.695332	0.949698	Zinc finger, FYVE/PHD-type; Zinc finger, RING/FYVE/PHD-type | Zinc finger, CW-type | Zinc finger, PHD-type, conserved site | Zinc finger, PHD-finger; Zinc finger, PHD-type
IPR000858,IPR001480,IPR002290,IPR008271,IPR013227,IPR017441,IPR020635,IPR021820,IPR022126	0	7617	1	17383	-0.157808	0.695332	0.949698	S-locus glycoprotein | Bulb-type lectin domain | Serine/threonine-protein kinase domain; Serine/threonine-protein kinase-like domain; Protein kinase, catalytic domain; Protein kinase-like domain | Serine/threonine-protein kinase, active site | PAN-2 domain; Apple-like | Protein kinase, ATP binding site | Tyrosine-protein kinase, catalytic domain; Serine-threonine/tyrosine-protein kinase; Protein …
IPR011990,IPR013026,IPR013940,IPR019734	0	7617	1	17383	-0.157808	0.695332	0.949698	Tetratricopeptide-like helical | Tetratricopeptide repeat-containing | Meiosis specific protein SPO22 | Tetratricopeptide repeat
IPR021420	0	7617	1	17383	-0.157808	0.695332	0.949698	Protein of unknown function DUF3067
IPR001117,IPR002355,IPR008972,IPR011706,IPR011707,IPR017760	0	7617	1	17383	-0.157808	0.695332	0.949698	Multicopper oxidase, type 1 | Multicopper oxidase, copper-binding site | Cupredoxin | Multicopper oxidase, type 2 | Multicopper oxidase, type 3 | L-ascorbate oxidase, plants
IPR019398	0	7617	1	17383	-0.157808	0.695332	0.949698	Pre-rRNA-processing protein TSR2
IPR002060,IPR008949	0	7617	1	17383	-0.157808	0.695332	0.949698	Squalene/phytoene synthase | Terpenoid synthase
IPR001694,IPR018086	0	7617	1	17383	-0.157808	0.695332	0.949698	NADH:ubiquinone oxidoreductase, subunit 1/F420H2 oxidoreductase subunit H | NADH:ubiquinone oxidoreductase, subunit 1, conserved site
IPR001245,IPR002902,IPR008271,IPR008985,IPR017441	0	7617	1	17383	-0.157808	0.695332	0.949698	Serine-threonine/tyrosine-protein kinase; Protein kinase, catalytic domain; Protein kinase-like domain | Gnk2-homologous domain | Serine/threonine-protein kinase, active site | Concanavalin A-like lectin/glucanase | Protein kinase, ATP binding site
IPR015216	0	7617	1	17383	-0.157808	0.695332	0.949698	SANT associated
IPR013883	0	7617	1	17383	-0.157808	0.695332	0.949698	Transcription factor Iwr1
IPR019012	0	7617	1	17383	-0.157808	0.695332	0.949698	RNA cap guanine-N2 methyltransferase
IPR021495	0	7617	1	17383	-0.157808	0.695332	0.949698	Protein of unknown function DUF3148
IPR001611,IPR003591,IPR015766	0	7617	1	17383	-0.157808	0.695332	0.949698	Leucine-rich repeat | Leucine-rich repeat, typical subtype | Leucine-rich repeat-containing protein 40
IPR007699,IPR011990,IPR013026,IPR017447,IPR019734	0	7617	1	17383	-0.157808	0.695332	0.949698	SGS | Tetratricopeptide-like helical | Tetratricopeptide repeat-containing | CS domain; CS-like domain; HSP20-like chaperone | Tetratricopeptide repeat
IPR004193,IPR006047,IPR014756	0	7617	1	17383	-0.157808	0.695332	0.949698	Glycoside hydrolase, family 13, N-terminal | Glycosyl hydrolase, family 13, catalytic domain; Glycoside hydrolase, subgroup, catalytic core; Glycoside hydrolase, superfamily | Immunoglobulin E-set
IPR001357,IPR003959,IPR008921,IPR012178,IPR013725	0	7617	1	17383	-0.157808	0.695332	0.949698	BRCT | ATPase, AAA-type, core; ATPase, AAA+ type, core | DNA polymerase III, clamp loader complex, gamma/delta/delta subunit, C-terminal | DNA replication factor C, large subunit | DNA replication factor RFC1, C-terminal
IPR012947,IPR018163,IPR018164,IPR018165	0	7617	1	17383	-0.157808	0.695332	0.949698	Threonyl/alanyl tRNA synthetase, SAD | Threonyl/alanyl tRNA synthetase, class II-like, putative editing domain | Alanyl-tRNA synthetase, class IIc, N-terminal | Alanyl-tRNA synthetase, class IIc, core domain
IPR002018,IPR013094	0	7617	1	17383	-0.157808	0.695332	0.949698	Carboxylesterase, type B | Alpha/beta hydrolase fold-3
IPR002290,IPR002885,IPR008271,IPR020636	0	7617	1	17383	-0.157808	0.695332	0.949698	Serine/threonine-protein kinase domain; Serine/threonine-protein kinase-like domain; Protein kinase, catalytic domain; Protein kinase-like domain | Pentatricopeptide repeat | Serine/threonine-protein kinase, active site | Calcium/calmodulin-dependent protein kinase-like
IPR002187,IPR015867,IPR017918	0	7617	1	17383	-0.157808	0.695332	0.949698	Nitrogen regulatory protein PII | Nitrogen regulatory protein PII/ATP phosphoribosyltransferase, C-terminal; Nitrogen regulatory PII-like, alpha/beta | Nitrogen regulatory protein PII, conserved site
IPR004855,IPR009088,IPR013028	0	7617	1	17383	-0.157808	0.695332	0.949698	Transcription factor IIA, alpha/beta subunit | Transcription factor IIA, beta-barrel | Transcription factor IIA, alpha subunit, N-terminal; Transcription factor IIA, helical
IPR019167	0	7617	1	17383	-0.157808	0.695332	0.949698	Topoisomerase II-associated protein PAT1
IPR019164	0	7617	1	17383	-0.157808	0.695332	0.949698	Protein of unknown function DUF2053, membrane
IPR001926	0	7617	1	17383	-0.157808	0.695332	0.949698	Pyridoxal phosphate-dependent enzyme, beta subunit
IPR001494,IPR011989,IPR013713	0	7617	1	17383	-0.157808	0.695332	0.949698	Importin-beta, N-terminal | Armadillo-like helical; Armadillo-type fold | Exportin/Importin, Cse1-like
IPR004843,IPR007708	0	7617	1	17383	-0.157808	0.695332	0.949698	Metallo-dependent phosphatase | Lariat debranching enzyme, C-terminal
IPR000120	0	7617	1	17383	-0.157808	0.695332	0.949698	Amidase
IPR001000,IPR003305,IPR013781	0	7617	1	17383	-0.157808	0.695332	0.949698	Glycoside hydrolase, family 10 | Carbohydrate-binding, CenC-like; Galactose-binding domain-like | Glycoside hydrolase, subgroup, catalytic core; Glycoside hydrolase, superfamily
IPR001469,IPR020546,IPR020547	0	7617	1	17383	-0.157808	0.695332	0.949698	ATPase, F1 complex, delta/epsilon subunit | ATPase, F1 complex, delta/epsilon subunit, N-terminal | ATPase, F1 complex, delta/epsilon subunit, C-terminal
IPR012445	0	7617	1	17383	-0.157808	0.695332	0.949698	Autophagy-related protein 1010
IPR000961,IPR002290,IPR008271	0	7617	1	17383	-0.157808	0.695332	0.949698	AGC-kinase, C-terminal | Serine/threonine-protein kinase domain; Serine/threonine-protein kinase-like domain; Protein kinase, catalytic domain; Protein kinase-like domain | Serine/threonine-protein kinase, active site
IPR001406,IPR020094,IPR020103	0	7617	1	17383	-0.157808	0.695332	0.949698	Pseudouridine synthase I, TruA | Pseudouridine synthase I, TruA, N-terminal; Pseudouridine synthase I, TruA, alpha/beta domain | Pseudouridine synthase, catalytic domain
IPR000795,IPR002917,IPR003733	0	7617	1	17383	-0.157808	0.695332	0.949698	Protein synthesis factor, GTP-binding | GTP-binding domain, HSR1-related | Thiamine monophosphate synthase
IPR005314	0	7617	1	17383	-0.157808	0.695332	0.949698	Peptidase C50, separase
IPR015724	0	7617	1	17383	-0.157808	0.695332	0.949698	Serine endopeptidase DegP2
IPR000182,IPR001357	0	7617	1	17383	-0.157808	0.695332	0.949698	GCN5-related N-acetyltransferase (GNAT) domain; Acyl-CoA N-acyltransferase | BRCT
IPR007022,IPR016024	0	7617	1	17383	-0.157808	0.695332	0.949698	Survival motor neuron interacting protein 1 | Armadillo-type fold
IPR015222	0	7617	1	17383	-0.157808	0.695332	0.949698	Mitochondrial matrix Mmp37
IPR000424,IPR016027	0	7617	1	17383	-0.157808	0.695332	0.949698	Primosome PriB/single-strand DNA-binding | Nucleic acid-binding, OB-fold-like
IPR015697	0	7617	1	17383	-0.157808	0.695332	0.949698	Gamma tubulin complex protein 3; Spc97/Spc98
IPR001841,IPR011011,IPR011989,IPR019786,IPR019787	0	7617	1	17383	-0.157808	0.695332	0.949698	Zinc finger, RING-type | Zinc finger, FYVE/PHD-type; Zinc finger, RING/FYVE/PHD-type | Armadillo-like helical; Armadillo-type fold | Zinc finger, PHD-type, conserved site | Zinc finger, PHD-finger; Zinc finger, PHD-type
IPR010591	0	7617	1	17383	-0.157808	0.695332	0.949698	ATP11
IPR003593,IPR008046,IPR012340,IPR018525	0	7617	1	17383	-0.157808	0.695332	0.949698	ATPase, AAA+ type, core | Mini-chromosome maintenance complex protein 3; Mini-chromosome maintenance, DNA-dependent ATPase | Nucleic acid-binding, OB-fold; Nucleic acid-binding, OB-fold-like | Mini-chromosome maintenance, conserved site
IPR004792	0	7617	1	17383	-0.157808	0.695332	0.949698	Conserved hypothetical protein CHP00275, flavoprotein HI0933-like
IPR001357,IPR001510,IPR004102,IPR008288,IPR008893,IPR012317,IPR012982	0	7617	1	17383	-0.157808	0.695332	0.949698	BRCT | Zinc finger, PARP-type | Poly(ADP-ribose) polymerase, regulatory domain | NAD+ ADP-ribosyltransferase | WGR domain | Poly(ADP-ribose) polymerase, catalytic domain | PADR1
IPR001000,IPR004330,IPR006564,IPR018289	0	7617	1	17383	-0.157808	0.695332	0.949698	Glycoside hydrolase, family 10 | Transcription factor, FAR1-related | Zinc finger, PMZ-type; Zinc finger, SWIM-type | MULE transposase, conserved domain
IPR001401,IPR015577	0	7617	1	17383	-0.157808	0.695332	0.949698	Dynamin, GTPase domain | Interferon-induced Mx protein; Dynamin
IPR010994	0	7617	1	17383	-0.157808	0.695332	0.949698	RuvA domain 2-like
IPR005550	0	7617	1	17383	-0.157808	0.695332	0.949698	Kinetochore protein Ndc80
IPR001932,IPR008271,IPR017442	0	7617	1	17383	-0.157808	0.695332	0.949698	Protein phosphatase 2C-like | Serine/threonine-protein kinase, active site | Serine/threonine-protein kinase-like domain; Protein kinase, catalytic domain; Protein kinase-like domain
IPR008671	0	7617	1	17383	-0.157808	0.695332	0.949698	Lycopene cyclase-type, FAD-binding
IPR000467,IPR000504,IPR001876,IPR012677	0	7617	1	17383	-0.157808	0.695332	0.949698	D111/G-patch | RNA recognition motif domain | Zinc finger, RanBP2-type | Nucleotide-binding, alpha-beta plait
IPR022091,IPR022092	0	7617	1	17383	-0.157808	0.695332	0.949698	TATA element modulatory factor 1 TATA binding | TATA element modulatory factor 1 DNA binding
IPR000897,IPR004390,IPR013822	0	7617	1	17383	-0.157808	0.695332	0.949698	Signal recognition particle, SRP54 subunit, GTPase; ATPase, AAA+ type, core | Cell division transporter substrate-binding protein FtsY | Signal recognition particle, SRP54 subunit, helical bundle
IPR003583,IPR003593,IPR010995,IPR011941,IPR013632,IPR020587,IPR020588	0	7617	1	17383	-0.157808	0.695332	0.949698	Helix-hairpin-helix DNA-binding motif, class 1 | ATPase, AAA+ type, core | DNA repair Rad51/transcription factor NusA, alpha-helical | DNA recombination/repair protein Rad51; DNA recombination and repair protein, RecA-like | DNA recombination and repair protein Rad51, C-terminal | DNA recombination/repair protein RecA, monomer-monomer interface | DNA recombination/repair protein RecA/RadB, ATP-bi…
IPR005717,IPR020606	0	7617	1	17383	-0.157808	0.695332	0.949698	Ribosomal protein S7, bacterial-type; Ribosomal protein S7 | Ribosomal protein S7, conserved site
IPR001623,IPR011990	0	7617	1	17383	-0.157808	0.695332	0.949698	Heat shock protein DnaJ, N-terminal | Tetratricopeptide-like helical
IPR003439,IPR017940	0	7617	1	17383	-0.157808	0.695332	0.949698	ABC transporter-like; ATPase, AAA+ type, core | ABC transporter, integral membrane type 1; ABC transporter, transmembrane domain, type 1
IPR011197	0	7617	1	17383	-0.157808	0.695332	0.949698	Uncharacterised conserved protein UCP012318; Protein of unknown function DUF455
IPR014780,IPR020103	0	7617	1	17383	-0.157808	0.695332	0.949698	tRNA pseudouridine synthase II, TruB; Pseudouridine synthase II | Pseudouridine synthase, catalytic domain
IPR015267	0	7617	1	17383	-0.157808	0.695332	0.949698	Protein phosphatase 4 core regulatory subunit R2
IPR004113,IPR006094,IPR016167,IPR016168	0	7617	1	17383	-0.157808	0.695332	0.949698	FAD-linked oxidase, C-terminal; FAD-linked oxidase-like, C-terminal | FAD linked oxidase, N-terminal; FAD-binding, type 2 | FAD-binding, type 2, subdomain 1 | FAD-linked oxidase, FAD-binding, subdomain 2
IPR001487,IPR017986,IPR019775,IPR019782	0	7617	1	17383	-0.157808	0.695332	0.949698	Bromodomain | WD40-repeat-containing domain; WD40 repeat-like-containing domain; WD40/YVTN repeat-like-containing domain | WD40 repeat, conserved site | WD40 repeat 2; WD40 repeat, subgroup; WD40 repeat
IPR002130,IPR003959,IPR003960,IPR005937	0	7617	1	17383	-0.157808	0.695332	0.949698	Peptidyl-prolyl cis-trans isomerase, cyclophilin-type; Cyclophilin-like | ATPase, AAA-type, core; ATPase, AAA+ type, core | ATPase, AAA-type, conserved site | 26S proteasome subunit P45
IPR005679,IPR012340	0	7617	1	17383	-0.157808	0.695332	0.949698	Ribosomal protein S12, bacteria; Ribosomal protein S12/S23 | Nucleic acid-binding, OB-fold; Nucleic acid-binding, OB-fold-like
IPR010014	0	7617	1	17383	-0.157808	0.695332	0.949698	Diphthamide synthesis, DHP2; Diphthamide synthesis, DPH1/DHP2
IPR005519	0	7617	1	17383	-0.157808	0.695332	0.949698	Acid phosphatase (Class B)
IPR010544	0	7617	1	17383	-0.157808	0.695332	0.949698	Kinesin-related conserved domain
IPR006567,IPR013536,IPR018997	0	7617	1	17383	-0.157808	0.695332	0.949698	PUG domain | WLM | PUB domain
IPR011547	0	7617	1	17383	-0.157808	0.695332	0.949698	Sulphate transporter
IPR000858,IPR001480,IPR002290,IPR008271,IPR013227,IPR017441,IPR020635,IPR021820	0	7617	1	17383	-0.157808	0.695332	0.949698	S-locus glycoprotein | Bulb-type lectin domain | Serine/threonine-protein kinase domain; Serine/threonine-protein kinase-like domain; Protein kinase, catalytic domain; Protein kinase-like domain | Serine/threonine-protein kinase, active site | PAN-2 domain; Apple-like | Protein kinase, ATP binding site | Tyrosine-protein kinase, catalytic domain; Serine-threonine/tyrosine-protein kinase; Protein …
IPR001841,IPR017986,IPR019782,IPR020472	0	7617	1	17383	-0.157808	0.695332	0.949698	Zinc finger, RING-type | WD40-repeat-containing domain; WD40 repeat-like-containing domain; WD40/YVTN repeat-like-containing domain | WD40 repeat 2; WD40 repeat, subgroup; WD40 repeat | G-protein beta WD-40 repeat
IPR005475,IPR005476,IPR005477	0	7617	1	17383	-0.157808	0.695332	0.949698	Transketolase-like, pyrimidine-binding domain | Transketolase, C-terminal; Transketolase-like, C-terminal; Transketolase, C-terminal/Pyruvate-ferredoxin oxidoreductase, domain II | Deoxyxylulose-5-phosphate synthase
IPR000590,IPR010122,IPR013528,IPR013746,IPR016039	0	7617	1	17383	-0.157808	0.695332	0.949698	Hydroxymethylglutaryl-coenzyme A synthase, active site | Hydroxymethylglutaryl-CoA synthase, eukaryotic | Hydroxymethylglutaryl-coenzyme A synthase, N-terminal | Hydroxymethylglutaryl-coenzyme A synthase C-terminal | Thiolase-like
IPR000504,IPR002343,IPR012677	0	7617	1	17383	-0.157808	0.695332	0.949698	RNA recognition motif domain | Paraneoplastic encephalomyelitis antigen | Nucleotide-binding, alpha-beta plait
IPR003889,IPR011046	0	7617	1	17383	-0.157808	0.695332	0.949698	FY-rich, C-terminal | WD40 repeat-like-containing domain; WD40/YVTN repeat-like-containing domain
IPR006680,IPR011059,IPR017593	0	7617	1	17383	-0.157808	0.695332	0.949698	Amidohydrolase 1 | Metal-dependent hydrolase, composite domain | Allantoinase
IPR013947	0	7617	1	17383	-0.157808	0.695332	0.949698	Mediator complex, subunit Med14
IPR013946	0	7617	1	17383	-0.157808	0.695332	0.949698	Nuclear control of ATP synthase 2
IPR001440,IPR011990,IPR013026,IPR013766	0	7617	1	17383	-0.157808	0.695332	0.949698	Tetratricopeptide TPR-1; Tetratricopeptide repeat | Tetratricopeptide-like helical | Tetratricopeptide repeat-containing | Thioredoxin domain; Thioredoxin-like; Thioredoxin fold; Thioredoxin-like fold
IPR000293	0	7617	1	17383	-0.157808	0.695332	0.949698	Channel forming colicin, C-terminal cytotoxic
IPR010304	0	7617	1	17383	-0.157808	0.695332	0.949698	Survival motor neuron; Tudor subgroup; Tudor domain
IPR013027,IPR016040	0	7617	1	17383	-0.157808	0.695332	0.949698	FAD-dependent pyridine nucleotide-disulphide oxidoreductase | NAD(P)-binding domain
IPR002942,IPR006145,IPR018496	0	7617	1	17383	-0.157808	0.695332	0.949698	RNA-binding S4 | Pseudouridine synthase, RsuA and RluB/C/D/E/F; Pseudouridine synthase, catalytic domain | Pseudouridine synthase, RsuA and RluB/E/F, conserved site
IPR000623,IPR006001	0	7617	1	17383	-0.157808	0.695332	0.949698	Shikimate kinase | Carbohydrate kinase, thermoresistant glucokinase
IPR001440,IPR011990,IPR013026,IPR021183	0	7617	1	17383	-0.157808	0.695332	0.949698	Tetratricopeptide TPR-1; Tetratricopeptide repeat | Tetratricopeptide-like helical | Tetratricopeptide repeat-containing | Alpha-acetyltransferase 15, NatA
IPR000270,IPR001245,IPR017441	0	7617	1	17383	-0.157808	0.695332	0.949698	Phox/Bem1p | Serine-threonine/tyrosine-protein kinase; Protein kinase, catalytic domain; Protein kinase-like domain | Protein kinase, ATP binding site
IPR006594,IPR006595,IPR017986,IPR019782	0	7617	1	17383	-0.157808	0.695332	0.949698	LisH dimerisation motif | CTLH, C-terminal LisH motif | WD40-repeat-containing domain; WD40 repeat-like-containing domain; WD40/YVTN repeat-like-containing domain | WD40 repeat 2; WD40 repeat, subgroup; WD40 repeat
IPR003349,IPR004198,IPR013129	0	7617	1	17383	-0.157808	0.695332	0.949698	Transcription factor jumonji, JmjN | Zinc finger, C5HC2-type | Transcription factor jumonji; Transcription factor jumonji/aspartyl beta-hydroxylase
IPR017981,IPR022340	0	7617	1	17383	-0.157808	0.695332	0.949698	GPCR, family 2-like | G-protein-coupled receptor, GCR1 putative; GCR1-cAMP receptor
IPR000711,IPR020781	0	7617	1	17383	-0.157808	0.695332	0.949698	ATPase, F1 complex, OSCP/delta subunit | ATPase, F1 complex, OSCP/delta subunit, conserved site
IPR001789,IPR003018,IPR003594,IPR003661,IPR014525	0	7617	1	17383	-0.157808	0.695332	0.949698	Signal transduction response regulator, receiver domain; CheY-like superfamily | GAF | ATPase-like, ATP-binding domain | Signal transduction histidine kinase, subgroup 1, dimerisation/phosphoacceptor domain; Signal transduction histidine kinase, homodimeric | Signal transduction histidine kinase, hybrid-type, ethylene sensor
IPR013899	0	7617	1	17383	-0.157808	0.695332	0.949698	Domain of unknown function DUF1771
IPR000608,IPR001876	0	7617	1	17383	-0.157808	0.695332	0.949698	Ubiquitin-conjugating enzyme, E2; Ubiquitin-conjugating enzyme/RWD-like | Zinc finger, RanBP2-type
IPR001014,IPR012678,IPR013025	0	7617	1	17383	-0.157808	0.695332	0.949698	Ribosomal protein L23/L25, conserved site | Ribosomal protein L23/L15e; Nucleotide-binding, alpha-beta plait | Ribosomal protein L25/L23
IPR002290,IPR002482,IPR008271,IPR017441,IPR020635	0	7617	1	17383	-0.157808	0.695332	0.949698	Serine/threonine-protein kinase domain; Serine/threonine-protein kinase-like domain; Protein kinase, catalytic domain; Protein kinase-like domain | Peptidoglycan-binding Lysin subgroup; Peptidoglycan-binding lysin domain | Serine/threonine-protein kinase, active site | Protein kinase, ATP binding site | Tyrosine-protein kinase, catalytic domain; Serine-threonine/tyrosine-protein kinase; Protein k…
IPR007148,IPR017986,IPR019775,IPR019782	0	7617	1	17383	-0.157808	0.695332	0.949698	Small-subunit processome, Utp12 | WD40-repeat-containing domain; WD40 repeat-like-containing domain; WD40/YVTN repeat-like-containing domain | WD40 repeat, conserved site | WD40 repeat 2; WD40 repeat, subgroup; WD40 repeat
IPR003687	0	7617	1	17383	-0.157808	0.695332	0.949698	Photosystem II PsbK
IPR003686	0	7617	1	17383	-0.157808	0.695332	0.949698	Photosystem II PsbI
IPR007309	0	7617	1	17383	-0.157808	0.695332	0.949698	B-block binding subunit of TFIIIC
IPR000182,IPR001487,IPR018359	0	7617	1	17383	-0.157808	0.695332	0.949698	GCN5-related N-acetyltransferase (GNAT) domain; Acyl-CoA N-acyltransferase | Bromodomain | Bromodomain, conserved site
IPR001648	0	7617	1	17383	-0.157808	0.695332	0.949698	Ribosomal protein S18
IPR001245,IPR008271,IPR015784,IPR017441	0	7617	1	17383	-0.157808	0.695332	0.949698	Serine-threonine/tyrosine-protein kinase; Protein kinase, catalytic domain; Protein kinase-like domain | Serine/threonine-protein kinase, active site | Serine/threonine-protein kinase, ATN1-like | Protein kinase, ATP binding site
IPR019447	0	7617	1	17383	-0.157808	0.695332	0.949698	DNA/RNA-binding protein Kin17, conserved domain
IPR003593,IPR004504,IPR007694,IPR008269	0	7617	1	17383	-0.157808	0.695332	0.949698	ATPase, AAA+ type, core | DNA repair protein RadA | DNA helicase, DnaB-like, C-terminal | Peptidase S16, Lon C-terminal; Ribosomal protein S5 domain 2-type fold
IPR001610,IPR001810,IPR006652,IPR011498,IPR013767,IPR015915	0	7617	1	17383	-0.157808	0.695332	0.949698	PAC motif | F-box domain, cyclin-like; F-box domain, Skp2-like | Kelch repeat type 1 | Kelch repeat type 2 | PAS fold; PAS | Kelch-type beta propeller; Galactose oxidase/kelch, beta-propeller
IPR017486	0	7617	1	17383	-0.157808	0.695332	0.949698	Photosystem II PsbB; Photosystem antenna protein-like
IPR006671,IPR013763,IPR015451	0	7617	1	17383	-0.157808	0.695332	0.949698	Cyclin, N-terminal | Cyclin-like | Cyclin D
IPR000330,IPR001650,IPR001841,IPR001965,IPR011011,IPR013026,IPR014001,IPR019786	0	7617	1	17383	-0.157808	0.695332	0.949698	SNF2-related | Helicase, C-terminal | Zinc finger, RING-type | Zinc finger, PHD-type | Zinc finger, FYVE/PHD-type; Zinc finger, RING/FYVE/PHD-type | Tetratricopeptide repeat-containing | DEAD-like helicase | Zinc finger, PHD-type, conserved site
IPR000933,IPR013781	0	7617	1	17383	-0.157808	0.695332	0.949698	Glycoside hydrolase, family 29 | Glycoside hydrolase, subgroup, catalytic core; Glycoside hydrolase, superfamily
IPR007201	0	7617	1	17383	-0.157808	0.695332	0.949698	RNA recognition motif 2
IPR013520	0	7617	1	17383	-0.157808	0.695332	0.949698	Exonuclease, RNase T/DNA polymerase III; Ribonuclease H-like
IPR011011,IPR017956,IPR018500,IPR019786,IPR019787	0	7617	1	17383	-0.157808	0.695332	0.949698	Zinc finger, FYVE/PHD-type; Zinc finger, RING/FYVE/PHD-type | AT hook, DNA-binding motif | DDT domain, subgroup; DDT domain; DDT domain superfamily | Zinc finger, PHD-type, conserved site | Zinc finger, PHD-finger; Zinc finger, PHD-type
IPR011760,IPR017091,IPR020103	0	7617	1	17383	-0.157808	0.695332	0.949698	Pseudouridine synthase, TruD, insertion domain | Pseudouridine synthase TruD, eukaryotic; Pseudouridine synthase, TruD | Pseudouridine synthase, catalytic domain
IPR004199,IPR006101,IPR006102,IPR006103,IPR006104	0	7617	1	17383	-0.157808	0.695332	0.949698	Glycoside hydrolase, family 2, domain 5; Glycoside hydrolase-type carbohydrate-binding, subgroup; Glycoside hydrolase-type carbohydrate-binding | Glycoside hydrolase, family 2 | Glycoside hydrolase, family 2, immunoglobulin-like beta-sandwich; Glycoside hydrolase, family 2/20, immunoglobulin-like beta-sandwich domain | Glycoside hydrolase, family 2, TIM barrel; Glycoside hydrolase, subgroup, cata…
IPR000778,IPR011992,IPR013112,IPR013121,IPR013130,IPR013623,IPR018247,IPR018249	0	7617	1	17383	-0.157808	0.695332	0.949698	Cytochrome b245, heavy chain | EF-hand-like domain | FAD-binding 8; Ferredoxin reductase-type FAD-binding domain; Riboflavin synthase-like beta-barrel | Ferric reductase, NAD binding | Flavoprotein transmembrane component | NADPH oxidase Respiratory burst | EF-Hand 1, calcium-binding site | EF-HAND 2
IPR001480,IPR008271,IPR017441,IPR017442	0	7617	1	17383	-0.157808	0.695332	0.949698	Bulb-type lectin domain | Serine/threonine-protein kinase, active site | Protein kinase, ATP binding site | Serine/threonine-protein kinase-like domain; Protein kinase, catalytic domain; Protein kinase-like domain
IPR019177	0	7617	1	17383	-0.157808	0.695332	0.949698	Golgin subfamily A member 5
IPR008493	0	7617	1	17383	-0.157808	0.695332	0.949698	Protein of unknown function DUF775
IPR001757	0	7617	1	17383	-0.157808	0.695332	0.949698	ATPase, P-type, K/Mg/Cd/Cu/Zn/Na/Ca/Na/H-transporter
IPR019133	0	7617	1	17383	-0.157808	0.695332	0.949698	Mitochondrial inner membrane protein Mitofilin
IPR008709,IPR016024	0	7617	1	17383	-0.157808	0.695332	0.949698	Neurochondrin | Armadillo-type fold
IPR003782,IPR012335	0	7617	1	17383	-0.157808	0.695332	0.949698	Copper chaperone SCO1/SenC | Thioredoxin fold; Thioredoxin-like fold
IPR000192,IPR005302,IPR005303,IPR015421	0	7617	1	17383	-0.157808	0.695332	0.949698	Aminotransferase, class V/Cysteine desulfurase; Pyridoxal phosphate-dependent transferase, major domain | Molybdenum cofactor sulfurase, C-terminal | MOSC, N-terminal beta barrel | Pyridoxal phosphate-dependent transferase, major region, subdomain 1
IPR002562,IPR002782	0	7617	1	17383	-0.157808	0.695332	0.949698	3'-5' exonuclease; Ribonuclease H-like | Protein of unknown function DUF82
IPR001317,IPR005801,IPR005802,IPR006221,IPR006805,IPR011702,IPR015890,IPR017926	0	7617	1	17383	-0.157808	0.695332	0.949698	Carbamoyl-phosphate synthase, GATase domain | ADC synthase | Para-aminobenzoate synthase, component I; Anthranilate synthase component I | Anthranilate synthase, glutamine amidotransferase; Anthranilate synthase component II/delta crystallin | Anthranilate synthase component I, N-terminal | Glutamine amidotransferase superfamily | Chorismate binding, C-terminal | Glutamine amidotransferase type 1
IPR001650,IPR011545,IPR012541,IPR014014	0	7617	1	17383	-0.157808	0.695332	0.949698	Helicase, C-terminal | DNA/RNA helicase, DEAD/DEAH box type, N-terminal; DEAD-like helicase | DBP10CT | RNA helicase, DEAD-box type, Q motif
IPR000620,IPR004696,IPR004853	0	7617	1	17383	-0.157808	0.695332	0.949698	Drug/metabolite transporter | Tpt phosphate/phosphoenolpyruvate translocator | Domain of unknown function DUF250
IPR009643	0	7617	1	17383	-0.157808	0.695332	0.949698	Heat shock factor binding 1
IPR002259,IPR016196	0	7617	1	17383	-0.157808	0.695332	0.949698	Delayed-early response protein/equilibrative nucleoside transporter | Major facilitator superfamily domain, general substrate transporter
IPR002290,IPR017986,IPR019775,IPR019782	0	7617	1	17383	-0.157808	0.695332	0.949698	Serine/threonine-protein kinase domain; Serine/threonine-protein kinase-like domain; Protein kinase, catalytic domain; Protein kinase-like domain | WD40-repeat-containing domain; WD40 repeat-like-containing domain; WD40/YVTN repeat-like-containing domain | WD40 repeat, conserved site | WD40 repeat 2; WD40 repeat, subgroup; WD40 repeat
IPR001650,IPR011545	0	7617	1	17383	-0.157808	0.695332	0.949698	Helicase, C-terminal | DNA/RNA helicase, DEAD/DEAH box type, N-terminal; DEAD-like helicase
IPR004027	0	7617	1	17383	-0.157808	0.695332	0.949698	SEC-C motif
IPR001623,IPR003095,IPR017896	0	7617	1	17383	-0.157808	0.695332	0.949698	Heat shock protein DnaJ, N-terminal | Heat shock protein DnaJ | 4Fe-4S ferredoxin, iron-sulpur binding domain
IPR005101,IPR006050,IPR014133,IPR014729	0	7617	1	17383	-0.157808	0.695332	0.949698	DNA photolyase, FAD-binding/Cryptochrome, C-terminal | DNA photolyase, N-terminal | Cryptochrome, DASH; Cryptochrome/DNA photolyase, class 1 | Rossmann-like alpha/beta/alpha sandwich fold
IPR001245,IPR001611,IPR008266	0	7617	1	17383	-0.157808	0.695332	0.949698	Serine-threonine/tyrosine-protein kinase; Protein kinase, catalytic domain; Protein kinase-like domain | Leucine-rich repeat | Tyrosine-protein kinase, active site
IPR003603,IPR017986,IPR019782	0	7617	1	17383	-0.157808	0.695332	0.949698	U2A'/phosphoprotein 32 family A, C-terminal | WD40-repeat-containing domain; WD40 repeat-like-containing domain; WD40/YVTN repeat-like-containing domain | WD40 repeat 2; WD40 repeat, subgroup; WD40 repeat
IPR002130,IPR017986,IPR019781	0	7617	1	17383	-0.157808	0.695332	0.949698	Peptidyl-prolyl cis-trans isomerase, cyclophilin-type; Cyclophilin-like | WD40-repeat-containing domain; WD40 repeat-like-containing domain; WD40/YVTN repeat-like-containing domain | WD40 repeat, subgroup; WD40 repeat
IPR000504,IPR012463,IPR012677,IPR018222	0	7617	1	17383	-0.157808	0.695332	0.949698	RNA recognition motif domain | Protein of unknown function DUF1675 | Nucleotide-binding, alpha-beta plait | Nuclear transport factor 2, Eukaryote; Nuclear transport factor 2
IPR016802	0	7617	1	17383	-0.157808	0.695332	0.949698	Uncharacterised conserved protein UCP022260
IPR009249	0	7617	1	17383	-0.157808	0.695332	0.949698	Ferredoxin-dependent bilin reductase
IPR000565,IPR001241,IPR002288,IPR003594,IPR006171,IPR013506,IPR013759,IPR013760,IPR018522	0	7617	1	17383	-0.157808	0.695332	0.949698	DNA topoisomerase, type IIA, subunit B | DNA topoisomerase, type IIA, subunit B/N-terminal | DNA topoisomerase, type IIA, subunit B, C-terminal | ATPase-like, ATP-binding domain | Toprim domain | DNA topoisomerase, type IIA, subunit B, domain 2; Ribosomal protein S5 domain 2-type fold, subgroup; Ribosomal protein S5 domain 2-type fold | DNA topoisomerase, type IIA, subunit B/N-terminal, alpha-bet…
IPR001071,IPR001251,IPR008273,IPR009038	0	7617	1	17383	-0.157808	0.695332	0.949698	Cellular retinaldehyde binding/alpha-tocopherol transport | Cellular retinaldehyde-binding/triple function, C-terminal | Cellular retinaldehyde-binding/triple function, N-terminal; Phosphatidylinositol transfer protein-like, N-terminal | GOLD
IPR000858,IPR001480,IPR013227	0	7617	1	17383	-0.157808	0.695332	0.949698	S-locus glycoprotein | Bulb-type lectin domain | PAN-2 domain; Apple-like
IPR013894	0	7617	1	17383	-0.157808	0.695332	0.949698	Domain of unknown function DUF1767
IPR001841,IPR001878,IPR014891	0	7617	1	17383	-0.157808	0.695332	0.949698	Zinc finger, RING-type | Zinc finger, CCHC-type | DWNN domain
IPR001876,IPR013536	0	7617	1	17383	-0.157808	0.695332	0.949698	Zinc finger, RanBP2-type | WLM
IPR000778,IPR011992,IPR013112,IPR013121,IPR013130,IPR013623,IPR018249	0	7617	1	17383	-0.157808	0.695332	0.949698	Cytochrome b245, heavy chain | EF-hand-like domain | FAD-binding 8; Ferredoxin reductase-type FAD-binding domain; Riboflavin synthase-like beta-barrel | Ferric reductase, NAD binding | Flavoprotein transmembrane component | NADPH oxidase Respiratory burst | EF-HAND 2
IPR006449,IPR008949,IPR019845	0	7617	1	17383	-0.157808	0.695332	0.949698	Farnesyl-diphosphate farnesyltransferase; Squalene/phytoene synthase | Terpenoid synthase | Squalene/phytoene synthase, conserved site
IPR006685,IPR010920,IPR011014	0	7617	1	17383	-0.157808	0.695332	0.949698	Mechanosensitive ion channel MscS | Like-Sm ribonucleoprotein (LSM)-related domain | Mechanosensitive ion channel MscS, transmembrane-2
IPR005878,IPR016094	0	7617	1	17383	-0.157808	0.695332	0.949698	Ribosomal protein L1, bacterial-type; Ribosomal protein L1 | Ribosomal protein L1, 2-layer alpha/beta-sandwich
IPR000270,IPR002290,IPR008271,IPR017441,IPR020635	0	7617	1	17383	-0.157808	0.695332	0.949698	Phox/Bem1p | Serine/threonine-protein kinase domain; Serine/threonine-protein kinase-like domain; Protein kinase, catalytic domain; Protein kinase-like domain | Serine/threonine-protein kinase, active site | Protein kinase, ATP binding site | Tyrosine-protein kinase, catalytic domain; Serine-threonine/tyrosine-protein kinase; Protein kinase, catalytic domain; Protein kinase-like domain
IPR000858,IPR001480,IPR002290,IPR006210,IPR008271,IPR013227,IPR017441,IPR020635	0	7617	1	17383	-0.157808	0.695332	0.949698	S-locus glycoprotein | Bulb-type lectin domain | Serine/threonine-protein kinase domain; Serine/threonine-protein kinase-like domain; Protein kinase, catalytic domain; Protein kinase-like domain | Epidermal growth factor-like | Serine/threonine-protein kinase, active site | PAN-2 domain; Apple-like | Protein kinase, ATP binding site | Tyrosine-protein kinase, catalytic domain; Serine-threonine/ty…
IPR002048,IPR011992,IPR018247,IPR020636	0	7617	1	17383	-0.157808	0.695332	0.949698	Calcium-binding EF-hand; EF-HAND 2 | EF-hand-like domain | EF-Hand 1, calcium-binding site | Calcium/calmodulin-dependent protein kinase-like
IPR002740	0	7617	1	17383	-0.157808	0.695332	0.949698	Protein of unknown function DUF55
IPR000504,IPR001025	0	7617	1	17383	-0.157808	0.695332	0.949698	RNA recognition motif domain | Bromo adjacent homology (BAH) domain
IPR006239,IPR020550,IPR020583	0	7617	1	17383	-0.157808	0.695332	0.949698	3(2),5 -bisphosphate nucleotidase HAL2; Inositol monophosphatase | Inositol monophosphatase, conserved site | Inositol monophosphatase, metal-binding site
IPR000194,IPR000793,IPR003593,IPR005722,IPR018118,IPR020003	0	7617	1	17383	-0.157808	0.695332	0.949698	ATPase, alpha/beta subunit, nucleotide-binding domain | ATPase, F1/V1/A1 complex, alpha/beta subunit, C-terminal | ATPase, AAA+ type, core | ATPase, F1 complex, beta subunit | ATPase, F1/A1 complex, alpha/beta subunit, N-terminal; ATPase, F1/V1/A1 complex, alpha/beta subunit, N-terminal | ATPase, alpha/beta subunit, nucleotide-binding domain, active site
IPR007802	0	7617	1	17383	-0.157808	0.695332	0.949698	Cytochrome b6/f complex subunit VI
IPR018247	0	7617	1	17383	-0.157808	0.695332	0.949698	EF-Hand 1, calcium-binding site
IPR000152,IPR000742,IPR006210,IPR008271,IPR013091,IPR017442,IPR018097	0	7617	1	17383	-0.157808	0.695332	0.949698	EGF-type aspartate/asparagine hydroxylation site | Epidermal growth factor-like, type 3 | Epidermal growth factor-like | Serine/threonine-protein kinase, active site | EGF calcium-binding; EGF-like calcium-binding | Serine/threonine-protein kinase-like domain; Protein kinase, catalytic domain; Protein kinase-like domain | EGF-like calcium-binding, conserved site
IPR009332	0	7617	1	17383	-0.157808	0.695332	0.949698	Mediator complex, subunit Med22
IPR001841,IPR018866	0	7617	1	17383	-0.157808	0.695332	0.949698	Zinc finger, RING-type | Cell division cycle-associated protein
IPR002325,IPR011054	0	7617	1	17383	-0.157808	0.695332	0.949698	Cytochrome f | Rudiment single hybrid motif
IPR008576	0	7617	1	17383	-0.157808	0.695332	0.949698	Protein of unknown function DUF858, methyltransferase-like
IPR009069	0	7617	1	17383	-0.157808	0.695332	0.949698	MTCP1
IPR014854	0	7617	1	17383	-0.157808	0.695332	0.949698	Nse4
IPR005727,IPR018260	0	7617	1	17383	-0.157808	0.695332	0.949698	Ribosomal protein L22, bacterial-type; Ribosomal protein L22/L17 | Ribosomal protein L22/L17, conserved site
IPR017182	0	7617	1	17383	-0.157808	0.695332	0.949698	S-adenosyl-L-methionine dependent methyltransferase, Mett10D, predicted; S-adenosyl-L-methionine dependent methyltransferase, predicted
IPR001125,IPR011992,IPR018247,IPR018248	0	7617	1	17383	-0.157808	0.695332	0.949698	Recoverin | EF-hand-like domain | EF-Hand 1, calcium-binding site | EF-hand; Calcium-binding EF-hand; EF-HAND 2
IPR001096,IPR003676	0	7617	1	17383	-0.157808	0.695332	0.949698	Peptidase C13, legumain | Auxin responsive SAUR protein
IPR000103,IPR001327,IPR018247,IPR018249	0	7617	1	17383	-0.157808	0.695332	0.949698	Pyridine nucleotide-disulphide oxidoreductase, class-II; FAD-dependent pyridine nucleotide-disulphide oxidoreductase | Pyridine nucleotide-disulphide oxidoreductase, NAD-binding domain | EF-Hand 1, calcium-binding site | EF-HAND 2
IPR001650,IPR004589,IPR011545,IPR015940	0	7617	1	17383	-0.157808	0.695332	0.949698	Helicase, C-terminal | DNA helicase, ATP-dependent, RecQ type | DNA/RNA helicase, DEAD/DEAH box type, N-terminal; DEAD-like helicase | Ubiquitin-associated/translation elongation factor EF1B, N-terminal, eukaryote; Ubiquitin-associated/translation elongation factor EF1B, N-terminal
IPR004038	0	7617	1	17383	-0.157808	0.695332	0.949698	Ribosomal protein L7Ae/L30e/S12e/Gadd45
IPR001965,IPR004198,IPR011011,IPR013129,IPR013637,IPR019786	0	7617	1	17383	-0.157808	0.695332	0.949698	Zinc finger, PHD-type | Zinc finger, C5HC2-type | Zinc finger, FYVE/PHD-type; Zinc finger, RING/FYVE/PHD-type | Transcription factor jumonji; Transcription factor jumonji/aspartyl beta-hydroxylase | PLU-1-like | Zinc finger, PHD-type, conserved site
IPR000767,IPR001611,IPR002182,IPR003593	0	7617	1	17383	-0.157808	0.695332	0.949698	Disease resistance protein | Leucine-rich repeat | NB-ARC | ATPase, AAA+ type, core
IPR001841,IPR017907,IPR017986,IPR018957,IPR019775,IPR019782	0	7617	1	17383	-0.157808	0.695332	0.949698	Zinc finger, RING-type | Zinc finger, RING-type, conserved site | WD40-repeat-containing domain; WD40 repeat-like-containing domain; WD40/YVTN repeat-like-containing domain | Zinc finger, C3HC4 RING-type; Zinc finger, RING/FYVE/PHD-type | WD40 repeat, conserved site | WD40 repeat 2; WD40 repeat, subgroup; WD40 repeat
IPR013882	0	7617	1	17383	-0.157808	0.695332	0.949698	DNA repair protein Sae2/CtIP
IPR002885,IPR004575	0	7617	1	17383	-0.157808	0.695332	0.949698	Pentatricopeptide repeat | Cdk-activating kinase assembly factor (MAT1)
IPR001327,IPR006076	0	7617	1	17383	-0.157808	0.695332	0.949698	Pyridine nucleotide-disulphide oxidoreductase, NAD-binding domain | FAD dependent oxidoreductase
IPR013101,IPR013596	0	7617	1	17383	-0.157808	0.695332	0.949698	Leucine-rich repeat 2 | FBD
IPR001373,IPR014786,IPR016158	0	7617	1	17383	-0.157808	0.695332	0.949698	Cullin, N-terminal | Anaphase promoting complex subunit 2, C-terminal | Cullin homology
IPR004584,IPR007517	0	7617	1	17383	-0.157808	0.695332	0.949698	Recombination/repair protein Rad50 | Rad50 zinc hook; Zinc hook, Rad50
IPR000649,IPR007612	0	7617	1	17383	-0.157808	0.695332	0.949698	Initiation factor 2B-related | Protein of unknown function DUF567
IPR003593,IPR004948	0	7617	1	17383	-0.157808	0.695332	0.949698	ATPase, AAA+ type, core | Nucleoside-triphosphatase, THEP1 type
IPR003959,IPR003960,IPR007330	0	7617	1	17383	-0.157808	0.695332	0.949698	ATPase, AAA-type, core; ATPase, AAA+ type, core | ATPase, AAA-type, conserved site | MIT
IPR000571,IPR003604,IPR013085	0	7617	1	17383	-0.157808	0.695332	0.949698	Zinc finger, CCCH-type | Zinc finger, U1-type | Zinc finger, U1-C type
IPR011011,IPR019786	0	7617	1	17383	-0.157808	0.695332	0.949698	Zinc finger, FYVE/PHD-type; Zinc finger, RING/FYVE/PHD-type | Zinc finger, PHD-type, conserved site
IPR001092	0	7617	1	17383	-0.157808	0.695332	0.949698	Helix-loop-helix DNA-binding domain
IPR010750	0	7617	1	17383	-0.157808	0.695332	0.949698	SAGA-associated factor 29
IPR000340,IPR001478,IPR020422	0	7617	1	17383	-0.157808	0.695332	0.949698	Dual specificity phosphatase, catalytic domain | PDZ/DHR/GLGF | Dual specificity phosphatase, subgroup, catalytic domain; Protein-tyrosine/Dual-specificity phosphatase
IPR016953	0	7617	1	17383	-0.157808	0.695332	0.949698	Uncharacterised conserved protein UCP030365
IPR003953,IPR004112,IPR005288	0	7617	1	17383	-0.157808	0.695332	0.949698	Fumarate reductase/succinate dehydrogenase flavoprotein, N-terminal | Fumarate reductase/succinate dehydrogenase flavoprotein, C-terminal; Fumarate reductase/succinate dehydrogenase flavoprotein-like, C-terminal | L-aspartate oxidase
IPR000197,IPR000433,IPR011011,IPR013178,IPR019786	0	7617	1	17383	-0.157808	0.695332	0.949698	Zinc finger, TAZ-type | Zinc finger, ZZ-type | Zinc finger, FYVE/PHD-type; Zinc finger, RING/FYVE/PHD-type | Histone H3-K56 acetyltransferase, RTT109 | Zinc finger, PHD-type, conserved site
IPR000642,IPR003959,IPR003960	0	7617	1	17383	-0.157808	0.695332	0.949698	Peptidase M41 | ATPase, AAA-type, core; ATPase, AAA+ type, core | ATPase, AAA-type, conserved site
IPR002528,IPR002885	0	7617	1	17383	-0.157808	0.695332	0.949698	Multi antimicrobial extrusion protein | Pentatricopeptide repeat
IPR002812	0	7617	1	17383	-0.157808	0.695332	0.949698	3-dehydroquinate synthase, prokaryotic-type
IPR000504,IPR011400,IPR012677,IPR013979,IPR015943	0	7617	1	17383	-0.157808	0.695332	0.949698	RNA recognition motif domain | Translation initiation factor eIF-3b | Nucleotide-binding, alpha-beta plait | Translation initiation factor 2A, beta propellor-like domain | WD40/YVTN repeat-like-containing domain
IPR004561,IPR005801,IPR015890	0	7617	1	17383	-0.157808	0.695332	0.949698	Isochorismate synthase | ADC synthase | Chorismate binding, C-terminal
IPR000713,IPR004101,IPR005761,IPR013221	0	7617	1	17383	-0.157808	0.695332	0.949698	Mur ligase, N-terminal | Mur ligase, C-terminal | UDP-N-acetylmuramoylalanyl-D-glutamate-2,6-diaminopimelate ligase | Mur ligase, central
IPR000858,IPR001245,IPR001480,IPR006210,IPR008271,IPR013227,IPR021820	0	7617	1	17383	-0.157808	0.695332	0.949698	S-locus glycoprotein | Serine-threonine/tyrosine-protein kinase; Protein kinase, catalytic domain; Protein kinase-like domain | Bulb-type lectin domain | Epidermal growth factor-like | Serine/threonine-protein kinase, active site | PAN-2 domain; Apple-like | S-locus receptor kinase, C-terminal
IPR001440,IPR011990,IPR012336,IPR013026	0	7617	1	17383	-0.157808	0.695332	0.949698	Tetratricopeptide TPR-1; Tetratricopeptide repeat | Tetratricopeptide-like helical | Thioredoxin-like fold | Tetratricopeptide repeat-containing
IPR001772,IPR002290,IPR008271,IPR015940,IPR017441,IPR020636	0	7617	1	17383	-0.157808	0.695332	0.949698	Kinase-associated KA1 | Serine/threonine-protein kinase domain; Serine/threonine-protein kinase-like domain; Protein kinase, catalytic domain; Protein kinase-like domain | Serine/threonine-protein kinase, active site | Ubiquitin-associated/translation elongation factor EF1B, N-terminal, eukaryote; Ubiquitin-associated/translation elongation factor EF1B, N-terminal | Protein kinase, ATP binding si…
IPR013090,IPR016090	0	7617	1	17383	-0.157808	0.695332	0.949698	Phospholipase A2, active site | Phospholipase A2
IPR002048	0	7617	1	17383	-0.157808	0.695332	0.949698	Calcium-binding EF-hand; EF-HAND 2
IPR001179,IPR005215,IPR008880,IPR008881	0	7617	1	17383	-0.157808	0.695332	0.949698	Peptidyl-prolyl cis-trans isomerase, FKBP-type, domain | Trigger factor | Trigger factor, C-terminal, bacterial | Trigger factor, ribosome-binding, bacterial
IPR002403,IPR013187,IPR017972	0	7617	1	17383	-0.157808	0.695332	0.949698	Cytochrome P450, E-class, group IV; Cytochrome P450 | F-box associated domain, type 3; F-box associated interaction domain | Cytochrome P450, conserved site
IPR000836,IPR005904	0	7617	1	17383	-0.157808	0.695332	0.949698	Phosphoribosyltransferase | Hypoxanthine phosphoribosyl transferase
IPR000967,IPR001841,IPR019786,IPR019787	0	7617	1	17383	-0.157808	0.695332	0.949698	Zinc finger, NF-X1-type | Zinc finger, RING-type | Zinc finger, PHD-type, conserved site | Zinc finger, PHD-finger; Zinc finger, PHD-type
IPR003500,IPR011051,IPR012100,IPR013096,IPR014710	0	7617	1	17383	-0.157808	0.695332	0.949698	Ribose/galactose isomerase | Cupin, RmlC-type | DNA-damage-repair/toleration protein, DRT102 | Cupin 2, conserved barrel | RmlC-like jelly roll fold
IPR001650,IPR004609,IPR011545,IPR016027	0	7617	1	17383	-0.157808	0.695332	0.949698	Helicase, C-terminal | DNA helicase, ATP-dependent, RecG | DNA/RNA helicase, DEAD/DEAH box type, N-terminal; DEAD-like helicase | Nucleic acid-binding, OB-fold-like
IPR005479,IPR010585,IPR014751	0	7617	1	17383	-0.157808	0.695332	0.949698	Carbamoyl-phosphate synthetase, large subunit, ATP-binding; ATP-grasp fold | DNA double-strand break repair and VJ recombination XRCC4 | DNA double-strand break repair and VJ recombination XRCC4, C-terminal
IPR001650,IPR007529,IPR011545,IPR014014	0	7617	1	17383	-0.157808	0.695332	0.949698	Helicase, C-terminal | Zinc finger, HIT-type | DNA/RNA helicase, DEAD/DEAH box type, N-terminal; DEAD-like helicase | RNA helicase, DEAD-box type, Q motif
IPR010776	0	7617	1	17383	-0.157808	0.695332	0.949698	Tat binding protein 1-interacting
IPR001253,IPR006196	0	7617	1	17383	-0.157808	0.695332	0.949698	Translation initiation factor 1A (eIF-1A) | RNA-binding domain, S1, IF1 type; RNA-binding domain, S1; Nucleic acid-binding, OB-fold; Nucleic acid-binding, OB-fold-like
IPR004429	0	7617	1	17383	-0.157808	0.695332	0.949698	Isopropylmalate dehydrogenase; Isocitrate/isopropylmalate dehydrogenase
IPR000048,IPR000225,IPR001715,IPR016024	0	7617	1	17383	-0.157808	0.695332	0.949698	IQ motif, EF-hand binding site | Armadillo | Calponin homology domain | Armadillo-type fold
IPR001451,IPR011004,IPR018357	0	7617	1	17383	-0.157808	0.695332	0.949698	Bacterial transferase hexapeptide repeat | Trimeric LpxA-like | Hexapeptide transferase, conserved site
IPR009025,IPR011260,IPR011262,IPR011263,IPR011773	0	7617	1	17383	-0.157808	0.695332	0.949698	DNA-directed RNA polymerase, RBP11-like | RNA polymerase, alpha subunit, C-terminal | DNA-directed RNA polymerase, insert domain | DNA-directed RNA polymerase, RpoA/D/Rpb3-type; DNA-directed RNA polymerase, dimerisation | DNA-directed RNA polymerase, alpha subunit
IPR000743,IPR006626,IPR011050	0	7617	1	17383	-0.157808	0.695332	0.949698	Glycoside hydrolase, family 28 | Parallel beta-helix repeat | Pectin lyase fold/virulence factor
IPR000403,IPR003151,IPR003152,IPR012993,IPR016024,IPR018936	0	7617	1	17383	-0.157808	0.695332	0.949698	Phosphatidylinositol 3-/4-kinase, catalytic; Protein kinase-like domain | PIK-related kinase, FAT; PIK-related kinase | PIK-related kinase, FATC | UME | Armadillo-type fold | Phosphatidylinositol 3/4-kinase, conserved site
IPR013838,IPR019605	0	7617	1	17383	-0.157808	0.695332	0.949698	Beta tubulin, autoregulation binding site | Misato Segment II, myosin-like
IPR004368,IPR006196	0	7617	1	17383	-0.157808	0.695332	0.949698	Translation initiation factor IF-1 | RNA-binding domain, S1, IF1 type; RNA-binding domain, S1; Nucleic acid-binding, OB-fold; Nucleic acid-binding, OB-fold-like
IPR001810,IPR002885,IPR012337,IPR013101	0	7617	1	17383	-0.157808	0.695332	0.949698	F-box domain, cyclin-like; F-box domain, Skp2-like | Pentatricopeptide repeat | Ribonuclease H-like | Leucine-rich repeat 2
IPR013099,IPR018247	0	7617	1	17383	-0.157808	0.695332	0.949698	Ion transport 2 | EF-Hand 1, calcium-binding site
IPR001650,IPR001841,IPR002464,IPR002867,IPR004087,IPR007087,IPR007502,IPR011545,IPR011709,IPR017907	0	7617	1	17383	-0.157808	0.695332	0.949698	Helicase, C-terminal | Zinc finger, RING-type | DNA/RNA helicase, ATP-dependent, DEAH-box type, conserved site | Zinc finger, C6HC-type | K Homology | Zinc finger, C2H2-type; Zinc finger, C2H2-like | Helicase-associated domain | DNA/RNA helicase, DEAD/DEAH box type, N-terminal; DEAD-like helicase | Domain of unknown function DUF1605 | Zinc finger, RING-type, conserved site
IPR000340,IPR001339,IPR012310,IPR012340,IPR013846,IPR016130,IPR017074,IPR020422	0	7617	1	17383	-0.157808	0.695332	0.949698	Dual specificity phosphatase, catalytic domain | mRNA capping enzyme | DNA ligase, ATP-dependent, central | Nucleic acid-binding, OB-fold; Nucleic acid-binding, OB-fold-like | mRNA capping enzyme, C-terminal | Protein-tyrosine phosphatase, active site | mRNA capping enzyme, bifunctional | Dual specificity phosphatase, subgroup, catalytic domain; Protein-tyrosine/Dual-specificity phosphatase
IPR001623,IPR002939,IPR003095,IPR008971	0	7617	1	17383	-0.157808	0.695332	0.949698	Heat shock protein DnaJ, N-terminal | Chaperone DnaJ, C-terminal | Heat shock protein DnaJ | HSP40/DnaJ peptide-binding
IPR019442	0	7617	1	17383	-0.157808	0.695332	0.949698	Domain of unknown function DUF2428, death-receptor-like
IPR005048	0	7617	1	17383	-0.157808	0.695332	0.949698	Domain of unknown function DUF287
IPR002655,IPR006090,IPR006091,IPR009100,IPR012258,IPR013786	0	7617	1	17383	-0.157808	0.695332	0.949698	Acyl-CoA oxidase, C-terminal | Acyl-CoA oxidase/dehydrogenase, type 1; Acyl-CoA dehydrogenase/oxidase C-terminal | Acyl-CoA oxidase/dehydrogenase, central domain | Acyl-CoA dehydrogenase/oxidase | Acyl-CoA oxidase | Acyl-CoA dehydrogenase/oxidase, N-terminal
IPR011051,IPR013096,IPR014710	0	7617	1	17383	-0.157808	0.695332	0.949698	Cupin, RmlC-type | Cupin 2, conserved barrel | RmlC-like jelly roll fold
IPR013792,IPR013796,IPR016443,IPR020719	0	7617	1	17383	-0.157808	0.695332	0.949698	RNA 3'-terminal phosphate cyclase/enolpyruvate transferase, alpha/beta | RNA 3'-terminal phosphate cyclase, insert domain | RNA 3'-terminal phosphate cyclase-like, eukaryotic; RNA 3'-terminal phosphate cyclase | RNA 3'-terminal phosphate cyclase-like, conserved site
IPR007317	0	7617	1	17383	-0.157808	0.695332	0.949698	Uncharacterised protein family UPF0363
IPR009097,IPR012386	0	7617	1	17383	-0.157808	0.695332	0.949698	RNA ligase/cyclic nucleotide phosphodiesterase | 2',3'-cyclic-nucleotide 3'-phosphodiesterase
IPR004598	0	7617	1	17383	-0.157808	0.695332	0.949698	Transcription factor Tfb2
IPR007816	0	7617	1	17383	-0.157808	0.695332	0.949698	ResB-like domain
IPR007818	0	7617	1	17383	-0.157808	0.695332	0.949698	Protein of unknown function DUF702
IPR001781,IPR022087	0	7617	1	17383	-0.157808	0.695332	0.949698	Zinc finger, LIM-type | Protein of unknown function DUF3633
IPR006035	0	7617	1	17383	-0.157808	0.695332	0.949698	Ureohydrolase
IPR008176	0	7617	1	17383	-0.157808	0.695332	0.949698	Gamma thionin
IPR002290,IPR003527,IPR008271,IPR008351,IPR017441	0	7617	1	17383	-0.157808	0.695332	0.949698	Serine/threonine-protein kinase domain; Serine/threonine-protein kinase-like domain; Protein kinase, catalytic domain; Protein kinase-like domain | MAP kinase, conserved site | Serine/threonine-protein kinase, active site | JNK MAP kinase | Protein kinase, ATP binding site
IPR002004	0	7617	1	17383	-0.157808	0.695332	0.949698	Polyadenylate-binding protein/Hyperplastic disc protein
IPR003473,IPR003808	0	7617	1	17383	-0.157808	0.695332	0.949698	Quinolinate synthetase A | Fe-S metabolism associated domain, SufE-like
IPR001245,IPR002912,IPR008271	0	7617	1	17383	-0.157808	0.695332	0.949698	Serine-threonine/tyrosine-protein kinase; Protein kinase, catalytic domain; Protein kinase-like domain | Amino acid-binding ACT | Serine/threonine-protein kinase, active site
IPR006035,IPR020855	0	7617	1	17383	-0.157808	0.695332	0.949698	Ureohydrolase | Ureohydrolase, manganese-binding site
IPR000781	0	7617	1	17383	-0.157808	0.695332	0.949698	Enhancer of rudimentary
IPR004365,IPR012340	0	7617	1	17383	-0.157808	0.695332	0.949698	Nucleic acid binding, OB-fold, tRNA/helicase-type | Nucleic acid-binding, OB-fold; Nucleic acid-binding, OB-fold-like
IPR011990,IPR016024	0	7617	1	17383	-0.157808	0.695332	0.949698	Tetratricopeptide-like helical | Armadillo-type fold
IPR016024,IPR021850,IPR022075	0	7617	1	17383	-0.157808	0.695332	0.949698	Armadillo-type fold | Protein of unknown function DUF3453 | Symplekin tight junction protein C-terminal
IPR011107	0	7617	1	17383	-0.157808	0.695332	0.949698	Protein phosphatase inhibitor
IPR006969	0	7617	1	17383	-0.157808	0.695332	0.949698	Stigma-specific protein Stig1
IPR006789	0	7617	1	17383	-0.157808	0.695332	0.949698	ARP2/3 complex 16kDa subunit (p16-Arc)
IPR004039	0	7617	1	17383	-0.157808	0.695332	0.949698	Rubredoxin-type Fe(Cys)4 protein
IPR006565	0	7617	1	17383	-0.157808	0.695332	0.949698	Bromodomain transcription factor
IPR000858,IPR001245,IPR001480,IPR008271,IPR013227,IPR017441,IPR021820	0	7617	1	17383	-0.157808	0.695332	0.949698	S-locus glycoprotein | Serine-threonine/tyrosine-protein kinase; Protein kinase, catalytic domain; Protein kinase-like domain | Bulb-type lectin domain | Serine/threonine-protein kinase, active site | PAN-2 domain; Apple-like | Protein kinase, ATP binding site | S-locus receptor kinase, C-terminal
IPR001440,IPR011990,IPR013026,IPR013105,IPR013766	0	7617	1	17383	-0.157808	0.695332	0.949698	Tetratricopeptide TPR-1; Tetratricopeptide repeat | Tetratricopeptide-like helical | Tetratricopeptide repeat-containing | Tetratricopeptide TPR2; Tetratricopeptide repeat | Thioredoxin domain; Thioredoxin-like; Thioredoxin fold; Thioredoxin-like fold
IPR006186,IPR019557	0	7617	1	17383	-0.157808	0.695332	0.949698	Serine/threonine-specific protein phosphatase/bis(5-nucleosyl)-tetraphosphatase; Metallo-dependent phosphatase | Aminotransferase-like, plant mobile domain
IPR016605	0	7617	1	17383	-0.157808	0.695332	0.949698	Transporter, high affinity nitrate, Nar2
IPR011610	0	7617	1	17383	-0.157808	0.695332	0.949698	S-adenosyl-L-methionine-dependent methyltransferase, putative; Leucine carboxyl methyltransferase
IPR007072	0	7617	1	17383	-0.157808	0.695332	0.949698	Rhamnosyl O-methyltransferase/Cephalosporin hydroxylase
IPR011048,IPR017986,IPR019782	0	7617	1	17383	-0.157808	0.695332	0.949698	Cytochrome cd1-nitrite reductase-like, C-terminal haem d1 | WD40-repeat-containing domain; WD40 repeat-like-containing domain; WD40/YVTN repeat-like-containing domain | WD40 repeat 2; WD40 repeat, subgroup; WD40 repeat
IPR001117,IPR008972,IPR011706,IPR011707,IPR017761	0	7617	1	17383	-0.157808	0.695332	0.949698	Multicopper oxidase, type 1 | Cupredoxin | Multicopper oxidase, type 2 | Multicopper oxidase, type 3 | Laccase
IPR001394,IPR001607,IPR009060,IPR015940,IPR016652,IPR018200	0	7617	1	17383	-0.157808	0.695332	0.949698	Peptidase C19, ubiquitin carboxyl-terminal hydrolase 2 | Zinc finger, UBP-type | UBA-like | Ubiquitin-associated/translation elongation factor EF1B, N-terminal, eukaryote; Ubiquitin-associated/translation elongation factor EF1B, N-terminal | Ubiquitinyl hydrolase | Peptidase C19, ubiquitin carboxyl-terminal hydrolase 2, conserved site
IPR006564	0	7617	1	17383	-0.157808	0.695332	0.949698	Zinc finger, PMZ-type; Zinc finger, SWIM-type
IPR011616,IPR018524	0	7617	1	17383	-0.157808	0.695332	0.949698	bZIP transcription factor, bZIP-1; Basic-leucine zipper (bZIP) transcription factor | DNA/RNA non-specific endonuclease, active site
IPR009771,IPR011044,IPR015943	0	7617	1	17383	-0.157808	0.695332	0.949698	Ribosome control protein 1 | Quinoprotein amine dehydrogenase, beta chain-like | WD40/YVTN repeat-like-containing domain
IPR001214,IPR011990,IPR013026,IPR019734	0	7617	1	17383	-0.157808	0.695332	0.949698	SET domain | Tetratricopeptide-like helical | Tetratricopeptide repeat-containing | Tetratricopeptide repeat
IPR001279,IPR011084,IPR021129	0	7617	1	17383	-0.157808	0.695332	0.949698	Beta-lactamase-like | DNA repair metallo-beta-lactamase | Sterile alpha motif, type 1; Sterile alpha motif domain; Sterile alpha motif-type; Sterile alpha motif homology
IPR002290,IPR008271,IPR020636	0	7617	1	17383	-0.157808	0.695332	0.949698	Serine/threonine-protein kinase domain; Serine/threonine-protein kinase-like domain; Protein kinase, catalytic domain; Protein kinase-like domain | Serine/threonine-protein kinase, active site | Calcium/calmodulin-dependent protein kinase-like
IPR000909,IPR001192,IPR001711,IPR015359,IPR017946,IPR018029,IPR018247	0	7617	1	17383	-0.157808	0.695332	0.949698	Phospholipase C, phosphatidylinositol-specific , X domain | Phosphoinositide phospholipase C | Phospholipase C, phosphatidylinositol-specific, Y domain | Phospholipase C, phosphoinositol-specific, EF-hand-like; EF-hand-like domain | PLC-like phosphodiesterase, TIM beta/alpha-barrel domain | C2 membrane targeting protein; C2 calcium-dependent membrane targeting; C2 calcium/lipid-binding domain, Ca…
IPR003732	0	7617	1	17383	-0.157808	0.695332	0.949698	D-tyrosyl-tRNA(Tyr) deacylase
IPR004528	0	7617	1	17383	-0.157808	0.695332	0.949698	3-deoxy-D-manno-octulosonate cytidylyltransferase; Acylneuraminate cytidylyltransferase
IPR000445,IPR003265,IPR003583,IPR003651,IPR004036	0	7617	1	17383	-0.157808	0.695332	0.949698	Helix-hairpin-helix motif | HhH-GPD domain; DNA glycosylase | Helix-hairpin-helix DNA-binding motif, class 1 | Endonuclease III-like, iron-sulphur cluster loop motif | Endonuclease III, conserved site-2
IPR002687,IPR012976,IPR019175	0	7617	1	17383	-0.157808	0.695332	0.949698	Pre-mRNA processing ribonucleoprotein, snoRNA-binding domain | NOSIC | Prp31 C-terminal
IPR021625	0	7617	1	17383	-0.157808	0.695332	0.949698	Proteasome Inhibitor PI31
IPR001680,IPR013720,IPR017986	0	7617	1	17383	-0.157808	0.695332	0.949698	WD40 repeat | LisH dimerisation motif, subgroup; LisH dimerisation motif | WD40-repeat-containing domain; WD40 repeat-like-containing domain; WD40/YVTN repeat-like-containing domain
IPR000764,IPR003593,IPR006083	0	7617	1	17383	-0.157808	0.695332	0.949698	Uridine kinase | ATPase, AAA+ type, core | Phosphoribulokinase/uridine kinase
IPR000571,IPR007275	0	7617	1	17383	-0.157808	0.695332	0.949698	Zinc finger, CCCH-type | YTH domain
IPR001841,IPR001965,IPR002219,IPR011424,IPR019786	0	7617	1	17383	-0.157808	0.695332	0.949698	Zinc finger, RING-type | Zinc finger, PHD-type | Protein kinase C-like, phorbol ester/diacylglycerol binding | C1-like | Zinc finger, PHD-type, conserved site
IPR001302	0	7617	1	17383	-0.157808	0.695332	0.949698	Photosystem I PsaI, reaction centre subunit VIII
IPR006607,IPR006630	0	7617	1	17383	-0.157808	0.695332	0.949698	Protein of unknown function DM15 | RNA-binding protein Lupus La; Winged helix-turn-helix transcription repressor DNA-binding
IPR010683	0	7617	1	17383	-0.157808	0.695332	0.949698	Protein of unknown function DUF1262
IPR003721,IPR014729	0	7617	1	17383	-0.157808	0.695332	0.949698	Pantoate-beta-alanine ligase | Rossmann-like alpha/beta/alpha sandwich fold
IPR021752	0	7617	1	17383	-0.157808	0.695332	0.949698	Transcription initiation factor Rrn7
IPR001453,IPR002500	0	7617	1	17383	-0.157808	0.695332	0.949698	Molybdopterin binding | Phosphoadenosine phosphosulphate reductase; Rossmann-like alpha/beta/alpha sandwich fold
IPR003742	0	7617	1	17383	-0.157808	0.695332	0.949698	SPOUT methyltransferase, predicted
IPR004177	0	7617	1	17383	-0.157808	0.695332	0.949698	DDHD
IPR001944,IPR013781,IPR019801	0	7617	1	17383	-0.157808	0.695332	0.949698	Glycoside hydrolase, family 35 | Glycoside hydrolase, subgroup, catalytic core; Glycoside hydrolase, superfamily | Glycoside hydrolase, family 35, conserved site
IPR001554,IPR008540,IPR013781,IPR018238	0	7617	1	17383	-0.157808	0.695332	0.949698	Glycoside hydrolase, family 14 | BZR1, transcriptional repressor | Glycoside hydrolase, subgroup, catalytic core; Glycoside hydrolase, superfamily | Glycoside hydrolase, family 14, conserved site
IPR003115,IPR016692	0	7617	1	17383	-0.157808	0.695332	0.949698	ParB-like nuclease | Sulfiredoxin
IPR000504,IPR000571	0	7617	1	17383	-0.157808	0.695332	0.949698	RNA recognition motif domain | Zinc finger, CCCH-type
IPR000432,IPR002999,IPR007696,IPR007860,IPR007861,IPR015536,IPR016151,IPR017261	0	7617	1	17383	-0.157808	0.695332	0.949698	DNA mismatch repair protein MutS, C-terminal domain | Tudor domain | DNA mismatch repair protein MutS, core | DNA mismatch repair protein MutS, connector | DNA mismatch repair protein MutS, clamp | DNA mismatch repair protein MutS-homologue MSH6 | DNA mismatch repair protein MutS, N-terminal; DNA mismatch repair protein MutS-like, N-terminal | DNA mismatch repair protein Msh6
IPR002553,IPR011989,IPR017109	0	7617	1	17383	-0.157808	0.695332	0.949698	Clathrin/coatomer adaptor, adaptin-like, N-terminal | Armadillo-like helical; Armadillo-type fold | Adaptor protein complex AP-4, epsilon subunit
IPR022043	0	7617	1	17383	-0.157808	0.695332	0.949698	Chromatin assembly factor 1 subunit A
IPR000357,IPR011989,IPR021133,IPR021841	0	7617	1	17383	-0.157808	0.695332	0.949698	HEAT | Armadillo-like helical; Armadillo-type fold | HEAT, type 2 | Protein of unknown function DUF3434
IPR000253,IPR006596	0	7617	1	17383	-0.157808	0.695332	0.949698	Forkhead-associated (FHA) domain; SMAD/FHA domain | Nucleotide binding protein, PINc
IPR000683,IPR016040	0	7617	1	17383	-0.157808	0.695332	0.949698	Oxidoreductase, N-terminal | NAD(P)-binding domain
IPR000330,IPR000953,IPR001650,IPR009463,IPR011011,IPR012287,IPR014001,IPR019786,IPR019787	0	7617	1	17383	-0.157808	0.695332	0.949698	SNF2-related | Chromo domain/shadow; Chromo domain-like | Helicase, C-terminal | Domain of unknown function DUF1087 | Zinc finger, FYVE/PHD-type; Zinc finger, RING/FYVE/PHD-type | Homeodomain-related; Homeodomain-like | DEAD-like helicase | Zinc finger, PHD-type, conserved site | Zinc finger, PHD-finger; Zinc finger, PHD-type
IPR006460	0	7617	1	17383	-0.157808	0.695332	0.949698	Protein of unknown function DUF617, plant
IPR002290,IPR008271,IPR017441,IPR018222	0	7617	1	17383	-0.157808	0.695332	0.949698	Serine/threonine-protein kinase domain; Serine/threonine-protein kinase-like domain; Protein kinase, catalytic domain; Protein kinase-like domain | Serine/threonine-protein kinase, active site | Protein kinase, ATP binding site | Nuclear transport factor 2, Eukaryote; Nuclear transport factor 2
IPR005225,IPR006073,IPR016496	0	7617	1	17383	-0.157808	0.695332	0.949698	Small GTP-binding protein domain | GTP1/OBG; GTP-binding domain, HSR1-related | GTP-binding protein, HflX
IPR008895,IPR013272	0	7617	1	17383	-0.157808	0.695332	0.949698	YL1 nuclear | YL1 nuclear, C-terminal
IPR000009,IPR017986,IPR019782,IPR020472	0	7617	1	17383	-0.157808	0.695332	0.949698	Protein phosphatase 2A, regulatory subunit PR55 | WD40-repeat-containing domain; WD40 repeat-like-containing domain; WD40/YVTN repeat-like-containing domain | WD40 repeat 2; WD40 repeat, subgroup; WD40 repeat | G-protein beta WD-40 repeat
IPR013129,IPR022364	0	7617	1	17383	-0.157808	0.695332	0.949698	Transcription factor jumonji; Transcription factor jumonji/aspartyl beta-hydroxylase | F-box domain, Skp2-like
IPR011039,IPR011991,IPR016640	0	7617	1	17383	-0.157808	0.695332	0.949698	Transcription Factor IIF, Rap30/Rap74, interaction | Winged helix-turn-helix transcription repressor DNA-binding | Transcription initiation factor IIF, beta subunit, subgroup; Transcription initiation factor IIF, beta subunit
IPR003657,IPR017396	0	7617	1	17383	-0.157808	0.695332	0.949698	DNA-binding WRKY | Transcription factor, WRKY group IIc
IPR003018,IPR003661,IPR004358,IPR005467	0	7617	1	17383	-0.157808	0.695332	0.949698	GAF | Signal transduction histidine kinase, subgroup 1, dimerisation/phosphoacceptor domain; Signal transduction histidine kinase, homodimeric | Signal transduction histidine kinase-related protein, C-terminal; ATPase-like, ATP-binding domain | Signal transduction histidine kinase, core
IPR007149	0	7617	1	17383	-0.157808	0.695332	0.949698	Leo1-like protein
IPR001610,IPR002290,IPR008271,IPR013767,IPR020635	0	7617	1	17383	-0.157808	0.695332	0.949698	PAC motif | Serine/threonine-protein kinase domain; Serine/threonine-protein kinase-like domain; Protein kinase, catalytic domain; Protein kinase-like domain | Serine/threonine-protein kinase, active site | PAS fold; PAS | Tyrosine-protein kinase, catalytic domain; Serine-threonine/tyrosine-protein kinase; Protein kinase, catalytic domain; Protein kinase-like domain
IPR004883,IPR017394	0	7617	1	17383	-0.157808	0.695332	0.949698	Lateral organ boundaries, LOB | Uncharacterised conserved protein UCP038127, LOB
IPR000722,IPR006592,IPR007066,IPR007080,IPR007081,IPR021602	0	7617	1	17383	-0.157808	0.695332	0.949698	RNA polymerase, alpha subunit | RNA polymerase, N-terminal | RNA polymerase Rpb1, domain 3 | RNA polymerase Rpb1, domain 1 | RNA polymerase Rpb1, domain 5 | Protein of unknown function DUF3223
IPR002075	0	7617	1	17383	-0.157808	0.695332	0.949698	Nuclear transport factor 2
IPR001630,IPR011616	0	7617	1	17383	-0.157808	0.695332	0.949698	cAMP response element binding (CREB) protein | bZIP transcription factor, bZIP-1; Basic-leucine zipper (bZIP) transcription factor
IPR000504,IPR005732,IPR012677,IPR020934	0	7617	1	17383	-0.157808	0.695332	0.949698	RNA recognition motif domain | Ribosomal protein S19, bacterial-type; Ribosomal protein S19/S15 | Nucleotide-binding, alpha-beta plait | Ribosomal protein S19 conserved site
IPR001650,IPR014001,IPR022192	0	7617	1	17383	-0.157808	0.695332	0.949698	Helicase, C-terminal | DEAD-like helicase | Mitochondrial degradasome RNA helicase subunit C-terminal
IPR006370	0	7617	1	17383	-0.157808	0.695332	0.949698	4-hydroxybenzoate polyprenyl transferase; UbiA prenyltransferase family
IPR007146	0	7617	1	17383	-0.157808	0.695332	0.949698	Sas10/Utp3/C1D
IPR011990,IPR013026,IPR013105	0	7617	1	17383	-0.157808	0.695332	0.949698	Tetratricopeptide-like helical | Tetratricopeptide repeat-containing | Tetratricopeptide TPR2; Tetratricopeptide repeat
IPR000504,IPR007201	0	7617	1	17383	-0.157808	0.695332	0.949698	RNA recognition motif domain | RNA recognition motif 2
IPR007263,IPR012336	0	7617	1	17383	-0.157808	0.695332	0.949698	Putative thiol-disulphide oxidoreductase DCC | Thioredoxin-like fold
IPR001140,IPR003439	0	7617	1	17383	-0.157808	0.695332	0.949698	ABC transporter, transmembrane domain; ABC transporter, integral membrane type 1; ABC transporter, transmembrane domain, type 1 | ABC transporter-like; ATPase, AAA+ type, core
IPR001841,IPR004162,IPR013010,IPR013323,IPR015880,IPR018121	0	7617	1	17383	-0.157808	0.695332	0.949698	Zinc finger, RING-type | Seven-in-absentia protein, sina | Zinc finger, SIAH-type | Seven In Absentia Homolog-type | Zinc finger, C2H2-like | Seven-in-absentia protein, TRAF-like domain; TRAF-like
IPR001450,IPR017491,IPR017900	0	7617	1	17383	-0.157808	0.695332	0.949698	4Fe-4S binding domain; 4Fe-4S ferredoxin, iron-sulpur binding domain | Photosystem I PsaC | 4Fe-4S ferredoxin, iron-sulphur binding, conserved site
IPR003462,IPR016040	0	7617	1	17383	-0.157808	0.695332	0.949698	Ornithine cyclodeaminase/mu-crystallin | NAD(P)-binding domain
IPR006575	0	7617	1	17383	-0.157808	0.695332	0.949698	RWD domain; Ubiquitin-conjugating enzyme/RWD-like
IPR000403,IPR015433,IPR018936	0	7617	1	17383	-0.157808	0.695332	0.949698	Phosphatidylinositol 3-/4-kinase, catalytic; Protein kinase-like domain | Phosphatidylinositol Kinase | Phosphatidylinositol 3/4-kinase, conserved site
IPR000684,IPR000722,IPR006592,IPR007066,IPR007073,IPR007075,IPR007080,IPR007081,IPR007083	0	7617	1	17383	-0.157808	0.695332	0.949698	RNA polymerase II, heptapeptide repeat, eukaryotic | RNA polymerase, alpha subunit | RNA polymerase, N-terminal | RNA polymerase Rpb1, domain 3 | RNA polymerase Rpb1, domain 7 | RNA polymerase Rpb1, domain 6 | RNA polymerase Rpb1, domain 1 | RNA polymerase Rpb1, domain 5 | RNA polymerase Rpb1, domain 4
IPR002759	0	7617	1	17383	-0.157808	0.695332	0.949698	Ribonuclease P/MRP protein subunit
IPR007174	0	7617	1	17383	-0.157808	0.695332	0.949698	Las1-like
IPR015221,IPR016155	0	7617	1	17383	-0.157808	0.695332	0.949698	Ubiquitin-related modifier 1 | Molybdopterin synthase/thiamin biosynthesis sulphur carrier, beta-grasp; Beta-grasp fold, ferredoxin-type
IPR001232,IPR011333,IPR016072	0	7617	1	17383	-0.157808	0.695332	0.949698	SKP1 component | BTB/POZ fold | SKP1 component, dimerisation
IPR008502,IPR016140	0	7617	1	17383	-0.157808	0.695332	0.949698	Protein of unknown function DUF784, Arabidopsis thaliana | Bifunctional inhibitor/plant lipid transfer protein/seed storage
IPR011528	0	7617	1	17383	-0.157808	0.695332	0.949698	NERD
IPR012862	0	7617	1	17383	-0.157808	0.695332	0.949698	Protein of unknown function DUF1635
IPR014946	0	7617	1	17383	-0.157808	0.695332	0.949698	Protein of unknown function DUF1817
IPR000306,IPR000408,IPR009091,IPR011993,IPR017455	0	7617	1	17383	-0.157808	0.695332	0.949698	Zinc finger, FYVE-type; Zinc finger, FYVE/PHD-type; Zinc finger, RING/FYVE/PHD-type | Regulator of chromosome condensation, RCC1 | Regulator of chromosome condensation/beta-lactamase-inhibitor protein II | Pleckstrin homology-type | Zinc finger, FYVE-related
IPR002290,IPR008271,IPR017441,IPR020635,IPR021720	0	7617	1	17383	-0.157808	0.695332	0.949698	Serine/threonine-protein kinase domain; Serine/threonine-protein kinase-like domain; Protein kinase, catalytic domain; Protein kinase-like domain | Serine/threonine-protein kinase, active site | Protein kinase, ATP binding site | Tyrosine-protein kinase, catalytic domain; Serine-threonine/tyrosine-protein kinase; Protein kinase, catalytic domain; Protein kinase-like domain | Malectin
IPR009447	0	7617	1	17383	-0.157808	0.695332	0.949698	GWT1
IPR014778,IPR015495,IPR017877,IPR017930	0	7617	1	17383	-0.157808	0.695332	0.949698	Myb, DNA-binding | Myb transcription factor | MYB-like; SANT domain, DNA binding; Homeodomain-related; Homeodomain-like | Transcription regulator HTH, Myb-type, DNA-binding
IPR001245,IPR001610,IPR008271,IPR013767	0	7617	1	17383	-0.157808	0.695332	0.949698	Serine-threonine/tyrosine-protein kinase; Protein kinase, catalytic domain; Protein kinase-like domain | PAC motif | Serine/threonine-protein kinase, active site | PAS fold; PAS
IPR005834,IPR011949	0	7617	1	17383	-0.157808	0.695332	0.949698	Haloacid dehalogenase-like hydrolase | HAD-superfamily hydrolase, subfamily IA, REG-2-like; HAD-superfamily hydrolase, subfamily IA, variant 1
IPR004154,IPR004499,IPR016061	0	7617	1	17383	-0.157808	0.695332	0.949698	Anticodon-binding | Prolyl-tRNA synthetase, class IIa, archaeal-type; Prolyl-tRNA synthetase, class IIa | Prolyl-tRNA synthetase, class II, C-terminal; Prolyl-tRNA synthetase, class II
IPR001810,IPR002575,IPR013129	0	7617	1	17383	-0.157808	0.695332	0.949698	F-box domain, cyclin-like; F-box domain, Skp2-like | Aminoglycoside phosphotransferase; Protein kinase-like domain | Transcription factor jumonji; Transcription factor jumonji/aspartyl beta-hydroxylase
IPR007225	0	7617	1	17383	-0.157808	0.695332	0.949698	Exocyst complex subunit Sec15-like
IPR000568	0	7617	1	17383	-0.157808	0.695332	0.949698	ATPase, F0 complex, subunit A
IPR007220	0	7617	1	17383	-0.157808	0.695332	0.949698	Origin recognition complex, subunit 2
IPR001965,IPR003961,IPR004082	0	7617	1	17383	-0.157808	0.695332	0.949698	Zinc finger, PHD-type | Fibronectin, type III; Fibronectin type III domain | Protein of unknown function DUF1423, plant
IPR003439,IPR005285,IPR013525,IPR013581	0	7617	1	17383	-0.157808	0.695332	0.949698	ABC transporter-like; ATPase, AAA+ type, core | Pleiotropic drug resistance protein PDR | ABC-2 type transporter | Plant PDR ABC transporter associated
IPR003231,IPR006162,IPR020806	0	7617	1	17383	-0.157808	0.695332	0.949698	Acyl carrier protein (ACP) | Phosphopantetheine attachment site | Polyketide synthase, phosphopantetheine-binding; Phosphopantetheine-binding; Acyl carrier protein-like
IPR002421,IPR008918,IPR020046,IPR020047	0	7617	1	17383	-0.157808	0.695332	0.949698	5'-3' exonuclease, N-terminal | Helix-hairpin-helix motif, class 2 | 5'-3' exonuclease, alpha-helical arch, N-terminal | 5'-3' exonuclease, SAM-fold domain; 5'-3' exonuclease, C-terminal subdomain
IPR000048,IPR001609,IPR002710,IPR004009,IPR009053,IPR018444	0	7617	1	17383	-0.157808	0.695332	0.949698	IQ motif, EF-hand binding site | Myosin head, motor domain | Dilute | Myosin, N-terminal, SH3-like | Prefoldin | Dil domain
IPR008395,IPR011011,IPR014002,IPR016181,IPR019787	0	7617	1	17383	-0.157808	0.695332	0.949698	Agenet | Zinc finger, FYVE/PHD-type; Zinc finger, RING/FYVE/PHD-type | Tudor-like, plant | Acyl-CoA N-acyltransferase | Zinc finger, PHD-finger; Zinc finger, PHD-type
IPR001841,IPR003903,IPR018957	0	7617	1	17383	-0.157808	0.695332	0.949698	Zinc finger, RING-type | Ubiquitin interacting motif | Zinc finger, C3HC4 RING-type; Zinc finger, RING/FYVE/PHD-type
IPR001126,IPR001357,IPR012112,IPR017961,IPR017963	0	7617	1	17383	-0.157808	0.695332	0.949698	DNA-repair protein, UmuC-like | BRCT | DNA repair protein, Rev1 | DNA polymerase, Y-family, little finger domain | DNA-repair protein, UmuC-like, N-terminal
IPR004143	0	7617	1	17383	-0.157808	0.695332	0.949698	Biotin/lipoate A/B protein ligase
IPR000700,IPR001245,IPR001610,IPR008271,IPR013767	0	7617	1	17383	-0.157808	0.695332	0.949698	PAS-associated, C-terminal | Serine-threonine/tyrosine-protein kinase; Protein kinase, catalytic domain; Protein kinase-like domain | PAC motif | Serine/threonine-protein kinase, active site | PAS fold; PAS
IPR002866	0	7617	1	17383	-0.157808	0.695332	0.949698	Maturase, MatK
IPR013177	0	7617	1	17383	-0.157808	0.695332	0.949698	Domain of unknown function DUF1713, mitochondria
IPR010788,IPR022272	0	7617	1	17383	-0.157808	0.695332	0.949698	Violaxanthin de-epoxidase; Calycin; Calycin-like | Lipocalin conserved site
IPR001932,IPR002290,IPR008271,IPR015655	0	7617	1	17383	-0.157808	0.695332	0.949698	Protein phosphatase 2C-like | Serine/threonine-protein kinase domain; Serine/threonine-protein kinase-like domain; Protein kinase, catalytic domain; Protein kinase-like domain | Serine/threonine-protein kinase, active site | Protein phosphatase 2C
IPR013955,IPR016027	0	7617	1	17383	-0.157808	0.695332	0.949698	Replication factor A, C-terminal | Nucleic acid-binding, OB-fold-like
IPR000744,IPR011990,IPR013026,IPR019734	0	7617	1	17383	-0.157808	0.695332	0.949698	NSF attachment protein | Tetratricopeptide-like helical | Tetratricopeptide repeat-containing | Tetratricopeptide repeat
IPR003018,IPR003661	0	7617	1	17383	-0.157808	0.695332	0.949698	GAF | Signal transduction histidine kinase, subgroup 1, dimerisation/phosphoacceptor domain; Signal transduction histidine kinase, homodimeric
IPR001163	0	7617	1	17383	-0.157808	0.695332	0.949698	Like-Sm ribonucleoprotein (LSM) domain; Like-Sm ribonucleoprotein (LSM)-related domain
IPR002155,IPR016038,IPR020610,IPR020613,IPR020616,IPR020617	0	7617	1	17383	-0.157808	0.695332	0.949698	Thiolase | Thiolase-like, subgroup; Thiolase-like | Thiolase, active site | Thiolase, conserved site | Thiolase, N-terminal | Thiolase, C-terminal
IPR001878,IPR018144	0	7617	1	17383	-0.157808	0.695332	0.949698	Zinc finger, CCHC-type | Plus-3 domain, subgroup; Plus-3
IPR002167,IPR018108	0	7617	1	17383	-0.157808	0.695332	0.949698	Graves disease carrier protein; Mitochondrial carrier protein | Mitochondrial substrate/solute carrier
IPR000031,IPR003135,IPR005875,IPR011054,IPR011761,IPR013816,IPR013817,IPR016301	0	7617	1	17383	-0.157808	0.695332	0.949698	Phosphoribosylaminoimidazole carboxylase, core | ATP-grasp fold, ATP-dependent carboxylate-amine ligase-type | Phosphoribosylaminoimidazole carboxylase, ATPase subunit | Rudiment single hybrid motif | ATP-grasp fold | ATP-grasp fold, subdomain 2 | Pre-ATP-grasp fold; PreATP-grasp-like fold | Phosphoribosylaminoimidazole carboxylase
IPR003577,IPR003578,IPR003579,IPR005225,IPR006867,IPR006868	0	7617	1	17383	-0.157808	0.695332	0.949698	Ras small GTPase, Ras type; Ras small GTPase; Ras GTPase; Ras | Small GTPase, Rho type; Ras GTPase; Ras | Ras small GTPase, Rab type; Small GTPase; Ras GTPase; Ras | Small GTP-binding protein domain | Domain of unknown function DUF632 | Domain of unknown function DUF630
IPR019258	0	7617	1	17383	-0.157808	0.695332	0.949698	Mediator complex, subunit Med4
IPR001000,IPR008979,IPR013781	0	7617	1	17383	-0.157808	0.695332	0.949698	Glycoside hydrolase, family 10 | Galactose-binding domain-like | Glycoside hydrolase, subgroup, catalytic core; Glycoside hydrolase, superfamily
IPR001610,IPR006652,IPR011498,IPR013767,IPR015915,IPR022364	0	7617	1	17383	-0.157808	0.695332	0.949698	PAC motif | Kelch repeat type 1 | Kelch repeat type 2 | PAS fold; PAS | Kelch-type beta propeller; Galactose oxidase/kelch, beta-propeller | F-box domain, Skp2-like
IPR001283,IPR014044,IPR018244	0	7617	1	17383	-0.157808	0.695332	0.949698	Allergen V5/Tpx-1-related | CAP domain | Allergen V5/Tpx-1-related, conserved site
IPR002885,IPR012881	0	7617	1	17383	-0.157808	0.695332	0.949698	Pentatricopeptide repeat | Protein of unknown function DUF1685
IPR018607	0	7617	1	17383	-0.157808	0.695332	0.949698	Chromosome transmission fidelity protein 8
IPR001753,IPR010198,IPR018376	0	7617	1	17383	-0.157808	0.695332	0.949698	Crotonase, core | Naphthoate synthase | Enoyl-CoA hydratase/isomerase, conserved site
IPR003890,IPR007193,IPR016021,IPR016024	0	7617	1	17383	-0.157808	0.695332	0.949698	MIF4G-like, type 3 | Up-frameshift suppressor 2 | MIF4-like, type 1/2/3 | Armadillo-type fold
IPR005869	0	7617	1	17383	-0.157808	0.695332	0.949698	Photosystem II PsbC; Photosystem antenna protein-like
IPR002669	0	7617	1	17383	-0.157808	0.695332	0.949698	Urease accessory protein UreD
IPR015408	0	7617	1	17383	-0.157808	0.695332	0.949698	Zinc finger, Mcm10/DnaG-type
IPR001965,IPR003126	0	7617	1	17383	-0.157808	0.695332	0.949698	Zinc finger, PHD-type | Zinc finger, N-recognin
IPR022075	0	7617	1	17383	-0.157808	0.695332	0.949698	Symplekin tight junction protein C-terminal
IPR006692,IPR016453,IPR017986,IPR019782,IPR020472	0	7617	1	17383	-0.157808	0.695332	0.949698	Coatomer, WD associated region | Coatomer, beta' subunit | WD40-repeat-containing domain; WD40 repeat-like-containing domain; WD40/YVTN repeat-like-containing domain | WD40 repeat 2; WD40 repeat, subgroup; WD40 repeat | G-protein beta WD-40 repeat
IPR005713	0	7617	1	17383	-0.157808	0.695332	0.949698	Ribosomal protein S19A/S15e; Ribosomal protein S19/S15
IPR016536	0	7617	1	17383	-0.157808	0.695332	0.949698	Cytoplasmic FMR1-interacting, subgroup; Cytoplasmic FMR1-interacting
IPR001555,IPR002376,IPR004607	0	7617	1	17383	-0.157808	0.695332	0.949698	Phosphoribosylglycinamide formyltransferase, active site | Formyl transferase, N-terminal | Phosphoribosylglycinamide formyltransferase
IPR000299,IPR000857,IPR001752,IPR011254,IPR014352,IPR018979,IPR019748,IPR019749,IPR019821	0	7617	1	17383	-0.157808	0.695332	0.949698	FERM domain | MyTH4 domain | Kinesin, motor domain | Prismane-like | FERM/acyl-CoA-binding protein, 3-helical bundle | FERM, N-terminal | FERM central domain | Band 4.1 domain | Kinesin, motor region, conserved site
IPR000178,IPR000795,IPR005225,IPR009000	0	7617	1	17383	-0.157808	0.695332	0.949698	Translation initiation factor aIF-2, bacterial-like; Translation initiation factor IF- 2 | Protein synthesis factor, GTP-binding | Small GTP-binding protein domain | Translation elongation/initiation factor/Ribosomal, beta-barrel
IPR000061,IPR022030	0	7617	1	17383	-0.157808	0.695332	0.949698	SWAP/Surp | Pre-mRNA splicing factor PRP21-like protein
IPR010635	0	7617	1	17383	-0.157808	0.695332	0.949698	Heparan sulphate 6-sulfotransferase; Sulfotransferase
IPR001818,IPR002477,IPR021190	0	7617	1	17383	-0.157808	0.695332	0.949698	Peptidase M10, metallopeptidase; Peptidase, metallopeptidase | Peptidoglycan binding-like | Peptidase M10A, matrix metallopeptidase
IPR006447,IPR012287	0	7617	1	17383	-0.157808	0.695332	0.949698	Myb-like DNA-binding domain, SHAQKYF class; Myb, DNA-binding | Homeodomain-related; Homeodomain-like
IPR001424,IPR006121	0	7617	1	17383	-0.157808	0.695332	0.949698	Superoxide dismutase, copper/zinc binding | Heavy metal-associated domain, HMA
IPR004843,IPR011230	0	7617	1	17383	-0.157808	0.695332	0.949698	Metallo-dependent phosphatase | Phosphoesterase At2g46880
IPR000048,IPR003103	0	7617	1	17383	-0.157808	0.695332	0.949698	IQ motif, EF-hand binding site | Apoptosis regulator, Bcl-2 protein, BAG
IPR013032,IPR021910	0	7617	1	17383	-0.157808	0.695332	0.949698	EGF-like region, conserved site | Protein of unknown function DUF3522
IPR009890	0	7617	1	17383	-0.157808	0.695332	0.949698	Etoposide-induced 2.4
IPR001245,IPR013210	0	7617	1	17383	-0.157808	0.695332	0.949698	Serine-threonine/tyrosine-protein kinase; Protein kinase, catalytic domain; Protein kinase-like domain | Leucine-rich repeat-containing N-terminal, type 2
IPR006867,IPR006868,IPR015425	0	7617	1	17383	-0.157808	0.695332	0.949698	Domain of unknown function DUF632 | Domain of unknown function DUF630 | Actin-binding FH2
IPR002290,IPR004041,IPR008271,IPR017441,IPR018451	0	7617	1	17383	-0.157808	0.695332	0.949698	Serine/threonine-protein kinase domain; Serine/threonine-protein kinase-like domain; Protein kinase, catalytic domain; Protein kinase-like domain | NAF domain | Serine/threonine-protein kinase, active site | Protein kinase, ATP binding site | NAF/FISL domain
IPR002469,IPR011042,IPR011659	0	7617	1	17383	-0.157808	0.695332	0.949698	Peptidase S9B, dipeptidylpeptidase IV N-terminal | Six-bladed beta-propeller, TolB-like | WD40-like Beta Propeller
IPR002553,IPR016024	0	7617	1	17383	-0.157808	0.695332	0.949698	Clathrin/coatomer adaptor, adaptin-like, N-terminal | Armadillo-type fold
IPR007504	0	7617	1	17383	-0.157808	0.695332	0.949698	H/ACA ribonucleoprotein complex, subunit Gar1/Naf1
IPR006687,IPR006688	0	7617	1	17383	-0.157808	0.695332	0.949698	Small GTPase SAR1-type; ARF/SAR superfamily | ADP-ribosylation factor; ARF/SAR superfamily
IPR001623,IPR004640,IPR009073	0	7617	1	17383	-0.157808	0.695332	0.949698	Heat shock protein DnaJ, N-terminal | Co-chaperone Hsc20 | Heat shock cognate protein B, C-terminal oligomerisation
IPR019165	0	7617	1	17383	-0.157808	0.695332	0.949698	Peptidase M76, ATP23
IPR001680,IPR011046,IPR012580	0	7617	1	17383	-0.157808	0.695332	0.949698	WD40 repeat | WD40 repeat-like-containing domain; WD40/YVTN repeat-like-containing domain | NUC153
IPR010237	0	7617	1	17383	-0.157808	0.695332	0.949698	Pyrimidine 5-nucleotidase; HAD-superfamily hydrolase, subfamily IA, variant 3
IPR003172,IPR010308,IPR014756	0	7617	1	17383	-0.157808	0.695332	0.949698	MD-2-related lipid-recognition | Protein of unknown function DUF907, fungi | Immunoglobulin E-set
IPR006342	0	7617	1	17383	-0.157808	0.695332	0.949698	Methyltransferase FkbM
IPR001870,IPR003877,IPR006594,IPR006595,IPR019589	0	7617	1	17383	-0.157808	0.695332	0.949698	B302/SPRY domain | SPla/RYanodine receptor SPRY | LisH dimerisation motif | CTLH, C-terminal LisH motif | Ran binding protein, CRA domain; Ran binding protein-like, CRA domain
IPR000196	0	7617	1	17383	-0.157808	0.695332	0.949698	Ribosomal protein L19/L19e
IPR003712,IPR008076,IPR010982	0	7617	1	17383	-0.157808	0.695332	0.949698	Cyanate lyase, C-terminal | Cyanase | Lambda repressor-like, DNA-binding
IPR008217,IPR008996	0	7617	1	17383	-0.157808	0.695332	0.949698	Domain of unknown function DUF125, transmembrane | Cytokine, IL-1-like
IPR003837	0	7617	1	17383	-0.157808	0.695332	0.949698	Glu-tRNAGln amidotransferase, C subunit
IPR000504,IPR011042,IPR011400,IPR012677,IPR013979	0	7617	1	17383	-0.157808	0.695332	0.949698	RNA recognition motif domain | Six-bladed beta-propeller, TolB-like | Translation initiation factor eIF-3b | Nucleotide-binding, alpha-beta plait | Translation initiation factor 2A, beta propellor-like domain
IPR014977	0	7617	1	17383	-0.157808	0.695332	0.949698	WRC
IPR000212,IPR014016,IPR014017	0	7617	1	17383	-0.157808	0.695332	0.949698	DNA helicase, UvrD/REP type | Helicase, superfamily 1, UvrD-related | DNA helicase, UvrD-like, C-terminal
IPR003280,IPR013099	0	7617	1	17383	-0.157808	0.695332	0.949698	Potassium channel, two pore-domain | Ion transport 2
IPR001737,IPR020596,IPR020598	0	7617	1	17383	-0.157808	0.695332	0.949698	Ribosomal RNA adenine methylase transferase | Ribosomal RNA adenine methylase transferase, conserved site | Ribosomal RNA adenine methylase transferase, N-terminal
IPR001374,IPR001650,IPR007502,IPR011545,IPR011709,IPR020683	0	7617	1	17383	-0.157808	0.695332	0.949698	Single-stranded nucleic acid binding R3H | Helicase, C-terminal | Helicase-associated domain | DNA/RNA helicase, DEAD/DEAH box type, N-terminal; DEAD-like helicase | Domain of unknown function DUF1605 | Ankyrin repeat-containing domain
IPR006084,IPR006085,IPR006086,IPR008918,IPR020045	0	7617	1	17383	-0.157808	0.695332	0.949698	DNA repair protein (XPGC)/yeast Rad | XPG N-terminal | XPG/RAD2 endonuclease | Helix-hairpin-helix motif, class 2 | 5'-3' exonuclease, C-terminal subdomain
IPR011011,IPR018247,IPR018500,IPR019786,IPR019787	0	7617	1	17383	-0.157808	0.695332	0.949698	Zinc finger, FYVE/PHD-type; Zinc finger, RING/FYVE/PHD-type | EF-Hand 1, calcium-binding site | DDT domain, subgroup; DDT domain; DDT domain superfamily | Zinc finger, PHD-type, conserved site | Zinc finger, PHD-finger; Zinc finger, PHD-type
IPR002044,IPR004659,IPR012340,IPR013783	0	7617	1	17383	-0.157808	0.695332	0.949698	Glycoside hydrolase, carbohydrate-binding; Carbohydrate-binding-like fold | Ribonuclease E/G; RNA-binding protein AU-1/Ribonuclease E/G | Nucleic acid-binding, OB-fold; Nucleic acid-binding, OB-fold-like | Immunoglobulin-like fold
IPR007231	0	7617	1	17383	-0.157808	0.695332	0.949698	Nucleoporin interacting component Nup93/Nic96
IPR017395	0	7617	1	17383	-0.157808	0.695332	0.949698	Chlorophyllase, chloroplast; Chlorophyllase-like
IPR001650,IPR002885	0	7617	1	17383	-0.157808	0.695332	0.949698	Helicase, C-terminal | Pentatricopeptide repeat
IPR001736,IPR001849,IPR011993,IPR016555	0	7617	1	17383	-0.157808	0.695332	0.949698	Phospholipase D/Transphosphatidylase | Pleckstrin homology domain | Pleckstrin homology-type | Phospholipase D, eukaryota; Phospholipase D
IPR001841,IPR016024,IPR017986,IPR019775,IPR019782	0	7617	1	17383	-0.157808	0.695332	0.949698	Zinc finger, RING-type | Armadillo-type fold | WD40-repeat-containing domain; WD40 repeat-like-containing domain; WD40/YVTN repeat-like-containing domain | WD40 repeat, conserved site | WD40 repeat 2; WD40 repeat, subgroup; WD40 repeat
IPR006958	0	7617	1	17383	-0.157808	0.695332	0.949698	Mak16 protein
IPR019135	0	7617	1	17383	-0.157808	0.695332	0.949698	Polycomb protein, VEFS-Box
IPR019137	0	7617	1	17383	-0.157808	0.695332	0.949698	Nck-associated protein 1
IPR000640,IPR000795,IPR004161,IPR005225,IPR020568	0	7617	1	17383	-0.157808	0.695332	0.949698	Translation elongation factor EFG/EF2, C-terminal; Elongation factor G/III/V | Protein synthesis factor, GTP-binding | Translation elongation factor EFTu/EF1A, domain 2; Translation elongation/initiation factor/Ribosomal, beta-barrel | Small GTP-binding protein domain | Ribosomal protein S5 domain 2-type fold
IPR000823,IPR002016,IPR019794	0	7617	1	17383	-0.157808	0.695332	0.949698	Plant peroxidase; Haem peroxidase | Haem peroxidase, plant/fungal/bacterial | Peroxidase, active site
IPR001715	0	7617	1	17383	-0.157808	0.695332	0.949698	Calponin homology domain
IPR017427	0	7617	1	17383	-0.157808	0.695332	0.949698	Inositol-tetrakisphosphate 1-kinase, plant; Inositol-tetrakisphosphate 1-kinase
IPR001202,IPR019012	0	7617	1	17383	-0.157808	0.695332	0.949698	WW/Rsp5/WWP | RNA cap guanine-N2 methyltransferase
IPR001480	0	7617	1	17383	-0.157808	0.695332	0.949698	Bulb-type lectin domain
IPR000595,IPR006153,IPR018418	0	7617	1	17383	-0.157808	0.695332	0.949698	Cyclic nucleotide-binding domain; Cyclic nucleotide-binding-like; RmlC-like jelly roll fold | Cation/H+ exchanger | Na+/H+ exchanger, isoforms 7/8; Cation/H+ exchanger, CPA1 family
IPR001623,IPR003095,IPR012336,IPR018253	0	7617	1	17383	-0.157808	0.695332	0.949698	Heat shock protein DnaJ, N-terminal | Heat shock protein DnaJ | Thioredoxin-like fold | Heat shock protein DnaJ, conserved site
IPR018865	0	7617	1	17383	-0.157808	0.695332	0.949698	Serine-threonine protein kinase 19
IPR013626,IPR015881,IPR017941	0	7617	1	17383	-0.157808	0.695332	0.949698	Pheophorbide a oxygenase | Aromatic-ring-hydroxylating dioxygenase, 2Fe-2S-binding site | Rieske [2Fe-2S] iron-sulphur domain
IPR021261	0	7617	1	17383	-0.157808	0.695332	0.949698	Protein of unknown function DUF2838
IPR002401,IPR002403,IPR017972	0	7617	1	17383	-0.157808	0.695332	0.949698	Cytochrome P450, E-class, group I; Cytochrome P450 | Cytochrome P450, E-class, group IV; Cytochrome P450 | Cytochrome P450, conserved site
IPR008530	0	7617	1	17383	-0.157808	0.695332	0.949698	Protein of unknown function DUF812
IPR002738,IPR016195	0	7617	1	17383	-0.157808	0.695332	0.949698	RNase P subunit p30 | Polymerase/histidinol phosphatase-like
IPR008536	0	7617	1	17383	-0.157808	0.695332	0.949698	Protein of unknown function DUF818
IPR001650,IPR006935	0	7617	1	17383	-0.157808	0.695332	0.949698	Helicase, C-terminal | UvrABC complex, subunit B; DEAD-like helicase
IPR000291,IPR011095,IPR011127,IPR013816,IPR013817	0	7617	1	17383	-0.157808	0.695332	0.949698	D-alanine--D-alanine ligase/VANA/B/C, conserved site | D-alanine--D-alanine ligase, C-terminal; ATP-grasp fold | D-alanine--D-alanine ligase, N-terminal | ATP-grasp fold, subdomain 2 | Pre-ATP-grasp fold; PreATP-grasp-like fold
IPR000048,IPR001609,IPR004009	0	7617	1	17383	-0.157808	0.695332	0.949698	IQ motif, EF-hand binding site | Myosin head, motor domain | Myosin, N-terminal, SH3-like
IPR007010,IPR007012,IPR014492	0	7617	1	17383	-0.157808	0.695332	0.949698	Poly(A) polymerase, RNA-binding domain; Nucleotidyltransferase, class I, C-terminal-like | Poly(A) polymerase, central domain | Poly(A) polymerase
IPR002290,IPR008271,IPR017441,IPR018247,IPR018248	0	7617	1	17383	-0.157808	0.695332	0.949698	Serine/threonine-protein kinase domain; Serine/threonine-protein kinase-like domain; Protein kinase, catalytic domain; Protein kinase-like domain | Serine/threonine-protein kinase, active site | Protein kinase, ATP binding site | EF-Hand 1, calcium-binding site | EF-hand; Calcium-binding EF-hand; EF-HAND 2
IPR000342,IPR016607	0	7617	1	17383	-0.157808	0.695332	0.949698	Regulator of G protein signalling; Regulator of G protein signalling superfamily | Uncharacterised conserved protein UCP013022; Protein of unknown function DUF3550/UPF0682
IPR006076,IPR013698	0	7617	1	17383	-0.157808	0.695332	0.949698	FAD dependent oxidoreductase | Squalene epoxidase
IPR000342	0	7617	1	17383	-0.157808	0.695332	0.949698	Regulator of G protein signalling; Regulator of G protein signalling superfamily
IPR001354,IPR013341,IPR013342	0	7617	1	17383	-0.157808	0.695332	0.949698	Mandelate racemase/muconate lactonizing enzyme | Mandelate racemase/muconate lactonizing enzyme, N-terminal | Mandelate racemase/muconate lactonizing enzyme, C-terminal
IPR001025	0	7617	1	17383	-0.157808	0.695332	0.949698	Bromo adjacent homology (BAH) domain
IPR022203	0	7617	1	17383	-0.157808	0.695332	0.949698	Protein of unknown function DUF3727
IPR000860,IPR022417,IPR022418,IPR022419	0	7617	1	17383	-0.157808	0.695332	0.949698	Tetrapyrrole biosynthesis, hydroxymethylbilane synthase | Porphobilinogen deaminase, N-terminal | Porphobilinogen deaminase, C-terminal domain | Porphobilinogen deaminase, dipyrromethane cofactor binding site
IPR005018	0	7617	1	17383	-0.157808	0.695332	0.949698	DOMON domain
IPR001837,IPR006599,IPR013912,IPR013992,IPR016098,IPR018106	0	7617	1	17383	-0.157808	0.695332	0.949698	Adenylate cyclase-associated CAP | CARP motif | Adenylate cyclase-associated CAP, C-terminal; C-CAP/cofactor C-like domain | Adenylate cyclase-associated CAP, N-terminal | Cyclase-associated protein CAP/septum formation inhibitor MinC, C-terminal | CAP, conserved site
IPR005732,IPR020934	0	7617	1	17383	-0.157808	0.695332	0.949698	Ribosomal protein S19, bacterial-type; Ribosomal protein S19/S15 | Ribosomal protein S19 conserved site
IPR000953,IPR006084,IPR006085,IPR006086,IPR020045	0	7617	1	17383	-0.157808	0.695332	0.949698	Chromo domain/shadow; Chromo domain-like | DNA repair protein (XPGC)/yeast Rad | XPG N-terminal | XPG/RAD2 endonuclease | 5'-3' exonuclease, C-terminal subdomain
IPR001245,IPR001368,IPR008271,IPR009091,IPR017441	0	7617	1	17383	-0.157808	0.695332	0.949698	Serine-threonine/tyrosine-protein kinase; Protein kinase, catalytic domain; Protein kinase-like domain | TNFR/CD27/30/40/95 cysteine-rich region | Serine/threonine-protein kinase, active site | Regulator of chromosome condensation/beta-lactamase-inhibitor protein II | Protein kinase, ATP binding site
IPR007146,IPR011082	0	7617	1	17383	-0.157808	0.695332	0.949698	Sas10/Utp3/C1D | Exosome-associated factor Rrp47/DNA strand repair C1D
IPR019404	0	7617	1	17383	-0.157808	0.695332	0.949698	Mediator complex, subunit Med11
IPR008928,IPR012878	0	7617	1	17383	-0.157808	0.695332	0.949698	Six-hairpin glycosidase-like | Protein of unknown function DUF1680
IPR001781,IPR002182,IPR008808,IPR022087	0	7617	1	17383	-0.157808	0.695332	0.949698	Zinc finger, LIM-type | NB-ARC | Powdery mildew resistance protein, RPW8 domain | Protein of unknown function DUF3633
IPR001005,IPR002999,IPR010561	0	7617	1	17383	-0.157808	0.695332	0.949698	SANT domain, DNA binding; Homeodomain-related; Homeodomain-like | Tudor domain | DIRP
IPR000432,IPR007695,IPR007696,IPR007860,IPR007861,IPR011184	0	7617	1	17383	-0.157808	0.695332	0.949698	DNA mismatch repair protein MutS, C-terminal domain | DNA mismatch repair protein MutS-like, N-terminal | DNA mismatch repair protein MutS, core | DNA mismatch repair protein MutS, connector | DNA mismatch repair protein MutS, clamp | DNA mismatch repair protein, MSH2
IPR012678,IPR013025	0	7617	1	17383	-0.157808	0.695332	0.949698	Ribosomal protein L23/L15e; Nucleotide-binding, alpha-beta plait | Ribosomal protein L25/L23
IPR000834,IPR014766	0	7617	1	17383	-0.157808	0.695332	0.949698	Peptidase M14, carboxypeptidase A | Carboxypeptidase, regulatory domain; Carboxypeptidase-like, regulatory domain
IPR001441	0	7617	1	17383	-0.157808	0.695332	0.949698	Di-trans-poly-cis-decaprenylcistransferase-like
IPR002130,IPR011990,IPR013026,IPR013105,IPR020892	0	7617	1	17383	-0.157808	0.695332	0.949698	Peptidyl-prolyl cis-trans isomerase, cyclophilin-type; Cyclophilin-like | Tetratricopeptide-like helical | Tetratricopeptide repeat-containing | Tetratricopeptide TPR2; Tetratricopeptide repeat | Peptidyl-prolyl cis-trans isomerase, cyclophilin-type, conserved site
IPR003695,IPR006674	0	7617	1	17383	-0.157808	0.695332	0.949698	Ppx/GppA phosphatase | Metal-dependent phosphohydrolase, HD subdomain; Metal-dependent phosphohydrolase, HD domain
IPR000772,IPR001547,IPR008997	0	7617	1	17383	-0.157808	0.695332	0.949698	Ricin B lectin | Glycoside hydrolase, family 5; Glycoside hydrolase, subgroup, catalytic core; Glycoside hydrolase, superfamily | Ricin B-related lectin
IPR003180,IPR011034	0	7617	1	17383	-0.157808	0.695332	0.949698	Methylpurine-DNA glycosylase (MPG) | Formyl transferase, C-terminal-like
IPR001005,IPR001048,IPR006578	0	7617	1	17383	-0.157808	0.695332	0.949698	SANT domain, DNA binding; Homeodomain-related; Homeodomain-like | Aspartate/glutamate/uridylate kinase | MADF domain
IPR000565,IPR001241,IPR002288,IPR003594,IPR013506,IPR013759,IPR013760,IPR018522	0	7617	1	17383	-0.157808	0.695332	0.949698	DNA topoisomerase, type IIA, subunit B | DNA topoisomerase, type IIA, subunit B/N-terminal | DNA topoisomerase, type IIA, subunit B, C-terminal | ATPase-like, ATP-binding domain | DNA topoisomerase, type IIA, subunit B, domain 2; Ribosomal protein S5 domain 2-type fold, subgroup; Ribosomal protein S5 domain 2-type fold | DNA topoisomerase, type IIA, subunit B/N-terminal, alpha-beta | DNA topoisom…
IPR007240,IPR019460	0	7617	1	17383	-0.157808	0.695332	0.949698	Autophagy-related protein 17 | Autophagy-related protein 11
IPR000641,IPR002110,IPR003959,IPR020683	0	7617	1	17383	-0.157808	0.695332	0.949698	CbxX/CfqX | Ankyrin repeat | ATPase, AAA-type, core; ATPase, AAA+ type, core | Ankyrin repeat-containing domain
IPR007754	0	7617	1	17383	-0.157808	0.695332	0.949698	N-acetylglucosaminyltransferase II
IPR012278	0	7617	1	17383	-0.157808	0.695332	0.949698	Deoxyribonuclease, TatD Mg-dependent; Deoxyribonuclease, TatD; Deoxyribonuclease, TatD-related
IPR000504,IPR012921	0	7617	1	17383	-0.157808	0.695332	0.949698	RNA recognition motif domain | Spen paralogue and orthologue SPOC, C-terminal
IPR004578,IPR006133,IPR006134,IPR015088,IPR017964	0	7617	1	17383	-0.157808	0.695332	0.949698	DNA-directed DNA polymerase, family B, pol2; DNA-directed DNA polymerase, family B | DNA-directed DNA polymerase, family B, exonuclease domain; Ribonuclease H-like | DNA-directed DNA polymerase, family B, multifunctional domain | Zinc finger, DNA-directed DNA polymerase, family B, alpha | DNA-directed DNA polymerase, family B, conserved site
IPR001124,IPR017942,IPR022364	0	7617	1	17383	-0.157808	0.695332	0.949698	Lipid-binding serum glycoprotein, C-terminal; Bactericidal permeability-increasing protein, alpha/beta domain | Lipid-binding serum glycoprotein, N-terminal; Bactericidal permeability-increasing protein, alpha/beta domain | F-box domain, Skp2-like
IPR000313,IPR000770,IPR001214,IPR003616,IPR011011,IPR019786,IPR019787	0	7617	1	17383	-0.157808	0.695332	0.949698	PWWP | SAND domain; SAND domain-like | SET domain | Post-SET domain | Zinc finger, FYVE/PHD-type; Zinc finger, RING/FYVE/PHD-type | Zinc finger, PHD-type, conserved site | Zinc finger, PHD-finger; Zinc finger, PHD-type
IPR002575,IPR004147	0	7617	1	17383	-0.157808	0.695332	0.949698	Aminoglycoside phosphotransferase; Protein kinase-like domain | ABC-1; Protein kinase-like domain
IPR001878,IPR012923	0	7617	1	17383	-0.157808	0.695332	0.949698	Zinc finger, CCHC-type | Replication fork protection component Swi3
IPR011905,IPR012335,IPR014025	0	7617	1	17383	-0.157808	0.695332	0.949698	Glutaredoxin-like, plant II | Thioredoxin fold; Thioredoxin-like fold | Glutaredoxin subgroup; Glutaredoxin
IPR003593,IPR008047,IPR012340,IPR018525	0	7617	1	17383	-0.157808	0.695332	0.949698	ATPase, AAA+ type, core | Mini-chromosome maintenance complex protein 4; Mini-chromosome maintenance, DNA-dependent ATPase | Nucleic acid-binding, OB-fold; Nucleic acid-binding, OB-fold-like | Mini-chromosome maintenance, conserved site
IPR018788	0	7617	1	17383	-0.157808	0.695332	0.949698	Proteasome assembly chaperone 3
IPR008048,IPR012340,IPR018525	0	7617	1	17383	-0.157808	0.695332	0.949698	Mini-chromosome maintenance complex protein 5; Mini-chromosome maintenance, DNA-dependent ATPase | Nucleic acid-binding, OB-fold; Nucleic acid-binding, OB-fold-like | Mini-chromosome maintenance, conserved site
IPR000433,IPR007526,IPR014778,IPR017884	0	7617	1	17383	-0.157808	0.695332	0.949698	Zinc finger, ZZ-type | SWIRM | Myb, DNA-binding | SANT, eukarya; SANT domain, DNA binding; Homeodomain-related; Homeodomain-like
IPR013936	0	7617	1	17383	-0.157808	0.695332	0.949698	Chloroquine resistance transporter-related
IPR010719	0	7617	1	17383	-0.157808	0.695332	0.949698	Putative rRNA methylase
IPR011990,IPR019734	0	7617	1	17383	-0.157808	0.695332	0.949698	Tetratricopeptide-like helical | Tetratricopeptide repeat
IPR003398	0	7617	1	17383	-0.157808	0.695332	0.949698	Photosystem II PsbN
IPR001394,IPR006615,IPR018200,IPR019955	0	7617	1	17383	-0.157808	0.695332	0.949698	Peptidase C19, ubiquitin carboxyl-terminal hydrolase 2 | Peptidase C19, ubiquitin-specific peptidase, DUSP domain | Peptidase C19, ubiquitin carboxyl-terminal hydrolase 2, conserved site | Ubiquitin supergroup
IPR000157,IPR000767,IPR002182,IPR003591	0	7617	1	17383	-0.157808	0.695332	0.949698	Toll-Interleukin receptor | Disease resistance protein | NB-ARC | Leucine-rich repeat, typical subtype
IPR000425,IPR022357	0	7617	1	17383	-0.157808	0.695332	0.949698	Major intrinsic protein | Major intrinsic protein, conserved site
IPR007402	0	7617	1	17383	-0.157808	0.695332	0.949698	Protein of unknown function DUF455
IPR019129	0	7617	1	17383	-0.157808	0.695332	0.949698	Folate-sensitive fragile site protein Fra10Ac1
IPR019786	0	7617	1	17383	-0.157808	0.695332	0.949698	Zinc finger, PHD-type, conserved site
IPR001962,IPR017932	0	7617	1	17383	-0.157808	0.695332	0.949698	Asparagine synthase; Rossmann-like alpha/beta/alpha sandwich fold | Glutamine amidotransferase, type II
IPR000210,IPR001440,IPR011990	0	7617	1	17383	-0.157808	0.695332	0.949698	BTB/POZ-like; BTB/POZ fold | Tetratricopeptide TPR-1; Tetratricopeptide repeat | Tetratricopeptide-like helical
IPR007066,IPR007081,IPR007083,IPR012756	0	7617	1	17383	-0.157808	0.695332	0.949698	RNA polymerase Rpb1, domain 3 | RNA polymerase Rpb1, domain 5 | RNA polymerase Rpb1, domain 4 | DNA-directed RNA polymerase, subunit beta''
IPR000432,IPR005747,IPR007696	0	7617	1	17383	-0.157808	0.695332	0.949698	DNA mismatch repair protein MutS, C-terminal domain | DNA mismatch repair protein MutS, type 2 | DNA mismatch repair protein MutS, core
IPR005508	0	7617	1	17383	-0.157808	0.695332	0.949698	Protein of unknown function DUF313
IPR001005,IPR014778,IPR015495	0	7617	1	17383	-0.157808	0.695332	0.949698	SANT domain, DNA binding; Homeodomain-related; Homeodomain-like | Myb, DNA-binding | Myb transcription factor
IPR016906	0	7617	1	17383	-0.157808	0.695332	0.949698	GINS complex, subunit Psf2, subgroup; GINS complex, subunit Psf2; GINS complex
IPR000812	0	7617	1	17383	-0.157808	0.695332	0.949698	Transcription factor TFIIB
IPR006565,IPR009072,IPR019473	0	7617	1	17383	-0.157808	0.695332	0.949698	Bromodomain transcription factor | Histone-fold | Transcription factor TFIID, subunit 8, C-terminal
IPR007245	0	7617	1	17383	-0.157808	0.695332	0.949698	Gpi16 subunit, GPI transamidase component
IPR007241	0	7617	1	17383	-0.157808	0.695332	0.949698	Autophagy-related protein 9
IPR009395	0	7617	1	17383	-0.157808	0.695332	0.949698	GCN5-like 1
IPR001357,IPR002008,IPR002054,IPR002934,IPR010996,IPR018944,IPR019843	0	7617	1	17383	-0.157808	0.695332	0.949698	BRCT | DNA polymerase, family X, beta-like; DNA polymerase family X | DNA-directed DNA polymerase X | Nucleotidyl transferase domain | DNA-directed DNA polymerase, family X, beta-like, N-terminal | DNA polymerase lambda, fingers domain | DNA polymerase family X, binding site
IPR002553,IPR011989	0	7617	1	17383	-0.157808	0.695332	0.949698	Clathrin/coatomer adaptor, adaptin-like, N-terminal | Armadillo-like helical; Armadillo-type fold
IPR019142	0	7617	1	17383	-0.157808	0.695332	0.949698	Dymeclin
IPR003593,IPR013632,IPR020588	0	7617	1	17383	-0.157808	0.695332	0.949698	ATPase, AAA+ type, core | DNA recombination and repair protein Rad51, C-terminal | DNA recombination/repair protein RecA/RadB, ATP-binding domain
IPR001965	0	7617	1	17383	-0.157808	0.695332	0.949698	Zinc finger, PHD-type
IPR016181,IPR017380,IPR019467	0	7617	1	17383	-0.157808	0.695332	0.949698	Acyl-CoA N-acyltransferase | Histone acetyltransferase type B, catalytic subunit | Histone acetyl transferase HAT1 N-terminal
IPR019144	0	7617	1	17383	-0.157808	0.695332	0.949698	Membralin
IPR003099,IPR012070	0	7617	1	17383	-0.157808	0.695332	0.949698	Prephenate dehydrogenase | Arogenate/prephenate dehydrogenase
IPR000690,IPR015880	0	7617	1	17383	-0.157808	0.695332	0.949698	Zinc finger, C2H2-type matrin; Zinc finger, U1-type | Zinc finger, C2H2-like
IPR000433,IPR004146,IPR011424	0	7617	1	17383	-0.157808	0.695332	0.949698	Zinc finger, ZZ-type | DC1 | C1-like
IPR019654	0	7617	1	17383	-0.157808	0.695332	0.949698	NAD(P)H-quinone oxidoreductase subunit L
IPR008570,IPR014040,IPR014041	0	7617	1	17383	-0.157808	0.695332	0.949698	ESCRT-II complex, vps25 subunit | ESCRT-II complex, vps25 subunit, C-terminal winged helix | ESCRT-II complex, vps25 subunit, N-terminal winged helix
IPR001878,IPR019339	0	7617	1	17383	-0.157808	0.695332	0.949698	Zinc finger, CCHC-type | CBF1-interacting co-repressor CIR, N-terminal
IPR000690,IPR015880,IPR021966	0	7617	1	17383	-0.157808	0.695332	0.949698	Zinc finger, C2H2-type matrin; Zinc finger, U1-type | Zinc finger, C2H2-like | Splicing factor SF3a60 binding domain
IPR005953,IPR020537	0	7617	1	17383	-0.157808	0.695332	0.949698	ATPase, F0 complex, subunit C, bacterial/chloroplast; ATPase, F0 complex, subunit C; ATPase, F0/V0 complex, subunit C | ATPase, F0 complex, subunit C, DCCD-binding site
IPR013714	0	7617	1	17383	-0.157808	0.695332	0.949698	Golgi apparatus membrane protein TVP15
IPR002041,IPR003577,IPR003578,IPR003579,IPR005225,IPR006688	0	7617	1	17383	-0.157808	0.695332	0.949698	Ran GTPase | Ras small GTPase, Ras type; Ras small GTPase; Ras GTPase; Ras | Small GTPase, Rho type; Ras GTPase; Ras | Ras small GTPase, Rab type; Small GTPase; Ras GTPase; Ras | Small GTP-binding protein domain | ADP-ribosylation factor; ARF/SAR superfamily
IPR001180,IPR016024,IPR019452,IPR019453	0	7617	1	17383	-0.157808	0.695332	0.949698	Citron-like | Armadillo-type fold | Vacuolar sorting protein 39/Transforming growth factor beta receptor-associated domain 1 | Vacuolar sorting protein 39/Transforming growth factor beta receptor-associated domain 2
IPR003511,IPR007526	0	7617	1	17383	-0.157808	0.695332	0.949698	DNA-binding HORMA | SWIRM
IPR005868	0	7617	1	17383	-0.157808	0.695332	0.949698	Photosystem II PsbD/D2, reaction centre; Photosynthetic reaction centre, L/M
IPR005647	0	7617	1	17383	-0.157808	0.695332	0.949698	Meiotic nuclear division protein 1
IPR000629,IPR001650,IPR011545,IPR012562,IPR014014	0	7617	1	17383	-0.157808	0.695332	0.949698	RNA helicase, ATP-dependent, DEAD-box, conserved site | Helicase, C-terminal | DNA/RNA helicase, DEAD/DEAH box type, N-terminal; DEAD-like helicase | GUCT | RNA helicase, DEAD-box type, Q motif
IPR006594	0	7617	1	17383	-0.157808	0.695332	0.949698	LisH dimerisation motif
IPR009580	0	7617	1	17383	-0.157808	0.695332	0.949698	GPI biosynthesis protein Pig-F
IPR008271,IPR009091,IPR017441,IPR017442	0	7617	1	17383	-0.157808	0.695332	0.949698	Serine/threonine-protein kinase, active site | Regulator of chromosome condensation/beta-lactamase-inhibitor protein II | Protein kinase, ATP binding site | Serine/threonine-protein kinase-like domain; Protein kinase, catalytic domain; Protein kinase-like domain
IPR001841,IPR019162	0	7617	1	17383	-0.157808	0.695332	0.949698	Zinc finger, RING-type | Fanconi anemia complex, subunit FancL, WD-repeat containing domain
IPR005247	0	7617	1	17383	-0.157808	0.695332	0.949698	YbhB/YbcL; Phosphatidylethanolamine-binding protein PEBP
IPR000961,IPR002290,IPR008271,IPR017441	0	7617	1	17383	-0.157808	0.695332	0.949698	AGC-kinase, C-terminal | Serine/threonine-protein kinase domain; Serine/threonine-protein kinase-like domain; Protein kinase, catalytic domain; Protein kinase-like domain | Serine/threonine-protein kinase, active site | Protein kinase, ATP binding site
IPR002553,IPR011989,IPR017108	0	7617	1	17383	-0.157808	0.695332	0.949698	Clathrin/coatomer adaptor, adaptin-like, N-terminal | Armadillo-like helical; Armadillo-type fold | Adaptor protein complex AP-3, beta subunit
IPR019446	0	7617	1	17383	-0.157808	0.695332	0.949698	Domain of unknown function DUF2431
IPR002290,IPR008271,IPR011992,IPR018247,IPR018248,IPR020635,IPR020636	0	7617	1	17383	-0.157808	0.695332	0.949698	Serine/threonine-protein kinase domain; Serine/threonine-protein kinase-like domain; Protein kinase, catalytic domain; Protein kinase-like domain | Serine/threonine-protein kinase, active site | EF-hand-like domain | EF-Hand 1, calcium-binding site | EF-hand; Calcium-binding EF-hand; EF-HAND 2 | Tyrosine-protein kinase, catalytic domain; Serine-threonine/tyrosine-protein kinase; Protein kinase, c…
IPR001279,IPR011108,IPR017877	0	7617	1	17383	-0.157808	0.695332	0.949698	Beta-lactamase-like | RNA-metabolising metallo-beta-lactamase | MYB-like; SANT domain, DNA binding; Homeodomain-related; Homeodomain-like
IPR000858,IPR002290,IPR008271,IPR013227,IPR017441,IPR020635,IPR021820	0	7617	1	17383	-0.157808	0.695332	0.949698	S-locus glycoprotein | Serine/threonine-protein kinase domain; Serine/threonine-protein kinase-like domain; Protein kinase, catalytic domain; Protein kinase-like domain | Serine/threonine-protein kinase, active site | PAN-2 domain; Apple-like | Protein kinase, ATP binding site | Tyrosine-protein kinase, catalytic domain; Serine-threonine/tyrosine-protein kinase; Protein kinase, catalytic domain; …
IPR000357,IPR011989	0	7617	1	17383	-0.157808	0.695332	0.949698	HEAT | Armadillo-like helical; Armadillo-type fold
IPR001330,IPR008930,IPR018333	0	7617	1	17383	-0.157808	0.695332	0.949698	Prenyltransferase/squalene oxidase | Terpenoid cylases/protein prenyltransferase alpha-alpha toroid | Squalene cyclase
IPR004841,IPR004842	0	7617	1	17383	-0.157808	0.695332	0.949698	Amino acid permease domain | Na/K/Cl co-transporter superfamily
IPR002290,IPR013210,IPR020635	0	7617	1	17383	-0.157808	0.695332	0.949698	Serine/threonine-protein kinase domain; Serine/threonine-protein kinase-like domain; Protein kinase, catalytic domain; Protein kinase-like domain | Leucine-rich repeat-containing N-terminal, type 2 | Tyrosine-protein kinase, catalytic domain; Serine-threonine/tyrosine-protein kinase; Protein kinase, catalytic domain; Protein kinase-like domain
IPR003323,IPR004027	0	7617	1	17383	-0.157808	0.695332	0.949698	Ovarian tumour, otubain | SEC-C motif
IPR000432,IPR007696,IPR007860,IPR015536,IPR016151	0	7617	1	17383	-0.157808	0.695332	0.949698	DNA mismatch repair protein MutS, C-terminal domain | DNA mismatch repair protein MutS, core | DNA mismatch repair protein MutS, connector | DNA mismatch repair protein MutS-homologue MSH6 | DNA mismatch repair protein MutS, N-terminal; DNA mismatch repair protein MutS-like, N-terminal
IPR009361	0	7617	1	17383	-0.157808	0.695332	0.949698	RZZ complex, subunit Zw10
IPR009568	0	7617	1	17383	-0.157808	0.695332	0.949698	Protein of unknown function DUF1184
IPR002731	0	7617	1	17383	-0.157808	0.695332	0.949698	ATPase, BadF/BadG/BcrA/BcrD type
IPR002821,IPR003692,IPR008040	0	7617	1	17383	-0.157808	0.695332	0.949698	Hydantoinase/oxoprolinase | Hydantoinase B/oxoprolinase | Hydantoinaseoxoprolinase, N-terminal
IPR002559	0	7617	1	17383	-0.157808	0.695332	0.949698	Transposase, IS4-like
IPR001245,IPR003903,IPR008271,IPR017441	0	7617	1	17383	-0.157808	0.695332	0.949698	Serine-threonine/tyrosine-protein kinase; Protein kinase, catalytic domain; Protein kinase-like domain | Ubiquitin interacting motif | Serine/threonine-protein kinase, active site | Protein kinase, ATP binding site
IPR005996,IPR016082	0	7617	1	17383	-0.157808	0.695332	0.949698	Ribosomal protein L30, bacterial-type | Ribosomal protein L30, ferredoxin-like fold domain
IPR002942,IPR017506	0	7617	1	17383	-0.157808	0.695332	0.949698	RNA-binding S4 | Photosystem II S4
IPR001632,IPR016346,IPR017986,IPR019775,IPR019782,IPR020472	0	7617	1	17383	-0.157808	0.695332	0.949698	G-protein, beta subunit | Guanine nucleotide-binding protein, beta subunit | WD40-repeat-containing domain; WD40 repeat-like-containing domain; WD40/YVTN repeat-like-containing domain | WD40 repeat, conserved site | WD40 repeat 2; WD40 repeat, subgroup; WD40 repeat | G-protein beta WD-40 repeat
IPR001357,IPR001841,IPR001965,IPR017907	0	7617	1	17383	-0.157808	0.695332	0.949698	BRCT | Zinc finger, RING-type | Zinc finger, PHD-type | Zinc finger, RING-type, conserved site
IPR011383	0	7617	1	17383	-0.157808	0.695332	0.949698	RuBisCO-cytochrome methylase, RMS1
IPR010380	0	7617	1	17383	-0.157808	0.695332	0.949698	Protein of unknown function DUF975
IPR001095,IPR011763	0	7617	1	17383	-0.157808	0.695332	0.949698	Acetyl-CoA carboxylase, alpha subunit | Acetyl-coenzyme A carboxyltransferase, C-terminal
IPR000743,IPR006626,IPR012334,IPR012337	0	7617	1	17383	-0.157808	0.695332	0.949698	Glycoside hydrolase, family 28 | Parallel beta-helix repeat | Pectin lyase fold; Pectin lyase fold/virulence factor | Ribonuclease H-like
IPR000823,IPR002016,IPR019793	0	7617	1	17383	-0.157808	0.695332	0.949698	Plant peroxidase; Haem peroxidase | Haem peroxidase, plant/fungal/bacterial | Peroxidases heam-ligand binding site
IPR003399	0	7617	1	17383	-0.157808	0.695332	0.949698	Mammalian cell entry-related
IPR009810	0	7617	1	17383	-0.157808	0.695332	0.949698	Late nodulin
IPR001945,IPR002464,IPR006554,IPR006555,IPR010643,IPR014013	0	7617	1	17383	-0.157808	0.695332	0.949698	Xeroderma pigmentosum group D protein; DNA helicase (DNA repair), Rad3 type | DNA/RNA helicase, ATP-dependent, DEAH-box type, conserved site | Helicase-like, DEXD box c2 type; DEAD2 | Helicase, ATP-dependent, c2 type | Domain of unknown function DUF1227 | Helicase, superfamily 1/2, ATP-binding domain, DinG/Rad3-type
IPR005809,IPR005811,IPR011761,IPR013650,IPR013816,IPR017866	0	7617	1	17383	-0.157808	0.695332	0.949698	Succinyl-CoA synthetase, beta subunit | ATP-citrate lyase/succinyl-CoA ligase; Succinyl-CoA synthetase-like | ATP-grasp fold | ATP-grasp fold, succinyl-CoA synthetase-type | ATP-grasp fold, subdomain 2 | Succinyl-CoA synthetase, beta subunit, conserved site
IPR000169,IPR001300,IPR008985,IPR022683,IPR022684	0	7617	1	17383	-0.157808	0.695332	0.949698	Peptidase, cysteine peptidase active site | Peptidase C2, calpain, catalytic domain | Concanavalin A-like lectin/glucanase | Peptidase C2, calpain, domain III; Peptidase C2, calpain, large subunit, domain III | Peptidase C2, calpain family
IPR000504,IPR001878,IPR002130,IPR012677	0	7617	1	17383	-0.157808	0.695332	0.949698	RNA recognition motif domain | Zinc finger, CCHC-type | Peptidyl-prolyl cis-trans isomerase, cyclophilin-type; Cyclophilin-like | Nucleotide-binding, alpha-beta plait
IPR000778,IPR013112,IPR013121,IPR013130,IPR013623	0	7617	1	17383	-0.157808	0.695332	0.949698	Cytochrome b245, heavy chain | FAD-binding 8; Ferredoxin reductase-type FAD-binding domain; Riboflavin synthase-like beta-barrel | Ferric reductase, NAD binding | Flavoprotein transmembrane component | NADPH oxidase Respiratory burst
IPR002575,IPR006090,IPR006091,IPR006092,IPR009100	0	7617	1	17383	-0.157808	0.695332	0.949698	Aminoglycoside phosphotransferase; Protein kinase-like domain | Acyl-CoA oxidase/dehydrogenase, type 1; Acyl-CoA dehydrogenase/oxidase C-terminal | Acyl-CoA oxidase/dehydrogenase, central domain | Acyl-CoA dehydrogenase, N-terminal; Acyl-CoA dehydrogenase/oxidase, N-terminal | Acyl-CoA dehydrogenase/oxidase
IPR000089,IPR008979,IPR011053	0	7617	1	17383	-0.157808	0.695332	0.949698	Biotin/lipoyl attachment | Galactose-binding domain-like | Single hybrid motif
IPR005677,IPR008948,IPR018951,IPR020557,IPR022761	0	7617	1	17383	-0.157808	0.695332	0.949698	Fumarate hydratase, class II; Fumarate lyase | L-Aspartase-like | Fumarase C, C-terminal | Fumarate lyase, conserved site | Lyase 1, N-terminal
IPR011421	0	7617	1	17383	-0.157808	0.695332	0.949698	Craniofacial development protein 1/Bucentaur
IPR017956,IPR020478	0	7617	1	17383	-0.157808	0.695332	0.949698	AT hook, DNA-binding motif | AT hook-like
IPR006216,IPR006217,IPR013081,IPR013082	0	7617	1	17383	-0.157808	0.695332	0.949698	Photosystem II cytochrome b559, conserved site | Photosystem II cytochrome b559, alpha subunit | Photosystem II cytochrome b559, N-terminal | Photosystem II cytochrome b559, alpha subunit, lumenal region
IPR016820	0	7617	1	17383	-0.157808	0.695332	0.949698	Mediator complex, subunit Med6, metazoa/plant; Mediator complex, subunit Med6
IPR001326,IPR010987,IPR014038	0	7617	1	17383	-0.157808	0.695332	0.949698	Translation elongation factor EF1B, beta/delta chains, conserved site | Glutathione S-transferase, C-terminal-like | Translation elongation factor EF1B, beta/delta subunit, guanine nucleotide exchange; Translation elongation factor EF1B/ribosomal protein S6
IPR003195,IPR009072	0	7617	1	17383	-0.157808	0.695332	0.949698	Transcription initiation factor IID, 18kDa subunit | Histone-fold
IPR007213	0	7617	1	17383	-0.157808	0.695332	0.949698	Leucine carboxyl methyltransferase
IPR000767,IPR002182,IPR003593	0	7617	1	17383	-0.157808	0.695332	0.949698	Disease resistance protein | NB-ARC | ATPase, AAA+ type, core
IPR002504,IPR016064,IPR017438	0	7617	1	17383	-0.157808	0.695332	0.949698	Inorganic polyphosphate/ATP-NAD kinase, predicted | ATP-NAD kinase, PpnK-type | ATP-NAD kinase, PpnK-type, alpha/beta
IPR008049,IPR012340,IPR018525	0	7617	1	17383	-0.157808	0.695332	0.949698	Mini-chromosome maintenance complex protein 6; Mini-chromosome maintenance, DNA-dependent ATPase | Nucleic acid-binding, OB-fold; Nucleic acid-binding, OB-fold-like | Mini-chromosome maintenance, conserved site
IPR001214,IPR003169	0	7617	1	17383	-0.157808	0.695332	0.949698	SET domain | GYF
IPR012307,IPR013452	0	7617	1	17383	-0.157808	0.695332	0.949698	Xylose isomerase, TIM barrel domain; Xylose isomerase-like, TIM barrel domain | Xylose isomerase, bacterial type; Xylose isomerase
IPR003738	0	7617	1	17383	-0.157808	0.695332	0.949698	Protein of unknown function DUF159
IPR002110,IPR015880,IPR020683	0	7617	1	17383	-0.157808	0.695332	0.949698	Ankyrin repeat | Zinc finger, C2H2-like | Ankyrin repeat-containing domain
IPR001279,IPR011084	0	7617	1	17383	-0.157808	0.695332	0.949698	Beta-lactamase-like | DNA repair metallo-beta-lactamase
IPR003614,IPR022618	0	7617	1	17383	-0.157808	0.695332	0.949698	Knottin | Defensin-like protein, Arabidopsis
IPR003594,IPR015320	0	7617	1	17383	-0.157808	0.695332	0.949698	ATPase-like, ATP-binding domain | DNA topoisomerase VI, subunit B, transducer; Ribosomal protein S5 domain 2-type fold, subgroup; Ribosomal protein S5 domain 2-type fold
IPR003959,IPR009060,IPR015940,IPR021886	0	7617	1	17383	-0.157808	0.695332	0.949698	ATPase, AAA-type, core; ATPase, AAA+ type, core | UBA-like | Ubiquitin-associated/translation elongation factor EF1B, N-terminal, eukaryote; Ubiquitin-associated/translation elongation factor EF1B, N-terminal | MgsA AAA+ ATPase C-terminal
IPR000684	0	7617	1	17383	-0.157808	0.695332	0.949698	RNA polymerase II, heptapeptide repeat, eukaryotic
IPR007745	0	7617	1	17383	-0.157808	0.695332	0.949698	Cytochrome c oxidase copper chaperone
IPR021503	0	7617	1	17383	-0.157808	0.695332	0.949698	Protein of unknown function DUF3110
IPR015965	0	7617	1	17383	-0.157808	0.695332	0.949698	tRNA ligase, phosphodiesterase, fungi
IPR002684,IPR006638,IPR010722,IPR013785	0	7617	1	17383	-0.157808	0.695332	0.949698	Biotin synthase | Elongator protein 3/MiaB/NifB; Radical SAM | Biotin/thiamin synthesis-associated protein | Aldolase-type TIM barrel
IPR000253,IPR002938,IPR017079	0	7617	1	17383	-0.157808	0.695332	0.949698	Forkhead-associated (FHA) domain; SMAD/FHA domain | Monooxygenase, FAD-binding; Aromatic-ring hydroxylase-like | Zeaxanthin epoxidase
IPR005379	0	7617	1	17383	-0.157808	0.695332	0.949698	Uncharacterised protein domain XH
IPR007187,IPR014908	0	7617	1	17383	-0.157808	0.695332	0.949698	Nucleoporin, Nup133/Nup155-like, C-terminal | Nucleoporin, Nup133/Nup155-like, N-terminal
IPR000504,IPR001395	0	7617	1	17383	-0.157808	0.695332	0.949698	RNA recognition motif domain | Aldo/keto reductase
IPR001305,IPR001878	0	7617	1	17383	-0.157808	0.695332	0.949698	Heat shock protein DnaJ, cysteine-rich domain | Zinc finger, CCHC-type
IPR009829	0	7617	1	17383	-0.157808	0.695332	0.949698	Protein of unknown function DUF1395
IPR004877,IPR005018,IPR006593,IPR019545	0	7617	1	17383	-0.157808	0.695332	0.949698	Cytochrome b561, eukaryote | DOMON domain | Cytochrome b561/ferric reductase transmembrane | DM13 domain
IPR000679,IPR010399,IPR010402	0	7617	1	17383	-0.157808	0.695332	0.949698	Zinc finger, GATA-type | Tify | CCT domain
IPR000300,IPR001680,IPR011044,IPR015943	0	7617	1	17383	-0.157808	0.695332	0.949698	Inositol polyphosphate-related phosphatase; Endonuclease/exonuclease/phosphatase | WD40 repeat | Quinoprotein amine dehydrogenase, beta chain-like | WD40/YVTN repeat-like-containing domain
IPR019080	0	7617	1	17383	-0.157808	0.695332	0.949698	YqaJ viral recombinase family; Exonuclease, phage-type/RecB, C-terminal; Restriction endonuclease, type II-like
IPR001611,IPR001810	0	7617	1	17383	-0.157808	0.695332	0.949698	Leucine-rich repeat | F-box domain, cyclin-like; F-box domain, Skp2-like
IPR011059,IPR013108	0	7617	1	17383	-0.157808	0.695332	0.949698	Metal-dependent hydrolase, composite domain | Amidohydrolase 3
IPR001056	0	7617	1	17383	-0.157808	0.695332	0.949698	Photosystem II PsbH, phosphoprotein
IPR001752,IPR019821,IPR021720	0	7617	1	17383	-0.157808	0.695332	0.949698	Kinesin, motor domain | Kinesin, motor region, conserved site | Malectin
IPR000357,IPR004083,IPR011989,IPR017986,IPR019781	0	7617	1	17383	-0.157808	0.695332	0.949698	HEAT | Regulatory associated protein of TOR | Armadillo-like helical; Armadillo-type fold | WD40-repeat-containing domain; WD40 repeat-like-containing domain; WD40/YVTN repeat-like-containing domain | WD40 repeat, subgroup; WD40 repeat
IPR000157,IPR000767,IPR001611,IPR002182,IPR002290,IPR003593,IPR003657,IPR003822,IPR006210,IPR020635	0	7617	1	17383	-0.157808	0.695332	0.949698	Toll-Interleukin receptor | Disease resistance protein | Leucine-rich repeat | NB-ARC | Serine/threonine-protein kinase domain; Serine/threonine-protein kinase-like domain; Protein kinase, catalytic domain; Protein kinase-like domain | ATPase, AAA+ type, core | DNA-binding WRKY | Paired amphipathic helix | Epidermal growth factor-like | Tyrosine-protein kinase, catalytic domain; Serine-threonine/…
IPR000352,IPR005139	0	7617	1	17383	-0.157808	0.695332	0.949698	Peptide chain release factor class I/class II | Peptide chain release factor
IPR004360,IPR005956	0	7617	1	17383	-0.157808	0.695332	0.949698	Glyoxalase/bleomycin resistance protein/dioxygenase | 4-hydroxyphenylpyruvate dioxygenase
IPR002710,IPR018444	0	7617	1	17383	-0.157808	0.695332	0.949698	Dilute | Dil domain
IPR019465	0	7617	1	17383	-0.157808	0.695332	0.949698	Conserved oligomeric Golgi complex, subunit 5
IPR000504,IPR012677,IPR012921	0	7617	1	17383	-0.157808	0.695332	0.949698	RNA recognition motif domain | Nucleotide-binding, alpha-beta plait | Spen paralogue and orthologue SPOC, C-terminal
IPR006634,IPR007592	0	7617	1	17383	-0.157808	0.695332	0.949698	TRAM/LAG1/CLN8 homology domain | Protein of unknown function DUF573
IPR005804,IPR011388,IPR013866	0	7617	1	17383	-0.157808	0.695332	0.949698	Fatty acid desaturase, type 1 | Sphingolipid delta4-desaturase | Sphingolipid delta4-desaturase, N-terminal
IPR011430,IPR016024	0	7617	1	17383	-0.157808	0.695332	0.949698	Down-regulated-in-metastasis protein | Armadillo-type fold
IPR002482,IPR022364	0	7617	1	17383	-0.157808	0.695332	0.949698	Peptidoglycan-binding Lysin subgroup; Peptidoglycan-binding lysin domain | F-box domain, Skp2-like
IPR008972	0	7617	1	17383	-0.157808	0.695332	0.949698	Cupredoxin
IPR001159,IPR006630	0	7617	1	17383	-0.157808	0.695332	0.949698	Double-stranded RNA-binding; Double-stranded RNA-binding-like | RNA-binding protein Lupus La; Winged helix-turn-helix transcription repressor DNA-binding
IPR000591,IPR002109,IPR006869,IPR012335	0	7617	1	17383	-0.157808	0.695332	0.949698	DEP domain; Winged helix-turn-helix transcription repressor DNA-binding | Glutaredoxin | Domain of unknown function DUF547 | Thioredoxin fold; Thioredoxin-like fold
IPR007946	0	7617	1	17383	-0.157808	0.695332	0.949698	A1 cistron-splicing factor, AAR2
IPR000011,IPR000594,IPR009036	0	7617	1	17383	-0.157808	0.695332	0.949698	Ubiquitin/SUMO-activating enzyme E1 | UBA/THIF-type NAD/FAD binding fold | Molybdenum cofactor biosynthesis, MoeB; NAD(P)-binding domain
IPR001650,IPR011545,IPR018973,IPR019955	0	7617	1	17383	-0.157808	0.695332	0.949698	Helicase, C-terminal | DNA/RNA helicase, DEAD/DEAH box type, N-terminal; DEAD-like helicase | DEAD/DEAH-box helicase, putative | Ubiquitin supergroup
IPR013136,IPR018500	0	7617	1	17383	-0.157808	0.695332	0.949698	WSTF/Acf1/Cbp146 | DDT domain, subgroup; DDT domain; DDT domain superfamily
IPR007065	0	7617	1	17383	-0.157808	0.695332	0.949698	HPP
IPR001611,IPR002290,IPR003591,IPR008271,IPR013210,IPR020635	0	7617	1	17383	-0.157808	0.695332	0.949698	Leucine-rich repeat | Serine/threonine-protein kinase domain; Serine/threonine-protein kinase-like domain; Protein kinase, catalytic domain; Protein kinase-like domain | Leucine-rich repeat, typical subtype | Serine/threonine-protein kinase, active site | Leucine-rich repeat-containing N-terminal, type 2 | Tyrosine-protein kinase, catalytic domain; Serine-threonine/tyrosine-protein kinase; Protei…
IPR001544,IPR019410	0	7617	1	17383	-0.157808	0.695332	0.949698	Aminotransferase, class IV | Nicotinamide N-methyltransferase, putative
IPR003395,IPR003661,IPR010935	0	7617	1	17383	-0.157808	0.695332	0.949698	RecF/RecN/SMC | Signal transduction histidine kinase, subgroup 1, dimerisation/phosphoacceptor domain; Signal transduction histidine kinase, homodimeric | SMCs flexible hinge
IPR001087,IPR003864,IPR008265	0	7617	1	17383	-0.157808	0.695332	0.949698	Lipase, GDSL | Domain of unknown function DUF221 | Lipase, GDSL, active site
IPR008932,IPR013823,IPR015608	0	7617	1	17383	-0.157808	0.695332	0.949698	Ribosomal protein L7/L12, oligomerisation | Ribosomal protein L7/L12, C-terminal; Ribosomal protein L7/L12, C-terminal/adaptor protein ClpS-like | Ribosomal protein L7/L12, chloroplast
IPR001487,IPR014778,IPR017877	0	7617	1	17383	-0.157808	0.695332	0.949698	Bromodomain | Myb, DNA-binding | MYB-like; SANT domain, DNA binding; Homeodomain-related; Homeodomain-like
IPR006939	0	7617	1	17383	-0.157808	0.695332	0.949698	SNF5/SMARCB1/INI1
IPR001650,IPR002121,IPR002464,IPR004589,IPR010997,IPR011545,IPR018982	0	7617	1	17383	-0.157808	0.695332	0.949698	Helicase, C-terminal | Helicase/RNase D C-terminal, HRDC domain | DNA/RNA helicase, ATP-dependent, DEAH-box type, conserved site | DNA helicase, ATP-dependent, RecQ type | HRDC-like | DNA/RNA helicase, DEAD/DEAH box type, N-terminal; DEAD-like helicase | RQC domain
IPR001849,IPR002913,IPR009769	0	7617	1	17383	-0.157808	0.695332	0.949698	Pleckstrin homology domain | Lipid-binding START; START-like domain | Domain of unknown function DUF1336
IPR002815,IPR013049	0	7617	1	17383	-0.157808	0.695332	0.949698	Spo11/DNA topoisomerase VI, subunit A | Spo11/DNA topoisomerase VI, subunit A, N-terminal
IPR017482	0	7617	1	17383	-0.157808	0.695332	0.949698	Putative phage-type endonuclease; YqaJ viral recombinase family; Exonuclease, phage-type/RecB, C-terminal; Restriction endonuclease, type II-like
IPR003871,IPR010285,IPR012340	0	7617	1	17383	-0.157808	0.695332	0.949698	Domain of unknown function DUF223 | DNA helicase PIF1, ATP-dependent | Nucleic acid-binding, OB-fold; Nucleic acid-binding, OB-fold-like
IPR005135,IPR011992,IPR018247,IPR018249	0	7617	1	17383	-0.157808	0.695332	0.949698	Endonuclease/exonuclease/phosphatase | EF-hand-like domain | EF-Hand 1, calcium-binding site | EF-HAND 2
IPR001816,IPR009060,IPR014039,IPR018101	0	7617	1	17383	-0.157808	0.695332	0.949698	Translation elongation factor EFTs/EF1B | UBA-like | Translation elongation factor EFTs/EF1B, dimerisation | Translation elongation factor Ts, conserved site
IPR001943,IPR011722	0	7617	1	17383	-0.157808	0.695332	0.949698	UvrB/UvrC protein | Hemimethylated DNA-binding domain
IPR001214,IPR003105,IPR003606,IPR003616,IPR017956	0	7617	1	17383	-0.157808	0.695332	0.949698	SET domain | SRA-YDG | Pre-SET zinc-binding sub-group; Pre-SET domain | Post-SET domain | AT hook, DNA-binding motif
IPR001912,IPR002942,IPR005709,IPR018079	0	7617	1	17383	-0.157808	0.695332	0.949698	Ribosomal protein S4/S9, N-terminal | RNA-binding S4 | Ribosomal protein S4, bacterial-type; Ribosomal protein S4/S9 | Ribosomal protein S4, conserved site
IPR001623,IPR007872	0	7617	1	17383	-0.157808	0.695332	0.949698	Heat shock protein DnaJ, N-terminal | Zinc finger, DPH-type
IPR001810,IPR011498	0	7617	1	17383	-0.157808	0.695332	0.949698	F-box domain, cyclin-like; F-box domain, Skp2-like | Kelch repeat type 2
IPR008045,IPR012340,IPR018525	0	7617	1	17383	-0.157808	0.695332	0.949698	Mini-chromosome maintenance complex protein 2; Mini-chromosome maintenance, DNA-dependent ATPase | Nucleic acid-binding, OB-fold; Nucleic acid-binding, OB-fold-like | Mini-chromosome maintenance, conserved site
IPR001092,IPR002885,IPR011598	0	7617	1	17383	-0.157808	0.695332	0.949698	Helix-loop-helix DNA-binding domain | Pentatricopeptide repeat | Helix-loop-helix DNA-binding
IPR000157,IPR000535,IPR008962	0	7617	1	17383	-0.157808	0.695332	0.949698	Toll-Interleukin receptor | Major sperm protein | PapD-like
IPR000231,IPR021410	0	7617	1	17383	-0.157808	0.695332	0.949698	Ribosomal protein L30e | Protein of unknown function DUF3049
IPR003029,IPR005576	0	7617	1	17383	-0.157808	0.695332	0.949698	Ribosomal protein S1, RNA-binding domain; RNA-binding domain, S1; Nucleic acid-binding, OB-fold; Nucleic acid-binding, OB-fold-like | RNA polymerase Rpb7, N-terminal
IPR000626,IPR001611,IPR003591	0	7617	1	17383	-0.157808	0.695332	0.949698	Ubiquitin; Ubiquitin supergroup | Leucine-rich repeat | Leucine-rich repeat, typical subtype
IPR000432,IPR007696,IPR007861	0	7617	1	17383	-0.157808	0.695332	0.949698	DNA mismatch repair protein MutS, C-terminal domain | DNA mismatch repair protein MutS, core | DNA mismatch repair protein MutS, clamp
IPR006953,IPR006955,IPR016024	0	7617	1	17383	-0.157808	0.695332	0.949698	Uso1/p115-like vesicle tethering protein, head region | Uso1/p115-like vesicle tethering protein, C-terminal | Armadillo-type fold
IPR007265	0	7617	1	17383	-0.157808	0.695332	0.949698	Sec34-like protein
IPR007064	0	7617	1	17383	-0.157808	0.695332	0.949698	NMD3
IPR013929,IPR013930	0	7617	1	17383	-0.157808	0.695332	0.949698	RNA polymerase II-associated protein 1, C-terminal | RNA polymerase II-associated protein 1, N-terminal
IPR010399	0	7617	1	17383	-0.157808	0.695332	0.949698	Tify
IPR003613,IPR008271,IPR017441,IPR017442	0	7617	1	17383	-0.157808	0.695332	0.949698	U box domain; Zinc finger, RING/FYVE/PHD-type | Serine/threonine-protein kinase, active site | Protein kinase, ATP binding site | Serine/threonine-protein kinase-like domain; Protein kinase, catalytic domain; Protein kinase-like domain
IPR002976,IPR011025	0	7617	1	17383	-0.157808	0.695332	0.949698	Plant G-protein, alpha subunit; Guanine nucleotide binding protein (G-protein), alpha subunit | G protein alpha subunit, helical insertion
IPR002487,IPR015410	0	7617	1	17383	-0.157808	0.695332	0.949698	Transcription factor, K-box | Domain of unknown function DUF1985
IPR007577,IPR007652	0	7617	1	17383	-0.157808	0.695332	0.949698	Glycosyltransferase, DXD sugar-binding motif | Alpha 1,4-glycosyltransferase domain
IPR007859	0	7617	1	17383	-0.157808	0.695332	0.949698	Electron transfer flavoprotein-ubiquinone oxidoreductase
IPR000858,IPR001480,IPR002290,IPR008271,IPR013227,IPR017441,IPR020635	0	7617	1	17383	-0.157808	0.695332	0.949698	S-locus glycoprotein | Bulb-type lectin domain | Serine/threonine-protein kinase domain; Serine/threonine-protein kinase-like domain; Protein kinase, catalytic domain; Protein kinase-like domain | Serine/threonine-protein kinase, active site | PAN-2 domain; Apple-like | Protein kinase, ATP binding site | Tyrosine-protein kinase, catalytic domain; Serine-threonine/tyrosine-protein kinase; Protein …
IPR001841,IPR001965,IPR002219,IPR011424	0	7617	1	17383	-0.157808	0.695332	0.949698	Zinc finger, RING-type | Zinc finger, PHD-type | Protein kinase C-like, phorbol ester/diacylglycerol binding | C1-like
IPR001650,IPR002464,IPR011545	0	7617	1	17383	-0.157808	0.695332	0.949698	Helicase, C-terminal | DNA/RNA helicase, ATP-dependent, DEAH-box type, conserved site | DNA/RNA helicase, DEAD/DEAH box type, N-terminal; DEAD-like helicase
IPR020191	0	7617	1	17383	-0.157808	0.695332	0.949698	Low-molecular-weight cysteine-rich family; Defensin-like protein, Arabidopsis
IPR000767,IPR002182,IPR008808	0	7617	1	17383	-0.157808	0.695332	0.949698	Disease resistance protein | NB-ARC | Powdery mildew resistance protein, RPW8 domain
IPR005834,IPR010237	0	7617	1	17383	-0.157808	0.695332	0.949698	Haloacid dehalogenase-like hydrolase | Pyrimidine 5-nucleotidase; HAD-superfamily hydrolase, subfamily IA, variant 3
IPR001126	0	7617	1	17383	-0.157808	0.695332	0.949698	DNA-repair protein, UmuC-like
IPR001757,IPR006121,IPR008250,IPR018303	0	7617	1	17383	-0.157808	0.695332	0.949698	ATPase, P-type, K/Mg/Cd/Cu/Zn/Na/Ca/Na/H-transporter | Heavy metal-associated domain, HMA | ATPase, P-type, ATPase-associated domain | ATPase, P-type phosphorylation site
IPR013730	0	7617	1	17383	-0.157808	0.695332	0.949698	rRNA processing
IPR001005,IPR005818,IPR014778,IPR015495,IPR017930	0	7617	1	17383	-0.157808	0.695332	0.949698	SANT domain, DNA binding; Homeodomain-related; Homeodomain-like | Histone H1/H5; Winged helix-turn-helix transcription repressor DNA-binding | Myb, DNA-binding | Myb transcription factor | Transcription regulator HTH, Myb-type, DNA-binding
IPR002048,IPR005821,IPR011992	0	7617	1	17383	-0.157808	0.695332	0.949698	Calcium-binding EF-hand; EF-HAND 2 | Ion transport | EF-hand-like domain
IPR015425	0	7617	1	17383	-0.157808	0.695332	0.949698	Actin-binding FH2
IPR019607	0	7617	1	17383	-0.157808	0.695332	0.949698	Putative zinc-finger domain
IPR018618	0	7617	1	17383	-0.157808	0.695332	0.949698	Vacuolar import/degradation protein Vid24
IPR021852	0	7617	1	17383	-0.157808	0.695332	0.949698	Protein of unknown function DUF3456
IPR010298	0	7617	1	17383	-0.157808	0.695332	0.949698	Protein of unknown function DUF901
IPR007516,IPR007525	0	7617	1	17383	-0.157808	0.695332	0.949698	Coenzyme F420 hydrogenase/dehydrogenase beta subunit, N-terminal | Coenzyme F420 hydrogenase/dehydrogenase beta subunit, C-terminal
IPR000504,IPR003604,IPR012677,IPR014898,IPR015880	0	7617	1	17383	-0.157808	0.695332	0.949698	RNA recognition motif domain | Zinc finger, U1-type | Nucleotide-binding, alpha-beta plait | Zinc finger, C2H2, LYAR-type | Zinc finger, C2H2-like
IPR003583,IPR006166	0	7617	1	17383	-0.157808	0.695332	0.949698	Helix-hairpin-helix DNA-binding motif, class 1 | ERCC4 domain; Restriction endonuclease, type II-like
IPR001494,IPR011989,IPR013598,IPR014877	0	7617	1	17383	-0.157808	0.695332	0.949698	Importin-beta, N-terminal | Armadillo-like helical; Armadillo-type fold | Exportin-1/Importin-beta-like | Exportin 1, C-terminal
IPR018922	0	7617	1	17383	-0.157808	0.695332	0.949698	NAD(P)H-quinone oxidoreductase subunit M
IPR000858,IPR001480,IPR002290,IPR008271,IPR017441,IPR020635	0	7617	1	17383	-0.157808	0.695332	0.949698	S-locus glycoprotein | Bulb-type lectin domain | Serine/threonine-protein kinase domain; Serine/threonine-protein kinase-like domain; Protein kinase, catalytic domain; Protein kinase-like domain | Serine/threonine-protein kinase, active site | Protein kinase, ATP binding site | Tyrosine-protein kinase, catalytic domain; Serine-threonine/tyrosine-protein kinase; Protein kinase, catalytic domain; P…
IPR018928	0	7617	1	17383	-0.157808	0.695332	0.949698	Generative cell specific-1, HAP2-GCS1
IPR008383	0	7617	1	17383	-0.157808	0.695332	0.949698	Apoptosis inhibitory 5
IPR007826	0	7617	1	17383	-0.157808	0.695332	0.949698	Photosystem II PsbM
IPR008384	0	7617	1	17383	-0.157808	0.695332	0.949698	ARP23 complex 20kDa subunit
[truncated: 3,027 more rows]

## Sheet: only_genes_with_probeset
domain_combination_X	array_number_domains_X	array_number_domains_not_X	RNA-Seq_number_domains_X	RNA-Seq_number_domains_not_X	log10_pvalue	pvalue	adjusted_pvalue	description
IPR002885	56	7561	241	13585	-9.76705	1.7098e-10	7.9625386e-07	Pentatricopeptide repeat
IPR002401,IPR017972	17	7600	69	13757	-2.96414	0.00108609	0.90805	Cytochrome P450, E-class, group I; Cytochrome P450 | Cytochrome P450, conserved site
IPR019378	4	7613	29	13797	-2.60529	0.00248145	0.90805	GDP-fucose protein O-fucosyltransferase
IPR000330,IPR001650,IPR014001	1	7616	16	13810	-2.22548	0.00595002	0.90805	SNF2-related | Helicase, C-terminal | DEAD-like helicase
IPR001005,IPR006447,IPR017930	0	7617	11	13815	-2.09709	0.00799663	0.90805	SANT domain, DNA binding; Homeodomain-related; Homeodomain-like | Myb-like DNA-binding domain, SHAQKYF class; Myb, DNA-binding | Transcription regulator HTH, Myb-type, DNA-binding
IPR000823,IPR002016,IPR019793,IPR019794	0	7617	10	13816	-1.90639	0.0124053	0.90805	Plant peroxidase; Haem peroxidase | Haem peroxidase, plant/fungal/bacterial | Peroxidases heam-ligand binding site | Peroxidase, active site
IPR001092,IPR011598	13	7604	47	13779	-1.82596	0.0149292	0.90805	Helix-loop-helix DNA-binding domain | Helix-loop-helix DNA-binding
IPR003104,IPR015425	1	7616	13	13813	-1.72874	0.018675	0.90805	Actin-binding FH2/DRF autoregulatory | Actin-binding FH2
IPR001752,IPR019821	5	7612	24	13802	-1.57574	0.026562	0.90805	Kinesin, motor domain | Kinesin, motor region, conserved site
IPR000157,IPR000767,IPR001611,IPR002182,IPR003593	1	7616	12	13814	-1.5664	0.0271392	0.90805	Toll-Interleukin receptor | Disease resistance protein | Leucine-rich repeat | NB-ARC | ATPase, AAA+ type, core
IPR008545	1	7616	12	13814	-1.5664	0.0271392	0.90805	Protein of unknown function DUF827, plant
IPR001611,IPR013210	4	7613	21	13805	-1.54679	0.0283929	0.90805	Leucine-rich repeat | Leucine-rich repeat-containing N-terminal, type 2
IPR002068,IPR008978	2	7615	15	13811	-1.52769	0.0296692	0.90805	Heat shock protein Hsp20 | HSP20-like chaperone
IPR000767,IPR002182	0	7617	8	13818	-1.52502	0.0298521	0.90805	Disease resistance protein | NB-ARC
IPR001841,IPR018957	33	7584	87	13739	-1.41439	0.0385135	0.90805	Zinc finger, RING-type | Zinc finger, C3HC4 RING-type; Zinc finger, RING/FYVE/PHD-type
IPR001611,IPR008271,IPR013210,IPR017441,IPR017442	6	7611	25	13801	-1.39065	0.0406774	0.90805	Leucine-rich repeat | Serine/threonine-protein kinase, active site | Leucine-rich repeat-containing N-terminal, type 2 | Protein kinase, ATP binding site | Serine/threonine-protein kinase-like domain; Protein kinase, catalytic domain; Protein kinase-like domain
IPR001890	2	7615	14	13812	-1.38502	0.0412079	0.90805	RNA-binding, CRM domain
IPR009605	0	7617	7	13819	-1.33436	0.0463066	0.90805	Domain of unknown function DUF1216
IPR001394,IPR006865,IPR006866,IPR007087	0	7617	7	13819	-1.33436	0.0463066	0.90805	Peptidase C19, ubiquitin carboxyl-terminal hydrolase 2 | Domain of unknown function DUF629 | Domain of unknown function DUF627, N-terminal | Zinc finger, C2H2-type; Zinc finger, C2H2-like
IPR001611,IPR008271,IPR013210,IPR017442	0	7617	7	13819	-1.33436	0.0463066	0.90805	Leucine-rich repeat | Serine/threonine-protein kinase, active site | Leucine-rich repeat-containing N-terminal, type 2 | Serine/threonine-protein kinase-like domain; Protein kinase, catalytic domain; Protein kinase-like domain
IPR003480	3	7614	16	13810	-1.26886	0.0538442	0.90805	Transferase
IPR001220,IPR008271,IPR017441,IPR017442	1	7616	10	13816	-1.24801	0.0564921	0.90805	Legume lectin, beta chain; Concanavalin A-like lectin/glucanase, subgroup; Concanavalin A-like lectin/glucanase | Serine/threonine-protein kinase, active site | Protein kinase, ATP binding site | Serine/threonine-protein kinase-like domain; Protein kinase, catalytic domain; Protein kinase-like domain
IPR004326	1	7616	10	13816	-1.24801	0.0564921	0.90805	Mlo-related protein
IPR003855	1	7616	10	13816	-1.24801	0.0564921	0.90805	K+ potassium transporter
IPR000157,IPR000767,IPR002182	1	7616	10	13816	-1.24801	0.0564921	0.90805	Toll-Interleukin receptor | Disease resistance protein | NB-ARC
IPR002083	1	7616	10	13816	-1.24801	0.0564921	0.90805	MATH; TRAF-like
IPR012416	0	7617	6	13820	-1.1437	0.0718288	0.90805	Calmodulin binding protein-like
IPR001245,IPR008271,IPR017441,IPR021720	0	7617	6	13820	-1.1437	0.0718288	0.90805	Serine-threonine/tyrosine-protein kinase; Protein kinase, catalytic domain; Protein kinase-like domain | Serine/threonine-protein kinase, active site | Protein kinase, ATP binding site | Malectin
IPR002109,IPR012335	0	7617	6	13820	-1.1437	0.0718288	0.90805	Glutaredoxin | Thioredoxin fold; Thioredoxin-like fold
IPR004333	0	7617	6	13820	-1.1437	0.0718288	0.90805	Transcription factor, SBP-box
IPR001563	0	7617	6	13820	-1.1437	0.0718288	0.90805	Peptidase S10, serine carboxypeptidase
IPR006153	1	7616	9	13817	-1.09263	0.080793	0.90805	Cation/H+ exchanger
IPR007656	1	7616	9	13817	-1.09263	0.080793	0.90805	Protein of unknown function DUF593
IPR000910	1	7616	9	13817	-1.09263	0.080793	0.90805	High mobility group, HMG1/HMG2; High mobility group, superfamily
IPR013770	3	7614	14	13812	-1.02203	0.0950549	0.90805	Plant lipid transfer protein/hydrophobic protein, helical domain; Plant lipid transfer protein/seed storage/trypsin-alpha amylase inhibitor; Bifunctional inhibitor/plant lipid transfer protein/seed storage
IPR000070,IPR006501,IPR018040	3	7614	14	13812	-1.02203	0.0950549	0.90805	Pectinesterase, catalytic; Pectin lyase fold; Pectin lyase fold/virulence factor | Pectinesterase inhibitor | Pectinesterase, active site
IPR005123	12	7605	35	13791	-1.00792	0.0981931	0.90805	Oxoglutarate/iron-dependent oxygenase
IPR002213	13	7604	37	13789	-0.99205	0.101847	0.90805	UDP-glucuronosyl/UDP-glucosyltransferase
IPR000209,IPR003137,IPR010259,IPR015500,IPR022398	6	7611	21	13805	-0.982113	0.104205	0.90805	Peptidase S8/S53, subtilisin/kexin/sedolisin | Protease-associated domain, PA | Proteinase inhibitor I9, subtilisin propeptide; Proteinase inhibitor, propeptide | Peptidase S8, subtilisin-related | Peptidase S8, subtilisin, His-active site
IPR004864	4	7613	16	13810	-0.963029	0.108886	0.90805	Late embryogenesis abundant protein, group 2
IPR002885,IPR011990	4	7613	16	13810	-0.963029	0.108886	0.90805	Pentatricopeptide repeat | Tetratricopeptide-like helical
IPR000300	0	7617	5	13821	-0.953057	0.111415	0.90805	Inositol polyphosphate-related phosphatase; Endonuclease/exonuclease/phosphatase
IPR002290,IPR008271,IPR017441,IPR017892	0	7617	5	13821	-0.953057	0.111415	0.90805	Serine/threonine-protein kinase domain; Serine/threonine-protein kinase-like domain; Protein kinase, catalytic domain; Protein kinase-like domain | Serine/threonine-protein kinase, active site | Protein kinase, ATP binding site | Protein kinase, C-terminal; AGC-kinase, C-terminal
IPR014876	0	7617	5	13821	-0.953057	0.111415	0.90805	DEK, C-terminal
IPR000757,IPR008263,IPR010713,IPR016455	0	7617	5	13821	-0.953057	0.111415	0.90805	Glycoside hydrolase, family 16; Concanavalin A-like lectin/glucanase, subgroup; Concanavalin A-like lectin/glucanase | Glycoside hydrolase, family 16, active site | Xyloglucan endo-transglycosylase, C-terminal | Xyloglucan endotransglucosylase/hydrolase
IPR013024	0	7617	5	13821	-0.953057	0.111415	0.90805	Butirosin biosynthesis, BtrG-like; AIG2-like
IPR011684	1	7616	8	13818	-0.940374	0.114717	0.90805	KIP1-like
IPR004883	1	7616	8	13818	-0.940374	0.114717	0.90805	Lateral organ boundaries, LOB
IPR001611,IPR002290,IPR013210,IPR020635	1	7616	8	13818	-0.940374	0.114717	0.90805	Leucine-rich repeat | Serine/threonine-protein kinase domain; Serine/threonine-protein kinase-like domain; Protein kinase, catalytic domain; Protein kinase-like domain | Leucine-rich repeat-containing N-terminal, type 2 | Tyrosine-protein kinase, catalytic domain; Serine-threonine/tyrosine-protein kinase; Protein kinase, catalytic domain; Protein kinase-like domain
IPR004249,IPR013069	1	7616	8	13818	-0.940374	0.114717	0.90805	NPH3 | BTB/POZ; BTB/POZ-like; BTB/POZ fold
IPR007087	8	7609	25	13801	-0.925567	0.118695	0.90805	Zinc finger, C2H2-type; Zinc finger, C2H2-like
IPR002290,IPR008271,IPR017441,IPR020635	20	7597	50	13776	-0.863959	0.136786	0.90805	Serine/threonine-protein kinase domain; Serine/threonine-protein kinase-like domain; Protein kinase, catalytic domain; Protein kinase-like domain | Serine/threonine-protein kinase, active site | Protein kinase, ATP binding site | Tyrosine-protein kinase, catalytic domain; Serine-threonine/tyrosine-protein kinase; Protein kinase, catalytic domain; Protein kinase-like domain
IPR001487	2	7615	10	13816	-0.845704	0.142658	0.90805	Bromodomain
IPR001245,IPR008271,IPR017441	5	7612	17	13809	-0.822072	0.150636	0.90805	Serine-threonine/tyrosine-protein kinase; Protein kinase, catalytic domain; Protein kinase-like domain | Serine/threonine-protein kinase, active site | Protein kinase, ATP binding site
IPR000195	5	7612	17	13809	-0.822072	0.150636	0.90805	Rab-GAP/TBC domain
IPR001471	17	7600	43	13783	-0.820366	0.151229	0.90805	Pathogenesis-related transcriptional factor/ERF, DNA-binding; DNA-binding, integrase-type
IPR002290,IPR008271,IPR011992,IPR017441,IPR018247,IPR018248,IPR020635,IPR020636	1	7616	7	13819	-0.791861	0.161488	0.90805	Serine/threonine-protein kinase domain; Serine/threonine-protein kinase-like domain; Protein kinase, catalytic domain; Protein kinase-like domain | Serine/threonine-protein kinase, active site | EF-hand-like domain | Protein kinase, ATP binding site | EF-Hand 1, calcium-binding site | EF-hand; Calcium-binding EF-hand; EF-HAND 2 | Tyrosine-protein kinase, catalytic domain; Serine-threonine/tyrosin…
IPR001611,IPR003591,IPR013210	1	7616	7	13819	-0.791861	0.161488	0.90805	Leucine-rich repeat | Leucine-rich repeat, typical subtype | Leucine-rich repeat-containing N-terminal, type 2
IPR006766	1	7616	7	13819	-0.791861	0.161488	0.90805	Phosphate-induced protein 1
IPR007749	1	7616	7	13819	-0.791861	0.161488	0.90805	Protein of unknown function DUF677
IPR004345	1	7616	7	13819	-0.791861	0.161488	0.90805	TB2/DP1/HVA22-related protein
IPR001251,IPR008273	1	7616	7	13819	-0.791861	0.161488	0.90805	Cellular retinaldehyde-binding/triple function, C-terminal | Cellular retinaldehyde-binding/triple function, N-terminal; Phosphatidylinositol transfer protein-like, N-terminal
IPR011016	3	7614	12	13814	-0.790101	0.162143	0.90805	Zinc finger, RING-CH-type; Zinc finger, C3HC4 RING-type; Zinc finger, RING/FYVE/PHD-type
IPR001810,IPR013187	3	7614	12	13814	-0.790101	0.162143	0.90805	F-box domain, cyclin-like; F-box domain, Skp2-like | F-box associated domain, type 3; F-box associated interaction domain
IPR003959	3	7614	12	13814	-0.790101	0.162143	0.90805	ATPase, AAA-type, core; ATPase, AAA+ type, core
IPR006873	0	7617	4	13822	-0.762423	0.172813	0.90805	Protein of unknown function DUF620
IPR000863	0	7617	4	13822	-0.762423	0.172813	0.90805	Sulfotransferase domain
IPR006510,IPR006511,IPR007818	0	7617	4	13822	-0.762423	0.172813	0.90805	Zinc finger, Lateral Root Primordium type 1 | Lateral Root Primordium type 1, C-terminal | Protein of unknown function DUF702
IPR006455,IPR006456,IPR012287	0	7617	4	13822	-0.762423	0.172813	0.90805	Homeobox domain, ZF-HD class | ZF-HD homeobox protein, Cys/His-rich dimerisation domain | Homeodomain-related; Homeodomain-like
IPR001320,IPR001638,IPR001828,IPR002455,IPR017103	0	7617	4	13822	-0.762423	0.172813	0.90805	Ionotropic glutamate receptor | Extracellular solute-binding protein, family 3 | Extracellular ligand-binding receptor | GPCR, family 3, gamma-aminobutyric acid receptor, type B | Ionotropic glutamate receptor, plant
IPR000403	0	7617	4	13822	-0.762423	0.172813	0.90805	Phosphatidylinositol 3-/4-kinase, catalytic; Protein kinase-like domain
IPR001944,IPR008979,IPR013781,IPR019801	0	7617	4	13822	-0.762423	0.172813	0.90805	Glycoside hydrolase, family 35 | Galactose-binding domain-like | Glycoside hydrolase, subgroup, catalytic core; Glycoside hydrolase, superfamily | Glycoside hydrolase, family 35, conserved site
IPR002290,IPR003527,IPR017441	0	7617	4	13822	-0.762423	0.172813	0.90805	Serine/threonine-protein kinase domain; Serine/threonine-protein kinase-like domain; Protein kinase, catalytic domain; Protein kinase-like domain | MAP kinase, conserved site | Protein kinase, ATP binding site
IPR003337,IPR006379	0	7617	4	13822	-0.762423	0.172813	0.90805	Trehalose-phosphatase | HAD-superfamily hydrolase, subfamily IIB
IPR004146,IPR011424	0	7617	4	13822	-0.762423	0.172813	0.90805	DC1 | C1-like
IPR000368,IPR001296,IPR012820	0	7617	4	13822	-0.762423	0.172813	0.90805	Sucrose synthase | Glycosyl transferase, family 1 | Sucrose synthase, plant/cyanobacteria
IPR001220,IPR008271,IPR017441,IPR017442,IPR019825	0	7617	4	13822	-0.762423	0.172813	0.90805	Legume lectin, beta chain; Concanavalin A-like lectin/glucanase, subgroup; Concanavalin A-like lectin/glucanase | Serine/threonine-protein kinase, active site | Protein kinase, ATP binding site | Serine/threonine-protein kinase-like domain; Protein kinase, catalytic domain; Protein kinase-like domain | Legume lectin, beta chain, Mn/Ca-binding site
IPR000048,IPR001609	0	7617	4	13822	-0.762423	0.172813	0.90805	IQ motif, EF-hand binding site | Myosin head, motor domain
IPR000270,IPR003035	0	7617	4	13822	-0.762423	0.172813	0.90805	Phox/Bem1p | Plant regulator RWP-RK
IPR009741	0	7617	4	13822	-0.762423	0.172813	0.90805	Protein of unknown function DUF1313
IPR012417	0	7617	4	13822	-0.762423	0.172813	0.90805	Calmodulin-binding protein, plant
IPR010471	0	7617	4	13822	-0.762423	0.172813	0.90805	Protein of unknown function DUF1068
IPR006674	0	7617	4	13822	-0.762423	0.172813	0.90805	Metal-dependent phosphohydrolase, HD subdomain; Metal-dependent phosphohydrolase, HD domain
IPR009768	0	7617	4	13822	-0.762423	0.172813	0.90805	Myosin II heavy chain-like
IPR017088	0	7617	4	13822	-0.762423	0.172813	0.90805	Wax synthase; Membrane bound O-acyl transferase, MBOAT
IPR013766	8	7609	23	13803	-0.761148	0.173321	0.90805	Thioredoxin domain; Thioredoxin-like; Thioredoxin fold; Thioredoxin-like fold
IPR004314	4	7613	14	13812	-0.753551	0.17638	0.90805	Domain of unknown function DUF239, plant
IPR001117,IPR008972,IPR011706,IPR011707	4	7613	14	13812	-0.753551	0.17638	0.90805	Multicopper oxidase, type 1 | Cupredoxin | Multicopper oxidase, type 2 | Multicopper oxidase, type 3
IPR002528	9	7608	25	13801	-0.748654	0.17838	0.90805	Multi antimicrobial extrusion protein
IPR003612	5	7612	16	13810	-0.727868	0.187125	0.90805	Plant lipid transfer protein/seed storage/trypsin-alpha amylase inhibitor; Bifunctional inhibitor/plant lipid transfer protein/seed storage
IPR000782	2	7615	9	13817	-0.720911	0.190147	0.90805	FAS1 domain
IPR008271,IPR017441,IPR017442	14	7603	35	13791	-0.712955	0.193662	0.90805	Serine/threonine-protein kinase, active site | Protein kinase, ATP binding site | Serine/threonine-protein kinase-like domain; Protein kinase, catalytic domain; Protein kinase-like domain
IPR011990,IPR013026,IPR019734	8	7609	22	13804	-0.68376	0.207129	0.90805	Tetratricopeptide-like helical | Tetratricopeptide repeat-containing | Tetratricopeptide repeat
IPR001932,IPR015655	8	7609	22	13804	-0.68376	0.207129	0.90805	Protein phosphatase 2C-like | Protein phosphatase 2C
IPR008030,IPR016040	3	7614	11	13815	-0.680769	0.20856	0.90805	NmrA-like | NAD(P)-binding domain
IPR000109,IPR016196	3	7614	11	13815	-0.680769	0.20856	0.90805	Oligopeptide transporter | Major facilitator superfamily domain, general substrate transporter
IPR000222,IPR001932,IPR015655	9	7608	24	13802	-0.675142	0.21128	0.90805	Protein phosphatase 2C, manganese/magnesium aspartate binding site | Protein phosphatase 2C-like | Protein phosphatase 2C
IPR006867,IPR006868	4	7613	13	13813	-0.655212	0.221202	0.90805	Domain of unknown function DUF632 | Domain of unknown function DUF630
IPR000225,IPR003613,IPR011989	4	7613	13	13813	-0.655212	0.221202	0.90805	Armadillo | U box domain; Zinc finger, RING/FYVE/PHD-type | Armadillo-like helical; Armadillo-type fold
IPR004140	4	7613	13	13813	-0.655212	0.221202	0.90805	Exo70 exocyst complex subunit
IPR001245,IPR001611,IPR013210	1	7616	6	13820	-0.647891	0.224962	0.90805	Serine-threonine/tyrosine-protein kinase; Protein kinase, catalytic domain; Protein kinase-like domain | Leucine-rich repeat | Leucine-rich repeat-containing N-terminal, type 2
IPR000916	1	7616	6	13820	-0.647891	0.224962	0.90805	Bet v I allergen
IPR001509,IPR005886,IPR016040	1	7616	6	13820	-0.647891	0.224962	0.90805	NAD-dependent epimerase/dehydratase | UDP-glucose 4-epimerase | NAD(P)-binding domain
IPR012438	1	7616	6	13820	-0.647891	0.224962	0.90805	Protein of unknown function DUF1639
IPR001789	1	7616	6	13820	-0.647891	0.224962	0.90805	Signal transduction response regulator, receiver domain; CheY-like superfamily
IPR012442	1	7616	6	13820	-0.647891	0.224962	0.90805	Protein of unknown function DUF1645
IPR001611,IPR008271,IPR017441,IPR017442	1	7616	6	13820	-0.647891	0.224962	0.90805	Leucine-rich repeat | Serine/threonine-protein kinase, active site | Protein kinase, ATP binding site | Serine/threonine-protein kinase-like domain; Protein kinase, catalytic domain; Protein kinase-like domain
IPR003613,IPR011989	1	7616	6	13820	-0.647891	0.224962	0.90805	U box domain; Zinc finger, RING/FYVE/PHD-type | Armadillo-like helical; Armadillo-type fold
IPR001938	1	7616	6	13820	-0.647891	0.224962	0.90805	Thaumatin, pathogenesis-related
IPR001752,IPR019821,IPR021881	1	7616	6	13820	-0.647891	0.224962	0.90805	Kinesin, motor domain | Kinesin, motor region, conserved site | Protein of unknown function DUF3490
IPR001305,IPR001623,IPR002939,IPR008971,IPR012724,IPR018253	1	7616	6	13820	-0.647891	0.224962	0.90805	Heat shock protein DnaJ, cysteine-rich domain | Heat shock protein DnaJ, N-terminal | Chaperone DnaJ, C-terminal | HSP40/DnaJ peptide-binding | Chaperone DnaJ; Heat shock protein DnaJ | Heat shock protein DnaJ, conserved site
IPR013069	1	7616	6	13820	-0.647891	0.224962	0.90805	BTB/POZ; BTB/POZ-like; BTB/POZ fold
IPR000048,IPR001609,IPR002710,IPR004009,IPR018444	1	7616	6	13820	-0.647891	0.224962	0.90805	IQ motif, EF-hand binding site | Myosin head, motor domain | Dilute | Myosin, N-terminal, SH3-like | Dil domain
IPR005333,IPR017887	1	7616	6	13820	-0.647891	0.224962	0.90805	Transcription factor, TCP | Transcription factor TCP subgroup
IPR006703	1	7616	6	13820	-0.647891	0.224962	0.90805	AIG1
IPR002168,IPR013094	1	7616	6	13820	-0.647891	0.224962	0.90805	Lipase, GDXG, active site | Alpha/beta hydrolase fold-3
IPR019835	1	7616	6	13820	-0.647891	0.224962	0.90805	SWIB domain; SWIB/MDM2 domain
IPR005516	1	7616	6	13820	-0.647891	0.224962	0.90805	Remorin, C-terminal
IPR000047,IPR001356,IPR003106,IPR017970	1	7616	6	13820	-0.647891	0.224962	0.90805	Helix-turn-helix motif, lambda-like repressor | Homeobox; Homeodomain-related; Homeodomain-like | Leucine zipper, homeobox-associated | Homeobox, conserved site
IPR005202	5	7612	15	13811	-0.637806	0.230247	0.90805	Transcription factor GRAS
IPR002100,IPR002487	5	7612	15	13811	-0.637806	0.230247	0.90805	Transcription factor, MADS-box | Transcription factor, K-box
IPR001461,IPR001969,IPR009007	8	7609	21	13805	-0.609801	0.245584	0.90805	Peptidase A1 | Peptidase aspartic, active site | Peptidase aspartic, catalytic; Peptidase aspartic
IPR002495	9	7608	23	13803	-0.60486	0.248393	0.90805	Glycosyl transferase, family 8
IPR000157,IPR000767,IPR002182,IPR003593	2	7615	8	13818	-0.601346	0.250411	0.90805	Toll-Interleukin receptor | Disease resistance protein | NB-ARC | ATPase, AAA+ type, core
IPR001229	2	7615	8	13818	-0.601346	0.250411	0.90805	Mannose-binding lectin
IPR000504,IPR000571,IPR012677	2	7615	8	13818	-0.601346	0.250411	0.90805	RNA recognition motif domain | Zinc finger, CCCH-type | Nucleotide-binding, alpha-beta plait
IPR002290,IPR008271,IPR017441,IPR020635,IPR020636	2	7615	8	13818	-0.601346	0.250411	0.90805	Serine/threonine-protein kinase domain; Serine/threonine-protein kinase-like domain; Protein kinase, catalytic domain; Protein kinase-like domain | Serine/threonine-protein kinase, active site | Protein kinase, ATP binding site | Tyrosine-protein kinase, catalytic domain; Serine-threonine/tyrosine-protein kinase; Protein kinase, catalytic domain; Protein kinase-like domain | Calcium/calmodulin-de…
IPR001841,IPR005150	2	7615	8	13818	-0.601346	0.250411	0.90805	Zinc finger, RING-type | Cellulose synthase
IPR012392,IPR013601,IPR013747,IPR016038	3	7614	10	13816	-0.576547	0.265126	0.90805	Very-long-chain 3-ketoacyl-CoA synthase | FAE1/Type III polyketide synthase-like protein | 3-Oxoacyl-[acyl-carrier-protein (ACP)] synthase III C-terminal | Thiolase-like, subgroup; Thiolase-like
IPR009438	0	7617	3	13823	-0.5718	0.26804	0.90805	Phytosulfokine
IPR012891	0	7617	3	13823	-0.5718	0.26804	0.90805	GCK
IPR001611,IPR002290,IPR008271,IPR020635,IPR021720	0	7617	3	13823	-0.5718	0.26804	0.90805	Leucine-rich repeat | Serine/threonine-protein kinase domain; Serine/threonine-protein kinase-like domain; Protein kinase, catalytic domain; Protein kinase-like domain | Serine/threonine-protein kinase, active site | Tyrosine-protein kinase, catalytic domain; Serine-threonine/tyrosine-protein kinase; Protein kinase, catalytic domain; Protein kinase-like domain | Malectin
IPR017442,IPR017986,IPR019775,IPR019782,IPR020472	0	7617	3	13823	-0.5718	0.26804	0.90805	Serine/threonine-protein kinase-like domain; Protein kinase, catalytic domain; Protein kinase-like domain | WD40-repeat-containing domain; WD40 repeat-like-containing domain; WD40/YVTN repeat-like-containing domain | WD40 repeat, conserved site | WD40 repeat 2; WD40 repeat, subgroup; WD40 repeat | G-protein beta WD-40 repeat
IPR006571	0	7617	3	13823	-0.5718	0.26804	0.90805	TLDc
IPR001245,IPR001611,IPR008271,IPR013210,IPR017441	0	7617	3	13823	-0.5718	0.26804	0.90805	Serine-threonine/tyrosine-protein kinase; Protein kinase, catalytic domain; Protein kinase-like domain | Leucine-rich repeat | Serine/threonine-protein kinase, active site | Leucine-rich repeat-containing N-terminal, type 2 | Protein kinase, ATP binding site
IPR007573	0	7617	3	13823	-0.5718	0.26804	0.90805	Protein of unknown function DUF566
IPR008587	0	7617	3	13823	-0.5718	0.26804	0.90805	Protein of unknown function DUF869, plant
IPR007700,IPR021864	0	7617	3	13823	-0.5718	0.26804	0.90805	Protein of unknown function DUF668 | Protein of unknown function DUF3475
IPR002290,IPR008271,IPR011992,IPR017441,IPR020636	0	7617	3	13823	-0.5718	0.26804	0.90805	Serine/threonine-protein kinase domain; Serine/threonine-protein kinase-like domain; Protein kinase, catalytic domain; Protein kinase-like domain | Serine/threonine-protein kinase, active site | EF-hand-like domain | Protein kinase, ATP binding site | Calcium/calmodulin-dependent protein kinase-like
IPR001283,IPR014044	0	7617	3	13823	-0.5718	0.26804	0.90805	Allergen V5/Tpx-1-related | CAP domain
IPR007587	0	7617	3	13823	-0.5718	0.26804	0.90805	SIT4 phosphatase-associated protein family
IPR007033	0	7617	3	13823	-0.5718	0.26804	0.90805	Golgin, RAB6-interacting
IPR008802	0	7617	3	13823	-0.5718	0.26804	0.90805	Rubber elongation factor
IPR004333,IPR017238	0	7617	3	13823	-0.5718	0.26804	0.90805	Transcription factor, SBP-box | Squamosa promoter-binding protein
IPR000225,IPR001752,IPR011989,IPR019821	0	7617	3	13823	-0.5718	0.26804	0.90805	Armadillo | Kinesin, motor domain | Armadillo-like helical; Armadillo-type fold | Kinesin, motor region, conserved site
IPR003613,IPR016024	0	7617	3	13823	-0.5718	0.26804	0.90805	U box domain; Zinc finger, RING/FYVE/PHD-type | Armadillo-type fold
IPR003388,IPR005069	0	7617	3	13823	-0.5718	0.26804	0.90805	Reticulon | Nucleotide-diphospho-sugar transferase, predicted
IPR017441,IPR017442	0	7617	3	13823	-0.5718	0.26804	0.90805	Protein kinase, ATP binding site | Serine/threonine-protein kinase-like domain; Protein kinase, catalytic domain; Protein kinase-like domain
IPR002290,IPR020635	0	7617	3	13823	-0.5718	0.26804	0.90805	Serine/threonine-protein kinase domain; Serine/threonine-protein kinase-like domain; Protein kinase, catalytic domain; Protein kinase-like domain | Tyrosine-protein kinase, catalytic domain; Serine-threonine/tyrosine-protein kinase; Protein kinase, catalytic domain; Protein kinase-like domain
IPR021775	0	7617	3	13823	-0.5718	0.26804	0.90805	Protein of unknown function DUF3339
IPR001119	0	7617	3	13823	-0.5718	0.26804	0.90805	S-layer homology domain
IPR002629,IPR006276,IPR013215	0	7617	3	13823	-0.5718	0.26804	0.90805	Methionine synthase, vitamin-B12 independent | Cobalamin-independent methionine synthase | Cobalamin (vitamin B12)-independent methionine synthase MetE, N-terminal
IPR004328	0	7617	3	13823	-0.5718	0.26804	0.90805	BRO1 domain
IPR020966	0	7617	3	13823	-0.5718	0.26804	0.90805	Malate transporter, aliminium toerance
IPR001357	0	7617	3	13823	-0.5718	0.26804	0.90805	BRCT
IPR000812,IPR011665,IPR013150	0	7617	3	13823	-0.5718	0.26804	0.90805	Transcription factor TFIIB | Brf1-like TBP-binding | Transcription factor TFIIB, cyclin-related; Cyclin-like
IPR001471,IPR003340	0	7617	3	13823	-0.5718	0.26804	0.90805	Pathogenesis-related transcriptional factor/ERF, DNA-binding; DNA-binding, integrase-type | Transcriptional factor B3
IPR005516,IPR005518	0	7617	3	13823	-0.5718	0.26804	0.90805	Remorin, C-terminal | Remorin, N-terminal
IPR000726,IPR016283	0	7617	3	13823	-0.5718	0.26804	0.90805	Glycoside hydrolase, family 19, catalytic | Glycoside hydrolase, family 19
IPR006912	0	7617	3	13823	-0.5718	0.26804	0.90805	Putative harbinger transposase-derived nuclease
IPR003349,IPR004198,IPR013129,IPR018516,IPR018518	0	7617	3	13823	-0.5718	0.26804	0.90805	Transcription factor jumonji, JmjN | Zinc finger, C5HC2-type | Transcription factor jumonji; Transcription factor jumonji/aspartyl beta-hydroxylase | FY-rich, C-terminal subgroup; FY-rich, C-terminal | FY-rich, N-terminal subgroup; FY-rich, N-terminal
IPR018500,IPR018866	0	7617	3	13823	-0.5718	0.26804	0.90805	DDT domain, subgroup; DDT domain; DDT domain superfamily | Cell division cycle-associated protein
IPR011046	0	7617	3	13823	-0.5718	0.26804	0.90805	WD40 repeat-like-containing domain; WD40/YVTN repeat-like-containing domain
IPR001356,IPR005539,IPR005540,IPR005541	0	7617	3	13823	-0.5718	0.26804	0.90805	Homeobox; Homeodomain-related; Homeodomain-like | ELK | KNOX1 | KNOX2
IPR005202,IPR021914	0	7617	3	13823	-0.5718	0.26804	0.90805	Transcription factor GRAS | Transcriptional factor DELLA, N-terminal
IPR016053,IPR016084,IPR016951	0	7617	3	13823	-0.5718	0.26804	0.90805	Haem oxygenase-like | Haem oxygenase-like, multi-helical | Haem oxygenase (decyclizing), plant
IPR002022,IPR007524,IPR018082	0	7617	3	13823	-0.5718	0.26804	0.90805	Pectate lyase/Amb allergen; Pectin lyase fold; Pectin lyase fold/virulence factor | Pectate lyase, N-terminal | AmbAllergen
IPR000306,IPR000408,IPR009091,IPR011993,IPR013591,IPR017455	0	7617	3	13823	-0.5718	0.26804	0.90805	Zinc finger, FYVE-type; Zinc finger, FYVE/PHD-type; Zinc finger, RING/FYVE/PHD-type | Regulator of chromosome condensation, RCC1 | Regulator of chromosome condensation/beta-lactamase-inhibitor protein II | Pleckstrin homology-type | Brevis radix-like domain | Zinc finger, FYVE-related
IPR002937,IPR007526	0	7617	3	13823	-0.5718	0.26804	0.90805	Amine oxidase | SWIRM
IPR002092	0	7617	3	13823	-0.5718	0.26804	0.90805	DNA-directed RNA polymerase, bacteriophage type
IPR005027	0	7617	3	13823	-0.5718	0.26804	0.90805	Glycosyl transferase, family 43
IPR015338	0	7617	3	13823	-0.5718	0.26804	0.90805	EXTL2, alpha-1,4-N-acetylhexosaminyltransferase
IPR009719	0	7617	3	13823	-0.5718	0.26804	0.90805	Protein of unknown function DUF1296
IPR008166	0	7617	3	13823	-0.5718	0.26804	0.90805	Domain of unknown function DUF23
IPR001878,IPR004859,IPR017151	0	7617	3	13823	-0.5718	0.26804	0.90805	Zinc finger, CCHC-type | Putative 5-3 exonuclease | 5'-3' exoribonuclease 2
IPR001245,IPR001611	0	7617	3	13823	-0.5718	0.26804	0.90805	Serine-threonine/tyrosine-protein kinase; Protein kinase, catalytic domain; Protein kinase-like domain | Leucine-rich repeat
IPR003439,IPR013525	0	7617	3	13823	-0.5718	0.26804	0.90805	ABC transporter-like; ATPase, AAA+ type, core | ABC-2 type transporter
IPR016130,IPR020428	0	7617	3	13823	-0.5718	0.26804	0.90805	Protein-tyrosine phosphatase, active site | Protein-tyrosine phosphatase, dual specificity phosphatase, eukaryotic; Protein-tyrosine phosphatase, SIW14-like
IPR004255,IPR009721	0	7617	3	13823	-0.5718	0.26804	0.90805	O-acyltransferase, WSD1, N-terminal | O-acyltransferase, WSD1, C-terminal
IPR003676	4	7613	12	13814	-0.561672	0.274364	0.90805	Auxin responsive SAUR protein
IPR001173	4	7613	12	13814	-0.561672	0.274364	0.90805	Glycosyl transferase, family 2
IPR002290,IPR008271,IPR017441,IPR020636	4	7613	12	13814	-0.561672	0.274364	0.90805	Serine/threonine-protein kinase domain; Serine/threonine-protein kinase-like domain; Protein kinase, catalytic domain; Protein kinase-like domain | Serine/threonine-protein kinase, active site | Protein kinase, ATP binding site | Calcium/calmodulin-dependent protein kinase-like
IPR015414	4	7613	12	13814	-0.561672	0.274364	0.90805	SNARE associated Golgi protein
IPR002100	4	7613	12	13814	-0.561672	0.274364	0.90805	Transcription factor, MADS-box
IPR001810	14	7603	32	13794	-0.539224	0.288919	0.90805	F-box domain, cyclin-like; F-box domain, Skp2-like
IPR000504,IPR007201,IPR012677	1	7616	5	13821	-0.509556	0.309346	0.90805	RNA recognition motif domain | RNA recognition motif 2 | Nucleotide-binding, alpha-beta plait
IPR000070	1	7616	5	13821	-0.509556	0.309346	0.90805	Pectinesterase, catalytic; Pectin lyase fold; Pectin lyase fold/virulence factor
IPR011616,IPR012900	1	7616	5	13821	-0.509556	0.309346	0.90805	bZIP transcription factor, bZIP-1; Basic-leucine zipper (bZIP) transcription factor | G-box binding, MFMR
IPR001736,IPR011402,IPR018029	1	7616	5	13821	-0.509556	0.309346	0.90805	Phospholipase D/Transphosphatidylase | Phospholipase D, plant; Phospholipase D | C2 membrane targeting protein; C2 calcium-dependent membrane targeting; C2 calcium/lipid-binding domain, CaLB
IPR001752	1	7616	5	13821	-0.509556	0.309346	0.90805	Kinesin, motor domain
IPR008183,IPR014718	1	7616	5	13821	-0.509556	0.309346	0.90805	Aldose 1-epimerase | Glycoside hydrolase-type carbohydrate-binding, subgroup; Glycoside hydrolase-type carbohydrate-binding
IPR005512	1	7616	5	13821	-0.509556	0.309346	0.90805	Rop nucleotide exchanger, PRONE
IPR012474	1	7616	5	13821	-0.509556	0.309346	0.90805	Frigida-like
IPR007608	1	7616	5	13821	-0.509556	0.309346	0.90805	Protein of unknown function DUF584
IPR004993	1	7616	5	13821	-0.509556	0.309346	0.90805	GH3 auxin-responsive promoter
IPR007930,IPR008395,IPR014002	1	7616	5	13821	-0.509556	0.309346	0.90805	Protein of unknown function DUF724 | Agenet | Tudor-like, plant
IPR021480	1	7616	5	13821	-0.509556	0.309346	0.90805	Protein of unknown function DUF3133
IPR003020,IPR011531	1	7616	5	13821	-0.509556	0.309346	0.90805	Bicarbonate transporter, eukaryotic | Bicarbonate transporter, C-terminal
IPR002293,IPR004841	1	7616	5	13821	-0.509556	0.309346	0.90805	Amino acid/polyamine transporter I | Amino acid permease domain
IPR001382	1	7616	5	13821	-0.509556	0.309346	0.90805	Glycoside hydrolase, family 47
IPR005031	1	7616	5	13821	-0.509556	0.309346	0.90805	Streptomyces cyclase/dehydrase
IPR001739	1	7616	5	13821	-0.509556	0.309346	0.90805	Methyl-CpG DNA binding; DNA-binding, integrase-type
IPR006734	1	7616	5	13821	-0.509556	0.309346	0.90805	Protein of unknown function DUF597
IPR004331,IPR004342	1	7616	5	13821	-0.509556	0.309346	0.90805	SPX, N-terminal | EXS, C-terminal
IPR002401	1	7616	5	13821	-0.509556	0.309346	0.90805	Cytochrome P450, E-class, group I; Cytochrome P450
IPR000695,IPR004014,IPR005834,IPR006068,IPR006408,IPR008250,IPR018303	1	7616	5	13821	-0.509556	0.309346	0.90805	ATPase, P-type, H+ transporting proton pump; ATPase, P-type, K/Mg/Cd/Cu/Zn/Na/Ca/Na/H-transporter | ATPase, P-type cation-transporter, N-terminal | Haloacid dehalogenase-like hydrolase | ATPase, P-type cation-transporter, C-terminal | ATPase, P-type, calcium-transporting, PMCA-type; ATPase, P-type, K/Mg/Cd/Cu/Zn/Na/Ca/Na/H-transporter | ATPase, P-type, ATPase-associated domain | ATPase, P-type ph…
IPR001611,IPR002290,IPR003591,IPR008271,IPR013210,IPR017441,IPR020635	1	7616	5	13821	-0.509556	0.309346	0.90805	Leucine-rich repeat | Serine/threonine-protein kinase domain; Serine/threonine-protein kinase-like domain; Protein kinase, catalytic domain; Protein kinase-like domain | Leucine-rich repeat, typical subtype | Serine/threonine-protein kinase, active site | Leucine-rich repeat-containing N-terminal, type 2 | Protein kinase, ATP binding site | Tyrosine-protein kinase, catalytic domain; Serine-threon…
IPR002164	1	7616	5	13821	-0.509556	0.309346	0.90805	Nucleosome assembly protein (NAP)
IPR000157,IPR000767,IPR001611,IPR002182	1	7616	5	13821	-0.509556	0.309346	0.90805	Toll-Interleukin receptor | Disease resistance protein | Leucine-rich repeat | NB-ARC
IPR004910	1	7616	5	13821	-0.509556	0.309346	0.90805	Yippee-like protein
IPR001245	2	7615	7	13819	-0.487868	0.325186	0.90805	Serine-threonine/tyrosine-protein kinase; Protein kinase, catalytic domain; Protein kinase-like domain
IPR002290,IPR002902,IPR008271,IPR017441,IPR020635	2	7615	7	13819	-0.487868	0.325186	0.90805	Serine/threonine-protein kinase domain; Serine/threonine-protein kinase-like domain; Protein kinase, catalytic domain; Protein kinase-like domain | Gnk2-homologous domain | Serine/threonine-protein kinase, active site | Protein kinase, ATP binding site | Tyrosine-protein kinase, catalytic domain; Serine-threonine/tyrosine-protein kinase; Protein kinase, catalytic domain; Protein kinase-like domain
IPR001611,IPR013210,IPR017442	2	7615	7	13819	-0.487868	0.325186	0.90805	Leucine-rich repeat | Leucine-rich repeat-containing N-terminal, type 2 | Serine/threonine-protein kinase-like domain; Protein kinase, catalytic domain; Protein kinase-like domain
IPR008889	2	7615	7	13819	-0.487868	0.325186	0.90805	VQ
IPR001164	2	7615	7	13819	-0.487868	0.325186	0.90805	Arf GTPase activating protein
IPR001929,IPR006045,IPR011051,IPR014710,IPR019780	2	7615	7	13819	-0.487868	0.325186	0.90805	Germin | Cupin 1 | Cupin, RmlC-type | RmlC-like jelly roll fold | Germin, manganese binding site
IPR001623,IPR002939,IPR003095,IPR008971,IPR018253	2	7615	7	13819	-0.487868	0.325186	0.90805	Heat shock protein DnaJ, N-terminal | Chaperone DnaJ, C-terminal | Heat shock protein DnaJ | HSP40/DnaJ peptide-binding | Heat shock protein DnaJ, conserved site
IPR002453,IPR003008,IPR008280,IPR013838,IPR017975,IPR018316	2	7615	7	13819	-0.487868	0.325186	0.90805	Beta tubulin; Tubulin | Tubulin/FtsZ, GTPase domain | Tubulin/FtsZ, C-terminal | Beta tubulin, autoregulation binding site | Tubulin, conserved site | Tubulin/FtsZ, 2-layer sandwich domain
IPR005607	2	7615	7	13819	-0.487868	0.325186	0.90805	BSD
IPR003340	11	7606	25	13801	-0.478828	0.332026	0.90805	Transcriptional factor B3
IPR011417,IPR013809,IPR014712	3	7614	9	13817	-0.47806	0.332614	0.90805	ANTH | Epsin-like, N-terminal; ENTH/VHS | Clathrin adaptor, phosphoinositide-binding, GAT-like
IPR000109,IPR016196,IPR018456	4	7613	11	13815	-0.473395	0.336206	0.90805	Oligopeptide transporter | Major facilitator superfamily domain, general substrate transporter | PTR2 family proton/oligopeptide symporter, conserved site
IPR006694	4	7613	11	13815	-0.473395	0.336206	0.90805	Fatty acid hydroxylase
IPR000408,IPR009091	4	7613	11	13815	-0.473395	0.336206	0.90805	Regulator of chromosome condensation, RCC1 | Regulator of chromosome condensation/beta-lactamase-inhibitor protein II
IPR004014,IPR005834,IPR006534,IPR008250,IPR018303	4	7613	11	13815	-0.473395	0.336206	0.90805	ATPase, P-type cation-transporter, N-terminal | Haloacid dehalogenase-like hydrolase | ATPase, P-type, plasma-membrane proton-efflux; ATPase, P-type, H+ transporting proton pump; ATPase, P-type, K/Mg/Cd/Cu/Zn/Na/Ca/Na/H-transporter | ATPase, P-type, ATPase-associated domain | ATPase, P-type phosphorylation site
IPR000164,IPR007125	4	7613	11	13815	-0.473395	0.336206	0.90805	Histone H3 | Histone core; Histone-fold
IPR018111	7	7610	17	13809	-0.471605	0.337594	0.90805	K Homology, type 1, subgroup; K Homology, type 1; K Homology
IPR006447,IPR012287,IPR017930	5	7612	13	13813	-0.471419	0.337739	0.90805	Myb-like DNA-binding domain, SHAQKYF class; Myb, DNA-binding | Homeodomain-related; Homeodomain-like | Transcription regulator HTH, Myb-type, DNA-binding
IPR001005,IPR014778,IPR015495,IPR017930	16	7601	34	13792	-0.444432	0.359391	0.90805	SANT domain, DNA binding; Homeodomain-related; Homeodomain-like | Myb, DNA-binding | Myb transcription factor | Transcription regulator HTH, Myb-type, DNA-binding
IPR003441	14	7603	30	13796	-0.436377	0.36612	0.90805	No apical meristem (NAM) protein
IPR004253	9	7608	20	13806	-0.414812	0.384758	0.90805	Domain of unknown function DUF231, plant
IPR000048	8	7609	18	13808	-0.410214	0.388854	0.90805	IQ motif, EF-hand binding site
IPR001360,IPR013781,IPR018120	8	7609	18	13808	-0.410214	0.388854	0.90805	Glycoside hydrolase, family 1 | Glycoside hydrolase, subgroup, catalytic core; Glycoside hydrolase, superfamily | Glycoside hydrolase, family 1, active site
IPR003958	5	7612	12	13814	-0.395823	0.401955	0.90805	Transcription factor CBF/NF-Y/archaeal histone; Histone-fold
IPR001296	5	7612	12	13814	-0.395823	0.401955	0.90805	Glycosyl transferase, family 1
IPR000073,IPR000639	5	7612	12	13814	-0.395823	0.401955	0.90805	Alpha/beta hydrolase fold-1 | Epoxide hydrolase-like
IPR002283,IPR005123	5	7612	12	13814	-0.395823	0.401955	0.90805	Isopenicillin N synthase | Oxoglutarate/iron-dependent oxygenase
IPR008801	4	7613	10	13816	-0.390895	0.406542	0.90805	Rapid ALkalinization Factor
IPR002290,IPR004041,IPR008271,IPR017441,IPR018451,IPR020636	4	7613	10	13816	-0.390895	0.406542	0.90805	Serine/threonine-protein kinase domain; Serine/threonine-protein kinase-like domain; Protein kinase, catalytic domain; Protein kinase-like domain | NAF domain | Serine/threonine-protein kinase, active site | Protein kinase, ATP binding site | NAF/FISL domain | Calcium/calmodulin-dependent protein kinase-like
IPR017877	3	7614	8	13818	-0.386036	0.411116	0.90805	MYB-like; SANT domain, DNA binding; Homeodomain-related; Homeodomain-like
IPR001902,IPR002645,IPR011547,IPR018045	3	7614	8	13818	-0.386036	0.411116	0.90805	Sulphate anion transporter | Sulphate transporter/antisigma-factor antagonist STAS | Sulphate transporter | Sulphate anion transporter, conserved site
IPR000253	3	7614	8	13818	-0.386036	0.411116	0.90805	Forkhead-associated (FHA) domain; SMAD/FHA domain
IPR000058,IPR002653	3	7614	8	13818	-0.386036	0.411116	0.90805	Zinc finger, AN1-type | Zinc finger, A20-type
IPR002013	3	7614	8	13818	-0.386036	0.411116	0.90805	Synaptojanin, N-terminal
IPR011011,IPR019786,IPR019787	3	7614	8	13818	-0.386036	0.411116	0.90805	Zinc finger, FYVE/PHD-type; Zinc finger, RING/FYVE/PHD-type | Zinc finger, PHD-type, conserved site | Zinc finger, PHD-finger; Zinc finger, PHD-type
IPR003406	3	7614	8	13818	-0.386036	0.411116	0.90805	Glycosyl transferase, family 14
IPR021099	3	7614	8	13818	-0.386036	0.411116	0.90805	RNA recognition domain, plant
IPR006055	3	7614	8	13818	-0.386036	0.411116	0.90805	Exonuclease; Exonuclease, RNase T/DNA polymerase III; Ribonuclease H-like
IPR001313,IPR011989	3	7614	8	13818	-0.386036	0.411116	0.90805	Pumilio RNA-binding repeat | Armadillo-like helical; Armadillo-type fold
IPR002290,IPR008271,IPR011992,IPR017441,IPR018247,IPR018248,IPR020636	3	7614	8	13818	-0.386036	0.411116	0.90805	Serine/threonine-protein kinase domain; Serine/threonine-protein kinase-like domain; Protein kinase, catalytic domain; Protein kinase-like domain | Serine/threonine-protein kinase, active site | EF-hand-like domain | Protein kinase, ATP binding site | EF-Hand 1, calcium-binding site | EF-hand; Calcium-binding EF-hand; EF-HAND 2 | Calcium/calmodulin-dependent protein kinase-like
IPR000315,IPR010402	3	7614	8	13818	-0.386036	0.411116	0.90805	Zinc finger, B-box | CCT domain
IPR010399,IPR018467	2	7615	6	13820	-0.381548	0.415386	0.90805	Tify | CO/COL/TOC1, conserved site
IPR002083,IPR013069,IPR013322	2	7615	6	13820	-0.381548	0.415386	0.90805	MATH; TRAF-like | BTB/POZ; BTB/POZ-like; BTB/POZ fold | TRAF-type
IPR003439,IPR013525,IPR013581	2	7615	6	13820	-0.381548	0.415386	0.90805	ABC transporter-like; ATPase, AAA+ type, core | ABC-2 type transporter | Plant PDR ABC transporter associated
IPR006094,IPR012951	2	7615	6	13820	-0.381548	0.415386	0.90805	FAD linked oxidase, N-terminal; FAD-binding, type 2 | Berberine/berberine-like
IPR008507	2	7615	6	13820	-0.381548	0.415386	0.90805	Protein of unknown function DUF789
IPR005834,IPR006539,IPR008250,IPR018303	2	7615	6	13820	-0.381548	0.415386	0.90805	Haloacid dehalogenase-like hydrolase | ATPase, P-type, phospholipid-translocating, flippase; ATPase, P-type, K/Mg/Cd/Cu/Zn/Na/Ca/Na/H-transporter | ATPase, P-type, ATPase-associated domain | ATPase, P-type phosphorylation site
IPR001611,IPR002290,IPR013210,IPR017441,IPR020635	2	7615	6	13820	-0.381548	0.415386	0.90805	Leucine-rich repeat | Serine/threonine-protein kinase domain; Serine/threonine-protein kinase-like domain; Protein kinase, catalytic domain; Protein kinase-like domain | Leucine-rich repeat-containing N-terminal, type 2 | Protein kinase, ATP binding site | Tyrosine-protein kinase, catalytic domain; Serine-threonine/tyrosine-protein kinase; Protein kinase, catalytic domain; Protein kinase-like dom…
IPR001362,IPR013148,IPR013189,IPR018053,IPR021792	0	7617	2	13824	-0.381189	0.41573	0.90805	Glycoside hydrolase, family 32 | Glycosyl hydrolases family 32, N-terminal | Glycosyl hydrolase family 32, C-terminal; Concanavalin A-like lectin/glucanase | Glycoside hydrolase, family 32, active site | Beta-fructofuranosidase
IPR004158	0	7617	2	13824	-0.381189	0.41573	0.90805	Protein of unknown function DUF247, plant
IPR002994	0	7617	2	13824	-0.381189	0.41573	0.90805	Surfeit locus 1
IPR001683,IPR015404	0	7617	2	13824	-0.381189	0.41573	0.90805	Phox homologous domain | Vps5 C-terminal
IPR001440,IPR001623,IPR011990,IPR013026,IPR018253	0	7617	2	13824	-0.381189	0.41573	0.90805	Tetratricopeptide TPR-1; Tetratricopeptide repeat | Heat shock protein DnaJ, N-terminal | Tetratricopeptide-like helical | Tetratricopeptide repeat-containing | Heat shock protein DnaJ, conserved site
IPR000910,IPR001606	0	7617	2	13824	-0.381189	0.41573	0.90805	High mobility group, HMG1/HMG2; High mobility group, superfamily | ARID/BRIGHT DNA-binding domain
IPR006045,IPR011051,IPR014710	0	7617	2	13824	-0.381189	0.41573	0.90805	Cupin 1 | Cupin, RmlC-type | RmlC-like jelly roll fold
IPR010420	0	7617	2	13824	-0.381189	0.41573	0.90805	Castor/Pollux ion channel
IPR001841,IPR004162,IPR013010,IPR013323,IPR018121	0	7617	2	13824	-0.381189	0.41573	0.90805	Zinc finger, RING-type | Seven-in-absentia protein, sina | Zinc finger, SIAH-type | Seven In Absentia Homolog-type | Seven-in-absentia protein, TRAF-like domain; TRAF-like
IPR003959,IPR021911	0	7617	2	13824	-0.381189	0.41573	0.90805	ATPase, AAA-type, core; ATPase, AAA+ type, core | ATPase family AAA domain-containing protein 3, domain of unknown function DUF3523
IPR008551	0	7617	2	13824	-0.381189	0.41573	0.90805	Protein of unknown function DUF833
IPR001312,IPR022672,IPR022673	0	7617	2	13824	-0.381189	0.41573	0.90805	Hexokinase | Hexokinase, N-terminal | Hexokinase, C-terminal
IPR003439,IPR005284,IPR013525,IPR017871	0	7617	2	13824	-0.381189	0.41573	0.90805	ABC transporter-like; ATPase, AAA+ type, core | Pigment precursor permease | ABC-2 type transporter | ABC transporter, conserved site
IPR000048,IPR002110,IPR002909,IPR005559,IPR020683	0	7617	2	13824	-0.381189	0.41573	0.90805	IQ motif, EF-hand binding site | Ankyrin repeat | Cell surface receptor IPT/TIG; Immunoglobulin E-set | CG-1 | Ankyrin repeat-containing domain
IPR001594,IPR016201	0	7617	2	13824	-0.381189	0.41573	0.90805	Zinc finger, DHHC-type, palmitoyltransferase | Plexin-like fold; Plexin/semaphorin/integrin
IPR000047,IPR001356,IPR003106,IPR006712,IPR017970	0	7617	2	13824	-0.381189	0.41573	0.90805	Helix-turn-helix motif, lambda-like repressor | Homeobox; Homeodomain-related; Homeodomain-like | Leucine zipper, homeobox-associated | HD-ZIP protein, N-terminal | Homeobox, conserved site
[truncated: 4,383 more rows]

## Sheet: details_figure_5
simplified description	enrichment in test with the genes having a probeset (enps)	enrichment in test with all genes (whole)	significantly enriched in test	does the combination occur in the array-based transcriptome	combination of InterPro domains
[truncated: 28 more rows]
