# Supplementary material for: A Powerful Method for Transcriptional Profiling of Specific Cell Types in Eukaryotes: Laser-Assisted Microdissection and RNA Sequencing
Source: PLoS One. 2012 Jan 26;7(1):e29685. doi: 10.1371/journal.pone.0029685 (PMC3266888; doi:10.1371/journal.pone.0029685)
Supplement: Table S4 — The table contains the results from tests for enrichment of InterPro domains in the central cell transcriptome compared to transcriptomes of other tissues. The test set contained all genes showing significant enrichment in the central cell. The reference set comprised all the other genes (only the ones sequenced in at least one experiment). (XLS) [file pone.0029685.s007.xls]

## Sheet: CCvsOthers
domain_combination_X	number_genes_not_enriched_with_domain_X	number_genes_not_enriched_without_domain_X	number_genes_enriched_with_domain_X	number_genes_enriched_without_domain_X	log10_pvalue	pvalue	adjusted_pvalue	description
IPR008502	2	30451	36	1376	-46.1024	7.89861e-47	4.353713832e-43	Protein of unknown function DUF784, Arabidopsis thaliana
IPR010264	33	30420	29	1383	-22.3731	4.23591e-23	1.167416796e-19	Plant self-incompatibility S1
IPR006501	57	30396	22	1390	-11.6057	2.47897e-12	4.55469421333e-09	Pectinesterase inhibitor
IPR010701	8	30445	12	1400	-11.3047	4.95769e-12	6.83169682e-09	Protein of unknown function DUF1278
IPR010851	31	30422	13	1399	-7.46181	3.45291e-08	3.806487984e-05	S locus-related glycoprotein 1 binding pollen coat
IPR004314	37	30416	10	1402	-4.48588	3.26676e-05	0.0300106	Domain of unknown function DUF239, plant
IPR001810,IPR006566,IPR013101,IPR013596	44	30409	10	1402	-3.94339	0.000113922	0.0897054	F-box domain, cyclin-like; F-box domain, Skp2-like | FBD-like | Leucine-rich repeat 2 | FBD
IPR008801	27	30426	7	1405	-3.20728	0.000620471	0.427505	Rapid ALkalinization Factor
IPR012946	29	30424	7	1405	-3.05	0.000891246	0.494122	X8
IPR001810,IPR006566,IPR013596	7	30446	4	1408	-3.00608	0.000986092	0.494122	F-box domain, cyclin-like; F-box domain, Skp2-like | FBD-like | FBD
IPR002139,IPR002173,IPR011611	7	30446	4	1408	-3.00608	0.000986092	0.494122	Ribokinase | Carbohydrate/puine kinase, PfkB, conserved site | Carbohydrate/purine kinase
IPR003614,IPR010851	8	30445	4	1408	-2.84545	0.00142741	0.636221	Knottin | S locus-related glycoprotein 1 binding pollen coat
unknown	9426	21027	490	922	-2.75957	0.00173951	0.636221	NA
IPR001810,IPR006566	16	30437	5	1407	-2.72014	0.00190483	0.636221	F-box domain, cyclin-like; F-box domain, Skp2-like | FBD-like
IPR004839,IPR005861,IPR015421,IPR015422	0	30453	2	1410	-2.70725	0.00196222	0.636221	Aminotransferase, class I/classII; Pyridoxal phosphate-dependent transferase, major domain | Histidinol-phosphate aminotransferase | Pyridoxal phosphate-dependent transferase, major region, subdomain 1 | Pyridoxal phosphate-dependent transferase, major region, subdomain 2
IPR005880,IPR014722,IPR022666,IPR022669,IPR022671	0	30453	2	1410	-2.70725	0.00196222	0.636221	Ribosomal protein L2, bacterial-type; Ribosomal protein L2 | Translation protein SH3-like, subgroup | Ribosomal Proteins L2, RNA binding domain; Nucleic acid-binding, OB-fold; Nucleic acid-binding, OB-fold-like | Ribosomal protein L2, C-terminal; Translation protein SH3-like | Ribosomal protein L2, conserved site
IPR022618	0	30453	2	1410	-2.70725	0.00196222	0.636221	Defensin-like protein, Arabidopsis
IPR002100	59	30394	9	1403	-2.52199	0.00300616	0.920553	Transcription factor, MADS-box
IPR001461,IPR001969,IPR009007	28	30425	6	1406	-2.46005	0.00346693	0.92883	Peptidase A1 | Peptidase aspartic, active site | Peptidase aspartic, catalytic; Peptidase aspartic
IPR003854	11	30442	4	1408	-2.45115	0.00353872	0.92883	Gibberellin regulated protein
IPR011042,IPR018119	11	30442	4	1408	-2.45115	0.00353872	0.92883	Six-bladed beta-propeller, TolB-like | Strictosidine synthase, conserved region
IPR013057	39	30414	7	1405	-2.40991	0.00389127	0.97494	Amino acid transporter, transmembrane
IPR003104,IPR015425	12	30441	4	1408	-2.34157	0.00455435	1	Actin-binding FH2/DRF autoregulatory | Actin-binding FH2
IPR011697,IPR017926	1	30452	2	1410	-2.24314	0.00571299	1	Peptidase C26 | Glutamine amidotransferase type 1
IPR002871,IPR011339	1	30452	2	1410	-2.24314	0.00571299	1	NIF system FeS cluster assembly, NifU, N-terminal | ISC system FeS cluster assembly, IscU scaffold
IPR006349	1	30452	2	1410	-2.24314	0.00571299	1	2-phosphoglycolate phosphatase, eukaryotic; HAD-superfamily hydrolase, subfamily IIA
IPR008521	6	30447	3	1409	-2.22442	0.00596458	1	Protein of unknown function DUF803
IPR000209,IPR003137,IPR010259,IPR015500,IPR022398	32	30421	6	1406	-2.21294	0.00612437	1	Peptidase S8/S53, subtilisin/kexin/sedolisin | Protease-associated domain, PA | Proteinase inhibitor I9, subtilisin propeptide; Proteinase inhibitor, propeptide | Peptidase S8, subtilisin-related | Peptidase S8, subtilisin, His-active site
IPR001701,IPR008928,IPR012341,IPR018221	15	30438	4	1408	-2.05918	0.0087261	1	Glycoside hydrolase, family 9 | Six-hairpin glycosidase-like | Six-hairpin glycosidase | Glycoside hydrolase, family 9, active site
IPR007877	8	30445	3	1409	-1.96006	0.0109632	1	Protein of unknown function DUF707
IPR001623,IPR018253	8	30445	3	1409	-1.96006	0.0109632	1	Heat shock protein DnaJ, N-terminal | Heat shock protein DnaJ, conserved site
IPR003829,IPR008778,IPR011051,IPR012093	2	30451	2	1410	-1.95506	0.0110902	1	Pirin, N-terminal | Pirin, C-terminal | Cupin, RmlC-type | Pirin
IPR001025,IPR017198,IPR018117	2	30451	2	1410	-1.95506	0.0110902	1	Bromo adjacent homology (BAH) domain | DNA (cytosine-5)-methyltransferase 1, eukaryote; C-5 cytosine methyltransferase | DNA methylase, C-5 cytosine-specific, active site
IPR005788,IPR005792,IPR017937	2	30451	2	1410	-1.95506	0.0110902	1	Disulphide isomerase; Thioredoxin domain; Thioredoxin-like; Thioredoxin fold; Thioredoxin-like fold | Protein disulphide isomerase | Thioredoxin, conserved site
IPR017926	2	30451	2	1410	-1.95506	0.0110902	1	Glutamine amidotransferase type 1
IPR000157,IPR000767,IPR002182,IPR003593	17	30436	4	1408	-1.90098	0.0125609	1	Toll-Interleukin receptor | Disease resistance protein | NB-ARC | ATPase, AAA+ type, core
IPR000743,IPR006626,IPR012334	50	30403	7	1405	-1.89819	0.0126418	1	Glycoside hydrolase, family 28 | Parallel beta-helix repeat | Pectin lyase fold; Pectin lyase fold/virulence factor
IPR009038	10	30443	3	1409	-1.74989	0.0177873	1	GOLD
IPR001568,IPR018188	3	30450	2	1410	-1.74612	0.0179425	1	Ribonuclease T2 | Ribonuclease T2, active site
IPR008979,IPR010325,IPR013784	3	30450	2	1410	-1.74612	0.0179425	1	Galactose-binding domain-like | Rhamnogalacturonate lyase | Carbohydrate-binding-like fold
IPR005067,IPR012348	3	30450	2	1410	-1.74612	0.0179425	1	Fatty acid desaturase, type 2 | Ribonucleotide reductase-related; Ferritin/ribonucleotide reductase-like
IPR003333	3	30450	2	1410	-1.74612	0.0179425	1	Cyclopropane-fatty-acyl-phospholipid/mycolic acid synthase
IPR003035	3	30450	2	1410	-1.74612	0.0179425	1	Plant regulator RWP-RK
IPR001077,IPR011991,IPR012967,IPR016461	11	30442	3	1409	-1.65945	0.0219051	1	O-methyltransferase, family 2 | Winged helix-turn-helix transcription repressor DNA-binding | Plant methyltransferase dimerisation | O-methyltransferase, COMT, eukaryota
IPR002781	4	30449	2	1410	-1.58288	0.0261288	1	Protein of unknown function DUF81
IPR002259	4	30449	2	1410	-1.58288	0.0261288	1	Delayed-early response protein/equilibrative nucleoside transporter
IPR006769	4	30449	2	1410	-1.58288	0.0261288	1	Coiled-coil domain containing protein 109, C-terminal
IPR000595,IPR002110,IPR003938,IPR005821,IPR020683,IPR021789	4	30449	2	1410	-1.58288	0.0261288	1	Cyclic nucleotide-binding domain; Cyclic nucleotide-binding-like; RmlC-like jelly roll fold | Ankyrin repeat | Potassium channel, voltage-dependent, EAG/ELK/ERG | Ion transport | Ankyrin repeat-containing domain | Potassium channel, plant-type
IPR000864	4	30449	2	1410	-1.58288	0.0261288	1	Proteinase inhibitor I13, potato inhibitor I
IPR005713,IPR020934	4	30449	2	1410	-1.58288	0.0261288	1	Ribosomal protein S19A/S15e; Ribosomal protein S19/S15 | Ribosomal protein S19 conserved site
IPR006094,IPR007173,IPR010030	4	30449	2	1410	-1.58288	0.0261288	1	FAD linked oxidase, N-terminal; FAD-binding, type 2 | D-arabinono-1,4-lactone oxidase | Plant-specific FAD-dependent oxidoreductase
IPR018029,IPR020477	5	30448	2	1410	-1.44956	0.0355176	1	C2 membrane targeting protein; C2 calcium-dependent membrane targeting; C2 calcium/lipid-binding domain, CaLB | C2 region
IPR000375,IPR001401,IPR003130,IPR015577	0	30453	1	1411	-1.35348	0.0443119	1	Dynamin central domain | Dynamin, GTPase domain | Dynamin GTPase effector; GTPase effector domain, GED | Interferon-induced Mx protein; Dynamin
IPR007872	0	30453	1	1411	-1.35348	0.0443119	1	Zinc finger, DPH-type
IPR003293,IPR015797	0	30453	1	1411	-1.35348	0.0443119	1	Nudix hydrolase 6-like | NUDIX hydrolase domain-like
IPR000315,IPR006734	0	30453	1	1411	-1.35348	0.0443119	1	Zinc finger, B-box | Protein of unknown function DUF597
IPR002085,IPR002347,IPR002364,IPR013149,IPR013154,IPR016040,IPR020843,IPR020904	0	30453	1	1411	-1.35348	0.0443119	1	Alcohol dehydrogenase superfamily, zinc-containing | Glucose/ribitol dehydrogenase; Short-chain dehydrogenase/reductase SDR | Quinone oxidoreductase/zeta-crystallin, conserved site | Alcohol dehydrogenase, C-terminal | Alcohol dehydrogenase GroES-like; GroES-like | NAD(P)-binding domain | Polyketide synthase, enoylreductase | Short-chain dehydrogenase/reductase, conserved site
IPR003959,IPR016527	0	30453	1	1411	-1.35348	0.0443119	1	ATPase, AAA-type, core; ATPase, AAA+ type, core | Origin recognition complex, subunit 4
IPR000357,IPR011989	0	30453	1	1411	-1.35348	0.0443119	1	HEAT | Armadillo-like helical; Armadillo-type fold
IPR005717,IPR020606	0	30453	1	1411	-1.35348	0.0443119	1	Ribosomal protein S7, bacterial-type; Ribosomal protein S7 | Ribosomal protein S7, conserved site
IPR001014,IPR012678,IPR013025	0	30453	1	1411	-1.35348	0.0443119	1	Ribosomal protein L23/L25, conserved site | Ribosomal protein L23/L15e; Nucleotide-binding, alpha-beta plait | Ribosomal protein L25/L23
IPR004755,IPR004841	0	30453	1	1411	-1.35348	0.0443119	1	Cationic amino acid transport permease; Cationic amino acid transporter; Amino acid/polyamine transporter I | Amino acid permease domain
IPR002403,IPR013187,IPR017972	0	30453	1	1411	-1.35348	0.0443119	1	Cytochrome P450, E-class, group IV; Cytochrome P450 | F-box associated domain, type 3; F-box associated interaction domain | Cytochrome P450, conserved site
IPR006564	0	30453	1	1411	-1.35348	0.0443119	1	Zinc finger, PMZ-type; Zinc finger, SWIM-type
IPR002161,IPR021196	0	30453	1	1411	-1.35348	0.0443119	1	Glutamine amidotransferase subunit PdxT | PdxT/SNO family, conserved site
IPR010719	0	30453	1	1411	-1.35348	0.0443119	1	Putative rRNA methylase
IPR002314,IPR004095,IPR004154,IPR006195,IPR018163	0	30453	1	1411	-1.35348	0.0443119	1	Aminoacyl-tRNA synthetase, class II (G/ H/ P/ S), conserved domain | TGS; TGS-like; Beta-grasp fold, ferredoxin-type | Anticodon-binding | Aminoacyl-tRNA synthetase, class II | Threonyl/alanyl tRNA synthetase, class II-like, putative editing domain
IPR015495	0	30453	1	1411	-1.35348	0.0443119	1	Myb transcription factor
IPR002042,IPR019842	0	30453	1	1411	-1.35348	0.0443119	1	Uricase | Uricase, conserved site
IPR011046,IPR013905,IPR019781	0	30453	1	1411	-1.35348	0.0443119	1	WD40 repeat-like-containing domain; WD40/YVTN repeat-like-containing domain | Lethal giant larvae (Lgl)-like, C-terminal | WD40 repeat, subgroup; WD40 repeat
IPR000011,IPR000594,IPR009036	0	30453	1	1411	-1.35348	0.0443119	1	Ubiquitin/SUMO-activating enzyme E1 | UBA/THIF-type NAD/FAD binding fold | Molybdenum cofactor biosynthesis, MoeB; NAD(P)-binding domain
IPR002759	0	30453	1	1411	-1.35348	0.0443119	1	Ribonuclease P/MRP protein subunit
IPR001841,IPR001965,IPR002219,IPR011424,IPR019786	0	30453	1	1411	-1.35348	0.0443119	1	Zinc finger, RING-type | Zinc finger, PHD-type | Protein kinase C-like, phorbol ester/diacylglycerol binding | C1-like | Zinc finger, PHD-type, conserved site
IPR004498	0	30453	1	1411	-1.35348	0.0443119	1	Ribosomal protein L11 methyltransferase; Ribosomal L11 methyltransferase, PrmA
IPR004463,IPR011334,IPR015870	0	30453	1	1411	-1.35348	0.0443119	1	UDP-3-O-acyl N-acetylglucosamine deacetylase | UDP-3-O-acyl N-acetylglucosamine deacetylase, C-terminal; Ribosomal protein S5 domain 2-type fold | UDP-3-O-acyl N-acetylglucosamine deacetylase, N-terminal; Ribosomal protein S5 domain 2-type fold
IPR000649,IPR007612	0	30453	1	1411	-1.35348	0.0443119	1	Initiation factor 2B-related | Protein of unknown function DUF567
IPR001852	0	30453	1	1411	-1.35348	0.0443119	1	Vitamin B6 biosynthesis protein
IPR000073,IPR014940	0	30453	1	1411	-1.35348	0.0443119	1	Alpha/beta hydrolase fold-1 | BAAT/Acyl-CoA thioester hydrolase C-terminal
IPR001810,IPR006527,IPR011043	0	30453	1	1411	-1.35348	0.0443119	1	F-box domain, cyclin-like; F-box domain, Skp2-like | F-box associated domain, type 1; F-box associated interaction domain | Galactose oxidase/kelch, beta-propeller
IPR012336,IPR016639,IPR017933	0	30453	1	1411	-1.35348	0.0443119	1	Thioredoxin-like fold | Glutathione S-transferase, predicted | Glutathione S-transferase/chloride channel, C-terminal; Glutathione S-transferase, C-terminal-like
IPR001025,IPR001525,IPR017984	0	30453	1	1411	-1.35348	0.0443119	1	Bromo adjacent homology (BAH) domain | C-5 cytosine methyltransferase | Chromo domain subgroup; Chromo domain; Chromo domain/shadow; Chromo domain-like
IPR018972	0	30453	1	1411	-1.35348	0.0443119	1	Something about silencing protein 10 (Sas10), C-terminal
IPR002639	0	30453	1	1411	-1.35348	0.0443119	1	Urease accessory protein UreF
IPR014878	0	30453	1	1411	-1.35348	0.0443119	1	Domain of unknown function DUF1794
IPR002198,IPR003033	0	30453	1	1411	-1.35348	0.0443119	1	Short-chain dehydrogenase/reductase SDR | SCP2 sterol-binding domain
IPR005375	0	30453	1	1411	-1.35348	0.0443119	1	Ubiquitin-like, Ufm1
IPR004162,IPR013322,IPR018121	0	30453	1	1411	-1.35348	0.0443119	1	Seven-in-absentia protein, sina | TRAF-type | Seven-in-absentia protein, TRAF-like domain; TRAF-like
IPR001222	0	30453	1	1411	-1.35348	0.0443119	1	Zinc finger, TFIIS-type
IPR013566,IPR013567,IPR018247,IPR018249,IPR020860,IPR021181	0	30453	1	1411	-1.35348	0.0443119	1	EF hand associated, type-1 | EF hand associated, type-2 | EF-Hand 1, calcium-binding site | EF-HAND 2 | MIRO; Mitochondrial Rho-like | Mitochondrial Rho GTPase; Ras GTPase; Ras
IPR001757,IPR006121,IPR008250,IPR018303	0	30453	1	1411	-1.35348	0.0443119	1	ATPase, P-type, K/Mg/Cd/Cu/Zn/Na/Ca/Na/H-transporter | Heavy metal-associated domain, HMA | ATPase, P-type, ATPase-associated domain | ATPase, P-type phosphorylation site
IPR000031,IPR003135,IPR005875,IPR011054,IPR011761,IPR013816,IPR013817,IPR016301	0	30453	1	1411	-1.35348	0.0443119	1	Phosphoribosylaminoimidazole carboxylase, core | ATP-grasp fold, ATP-dependent carboxylate-amine ligase-type | Phosphoribosylaminoimidazole carboxylase, ATPase subunit | Rudiment single hybrid motif | ATP-grasp fold | ATP-grasp fold, subdomain 2 | Pre-ATP-grasp fold; PreATP-grasp-like fold | Phosphoribosylaminoimidazole carboxylase
IPR002048,IPR011992,IPR018247,IPR020636	0	30453	1	1411	-1.35348	0.0443119	1	Calcium-binding EF-hand; EF-HAND 2 | EF-hand-like domain | EF-Hand 1, calcium-binding site | Calcium/calmodulin-dependent protein kinase-like
IPR004429	0	30453	1	1411	-1.35348	0.0443119	1	Isopropylmalate dehydrogenase; Isocitrate/isopropylmalate dehydrogenase
IPR000504,IPR007201	0	30453	1	1411	-1.35348	0.0443119	1	RNA recognition motif domain | RNA recognition motif 2
IPR000858,IPR001245,IPR001480,IPR008271,IPR013227,IPR017441,IPR021820	0	30453	1	1411	-1.35348	0.0443119	1	S-locus glycoprotein | Serine-threonine/tyrosine-protein kinase; Protein kinase, catalytic domain; Protein kinase-like domain | Bulb-type lectin domain | Serine/threonine-protein kinase, active site | PAN-2 domain; Apple-like | Protein kinase, ATP binding site | S-locus receptor kinase, C-terminal
IPR004749,IPR020846	0	30453	1	1411	-1.35348	0.0443119	1	Organic cation transport protein; General substrate transporter | Major facilitator superfamily domain; Major facilitator superfamily domain, general substrate transporter
IPR003732	0	30453	1	1411	-1.35348	0.0443119	1	D-tyrosyl-tRNA(Tyr) deacylase
IPR021625	0	30453	1	1411	-1.35348	0.0443119	1	Proteasome Inhibitor PI31
IPR006569,IPR008942	0	30453	1	1411	-1.35348	0.0443119	1	RNA polymerase II, large subunit, CTD | ENTH/VHS
IPR006843,IPR017442,IPR020636	0	30453	1	1411	-1.35348	0.0443119	1	Plastid lipid-associated protein/fibrillin conserved domain | Serine/threonine-protein kinase-like domain; Protein kinase, catalytic domain; Protein kinase-like domain | Calcium/calmodulin-dependent protein kinase-like
IPR008502,IPR016140	0	30453	1	1411	-1.35348	0.0443119	1	Protein of unknown function DUF784, Arabidopsis thaliana | Bifunctional inhibitor/plant lipid transfer protein/seed storage
IPR013955,IPR016027	0	30453	1	1411	-1.35348	0.0443119	1	Replication factor A, C-terminal | Nucleic acid-binding, OB-fold-like
IPR008258	0	30453	1	1411	-1.35348	0.0443119	1	Lytic transglycosylase-like, catalytic
IPR002669	0	30453	1	1411	-1.35348	0.0443119	1	Urease accessory protein UreD
IPR005713	0	30453	1	1411	-1.35348	0.0443119	1	Ribosomal protein S19A/S15e; Ribosomal protein S19/S15
IPR001947	0	30453	1	1411	-1.35348	0.0443119	1	Scorpion short chain toxin
IPR001841,IPR019162	0	30453	1	1411	-1.35348	0.0443119	1	Zinc finger, RING-type | Fanconi anemia complex, subunit FancL, WD-repeat containing domain
IPR004600	0	30453	1	1411	-1.35348	0.0443119	1	Transcription factor Tfb4
IPR009810	0	30453	1	1411	-1.35348	0.0443119	1	Late nodulin
IPR000086,IPR003293	0	30453	1	1411	-1.35348	0.0443119	1	NUDIX hydrolase domain; NUDIX hydrolase domain-like | Nudix hydrolase 6-like
IPR000808,IPR002744,IPR010376,IPR019591	0	30453	1	1411	-1.35348	0.0443119	1	Mrp, conserved site | Domain of unknown function DUF59 | Domain of unknown function, DUF971 | ATPase-like, ParA/MinD
IPR001214,IPR003105,IPR003606,IPR003616,IPR017956	0	30453	1	1411	-1.35348	0.0443119	1	SET domain | SRA-YDG | Pre-SET zinc-binding sub-group; Pre-SET domain | Post-SET domain | AT hook, DNA-binding motif
IPR008176	0	30453	1	1411	-1.35348	0.0443119	1	Gamma thionin
IPR011249	0	30453	1	1411	-1.35348	0.0443119	1	Metalloenzyme, LuxS/M16 peptidase-like, metal-binding
IPR009447	0	30453	1	1411	-1.35348	0.0443119	1	GWT1
IPR000726,IPR001002,IPR016283,IPR018371	6	30447	2	1410	-1.33737	0.0459863	1	Glycoside hydrolase, family 19, catalytic | Chitin-binding, type 1 | Glycoside hydrolase, family 19 | Chitin-binding, type 1, conserved site
IPR006527	16	30437	3	1409	-1.30518	0.0495243	1	F-box associated domain, type 1; F-box associated interaction domain
IPR002659	16	30437	3	1409	-1.30518	0.0495243	1	Glycosyl transferase, family 31
IPR006094,IPR012951	17	30436	3	1409	-1.24868	0.0564054	1	FAD linked oxidase, N-terminal; FAD-binding, type 2 | Berberine/berberine-like
IPR011701,IPR016196	7	30446	2	1410	-1.24093	0.0574211	1	Major facilitator superfamily | Major facilitator superfamily domain, general substrate transporter
IPR004254	7	30446	2	1410	-1.24093	0.0574211	1	Hly-III-related
IPR006462	18	30435	3	1409	-1.19577	0.0637128	1	Protein of unknown function DUF626, Arabidopsis thaliana
IPR004938	8	30445	2	1410	-1.15667	0.0697159	1	Xyloglucan fucosyltransferase
IPR000070,IPR018040	8	30445	2	1410	-1.15667	0.0697159	1	Pectinesterase, catalytic; Pectin lyase fold; Pectin lyase fold/virulence factor | Pectinesterase, active site
IPR001547	8	30445	2	1410	-1.15667	0.0697159	1	Glycoside hydrolase, family 5; Glycoside hydrolase, subgroup, catalytic core; Glycoside hydrolase, superfamily
IPR003439,IPR017871	19	30434	3	1409	-1.14611	0.0714321	1	ABC transporter-like; ATPase, AAA+ type, core | ABC transporter, conserved site
IPR004883	32	30421	4	1408	-1.13293	0.0736328	1	Lateral organ boundaries, LOB
IPR004963	9	30444	2	1410	-1.08212	0.082772	1	Pectinacetylesterase
IPR000095	9	30444	2	1410	-1.08212	0.082772	1	PAK-box/P21-Rho-binding
IPR003406	9	30444	2	1410	-1.08212	0.082772	1	Glycosyl transferase, family 14
IPR003245,IPR008972	34	30419	4	1408	-1.06444	0.0862095	1	Plastocyanin-like | Cupredoxin
IPR009287	1	30452	1	1411	-1.06217	0.0866617	1	Transcription initiation Spt4; Transcription initiation Spt4-like
IPR011043	1	30452	1	1411	-1.06217	0.0866617	1	Galactose oxidase/kelch, beta-propeller
IPR009400	1	30452	1	1411	-1.06217	0.0866617	1	Nucleotide excision repair, TFIIH, subunit TTDA
IPR003604,IPR015880,IPR022755	1	30452	1	1411	-1.06217	0.0866617	1	Zinc finger, U1-type | Zinc finger, C2H2-like | Zinc finger, double-stranded RNA binding
IPR003871,IPR010285,IPR012340	1	30452	1	1411	-1.06217	0.0866617	1	Domain of unknown function DUF223 | DNA helicase PIF1, ATP-dependent | Nucleic acid-binding, OB-fold; Nucleic acid-binding, OB-fold-like
IPR007941	1	30452	1	1411	-1.06217	0.0866617	1	Protein of unknown function DUF726
IPR002007	1	30452	1	1411	-1.06217	0.0866617	1	Haem peroxidase, animal; Haem peroxidase
IPR000073,IPR006693	1	30452	1	1411	-1.06217	0.0866617	1	Alpha/beta hydrolase fold-1 | AB-hydrolase-associated lipase region
IPR002048,IPR005221,IPR008973,IPR011992,IPR018247	1	30452	1	1411	-1.06217	0.0866617	1	Calcium-binding EF-hand; EF-HAND 2 | Phosphatidylserine decarboxylase; Phosphatidylserine decarboxylase-related | C2 calcium/lipid-binding domain, CaLB | EF-hand-like domain | EF-Hand 1, calcium-binding site
IPR013857	1	30452	1	1411	-1.06217	0.0866617	1	NADH:ubiquinone oxidoreductase intermediate-associated protein 30
IPR006204,IPR006206,IPR013750,IPR014721	1	30452	1	1411	-1.06217	0.0866617	1	GHMP kinase | Mevalonate/galactokinase | GHMP kinase, C-terminal | Ribosomal protein S5 domain 2-type fold, subgroup; Ribosomal protein S5 domain 2-type fold
IPR001753,IPR006108,IPR006176,IPR006180,IPR018376	1	30452	1	1411	-1.06217	0.0866617	1	Crotonase, core | 3-hydroxyacyl-CoA dehydrogenase, C-terminal; Dehydrogenase, multihelical; 6-phosphogluconate dehydrogenase, C-terminal-like | 3-hydroxyacyl-CoA dehydrogenase, NAD binding; NAD(P)-binding domain | 3-hydroxyacyl-CoA dehydrogenase, conserved site | Enoyl-CoA hydratase/isomerase, conserved site
IPR007537	1	30452	1	1411	-1.06217	0.0866617	1	tRNAHis guanylyltransferase
IPR002937,IPR003333	1	30452	1	1411	-1.06217	0.0866617	1	Amine oxidase | Cyclopropane-fatty-acyl-phospholipid/mycolic acid synthase
IPR000977,IPR012308,IPR012309,IPR012310,IPR016059	1	30452	1	1411	-1.06217	0.0866617	1	DNA ligase, ATP-dependent | DNA ligase, ATP-dependent, N-terminal | DNA ligase, ATP-dependent, C-terminal; Nucleic acid-binding, OB-fold; Nucleic acid-binding, OB-fold-like | DNA ligase, ATP-dependent, central | DNA ligase, ATP-dependent, conserved site
IPR003614,IPR022618	1	30452	1	1411	-1.06217	0.0866617	1	Knottin | Defensin-like protein, Arabidopsis
IPR004014,IPR005834,IPR006068,IPR006069,IPR006408,IPR008250,IPR018303	1	30452	1	1411	-1.06217	0.0866617	1	ATPase, P-type cation-transporter, N-terminal | Haloacid dehalogenase-like hydrolase | ATPase, P-type cation-transporter, C-terminal | ATPase, P-type cation exchange, alpha subunit; ATPase, P-type, K/Mg/Cd/Cu/Zn/Na/Ca/Na/H-transporter | ATPase, P-type, calcium-transporting, PMCA-type; ATPase, P-type, K/Mg/Cd/Cu/Zn/Na/Ca/Na/H-transporter | ATPase, P-type, ATPase-associated domain | ATPase, P-type …
IPR012278,IPR018228	1	30452	1	1411	-1.06217	0.0866617	1	Deoxyribonuclease, TatD Mg-dependent; Deoxyribonuclease, TatD; Deoxyribonuclease, TatD-related | Deoxyribonuclease, TatD-related, conserved site
IPR001317,IPR006221,IPR011702,IPR017926	1	30452	1	1411	-1.06217	0.0866617	1	Carbamoyl-phosphate synthase, GATase domain | Anthranilate synthase, glutamine amidotransferase; Anthranilate synthase component II/delta crystallin | Glutamine amidotransferase superfamily | Glutamine amidotransferase type 1
IPR012418	1	30452	1	1411	-1.06217	0.0866617	1	CAP160
IPR000701	1	30452	1	1411	-1.06217	0.0866617	1	Succinate dehydrogenase/Fumarate reductase, transmembrane subunit
IPR007266	1	30452	1	1411	-1.06217	0.0866617	1	Endoplasmic reticulum oxidoreductin 1
IPR007085	1	30452	1	1411	-1.06217	0.0866617	1	DNA/pantothenate metabolism flavoprotein, C-terminal
IPR015880,IPR019135	1	30452	1	1411	-1.06217	0.0866617	1	Zinc finger, C2H2-like | Polycomb protein, VEFS-Box
IPR010108	1	30452	1	1411	-1.06217	0.0866617	1	Lycopene cyclase, beta/epsilon; Lycopene cyclase-type, FAD-binding
IPR002769	1	30452	1	1411	-1.06217	0.0866617	1	Translation initiation factor IF6
IPR020103	1	30452	1	1411	-1.06217	0.0866617	1	Pseudouridine synthase, catalytic domain
IPR002655,IPR006090,IPR006091,IPR009100,IPR012258	1	30452	1	1411	-1.06217	0.0866617	1	Acyl-CoA oxidase, C-terminal | Acyl-CoA oxidase/dehydrogenase, type 1; Acyl-CoA dehydrogenase/oxidase C-terminal | Acyl-CoA oxidase/dehydrogenase, central domain | Acyl-CoA dehydrogenase/oxidase | Acyl-CoA oxidase
IPR002994	1	30452	1	1411	-1.06217	0.0866617	1	Surfeit locus 1
IPR000440	1	30452	1	1411	-1.06217	0.0866617	1	NADH:ubiquinone/plastoquinone oxidoreductase, chain 3
IPR002745	1	30452	1	1411	-1.06217	0.0866617	1	Phosphotransferase KptA/Tpt1
IPR007653	1	30452	1	1411	-1.06217	0.0866617	1	Signal peptidase 22kDa subunit
IPR002939,IPR003095,IPR008971	1	30452	1	1411	-1.06217	0.0866617	1	Chaperone DnaJ, C-terminal | Heat shock protein DnaJ | HSP40/DnaJ peptide-binding
IPR001005,IPR001214	1	30452	1	1411	-1.06217	0.0866617	1	SANT domain, DNA binding; Homeodomain-related; Homeodomain-like | SET domain
IPR005366	1	30452	1	1411	-1.06217	0.0866617	1	Uncharacterised protein family UPF0172
IPR006047,IPR012850,IPR013775	1	30452	1	1411	-1.06217	0.0866617	1	Glycosyl hydrolase, family 13, catalytic domain; Glycoside hydrolase, subgroup, catalytic core; Glycoside hydrolase, superfamily | Alpha-amylase, C-terminal beta-sheet | Alpha-amylase, plant; Glycoside hydrolase, family 13; Alpha amylase
IPR010109,IPR016141,IPR016142,IPR019810	1	30452	1	1411	-1.06217	0.0866617	1	Citrate synthase, eukaryotic; Citrate synthase-like | Citrate synthase-like, core | Citrate synthase-like, large alpha subdomain | Citrate synthase active site
IPR001220,IPR008271,IPR017442	1	30452	1	1411	-1.06217	0.0866617	1	Legume lectin, beta chain; Concanavalin A-like lectin/glucanase, subgroup; Concanavalin A-like lectin/glucanase | Serine/threonine-protein kinase, active site | Serine/threonine-protein kinase-like domain; Protein kinase, catalytic domain; Protein kinase-like domain
IPR002123,IPR007130	1	30452	1	1411	-1.06217	0.0866617	1	Phospholipid/glycerol acyltransferase | Diacylglycerol acyltransferase
IPR005491,IPR008395,IPR014002	1	30452	1	1411	-1.06217	0.0866617	1	EMSY N-terminal | Agenet | Tudor-like, plant
IPR007484	1	30452	1	1411	-1.06217	0.0866617	1	Peptidase M28
IPR007369	1	30452	1	1411	-1.06217	0.0866617	1	Peptidase A22B, signal peptide peptidase; Peptidase A22, presenilin signal peptide
IPR003316,IPR014889,IPR016556	1	30452	1	1411	-1.06217	0.0866617	1	Transcription factor E2F/dimerisation partner (TDP); Winged helix-turn-helix transcription repressor DNA-binding | Transcription factor DP, C-terminal | Transcription factor DP, subgroup; Transcription factor DP
IPR000795,IPR004161,IPR015256	1	30452	1	1411	-1.06217	0.0866617	1	Protein synthesis factor, GTP-binding | Translation elongation factor EFTu/EF1A, domain 2; Translation elongation/initiation factor/Ribosomal, beta-barrel | Translation initiation factor 2, gamma subunit, C-terminal; Translation elongation factor EF1A/initiation factor IF2gamma, C-terminal
IPR001000,IPR008979,IPR013781	1	30452	1	1411	-1.06217	0.0866617	1	Glycoside hydrolase, family 10 | Galactose-binding domain-like | Glycoside hydrolase, subgroup, catalytic core; Glycoside hydrolase, superfamily
IPR001125,IPR011992,IPR018247,IPR018248	1	30452	1	1411	-1.06217	0.0866617	1	Recoverin | EF-hand-like domain | EF-Hand 1, calcium-binding site | EF-hand; Calcium-binding EF-hand; EF-HAND 2
IPR021134	1	30452	1	1411	-1.06217	0.0866617	1	Bestrophin/UPF0187
IPR001509,IPR006368,IPR016040	1	30452	1	1411	-1.06217	0.0866617	1	NAD-dependent epimerase/dehydratase | GDP-mannose 4,6-dehydratase | NAD(P)-binding domain
IPR002655,IPR006091,IPR009075,IPR009100,IPR012258,IPR013786	1	30452	1	1411	-1.06217	0.0866617	1	Acyl-CoA oxidase, C-terminal | Acyl-CoA oxidase/dehydrogenase, central domain | Acyl-CoA dehydrogenase/oxidase C-terminal | Acyl-CoA dehydrogenase/oxidase | Acyl-CoA oxidase | Acyl-CoA dehydrogenase/oxidase, N-terminal
IPR000850	1	30452	1	1411	-1.06217	0.0866617	1	Adenylate kinase
IPR012621	1	30452	1	1411	-1.06217	0.0866617	1	Mitochondrial outer membrane translocase complex, subunit Tom7
IPR009582	1	30452	1	1411	-1.06217	0.0866617	1	Signal peptidase complex subunit 2
IPR010259,IPR015500	1	30452	1	1411	-1.06217	0.0866617	1	Proteinase inhibitor I9, subtilisin propeptide; Proteinase inhibitor, propeptide | Peptidase S8, subtilisin-related
IPR016196	1	30452	1	1411	-1.06217	0.0866617	1	Major facilitator superfamily domain, general substrate transporter
IPR003142,IPR004143,IPR004408	1	30452	1	1411	-1.06217	0.0866617	1	Biotin protein ligase, C-terminal; Transcriptional repressor, C-terminal | Biotin/lipoate A/B protein ligase | Biotin--acetyl-CoA-carboxylase ligase
IPR001830,IPR003337	1	30452	1	1411	-1.06217	0.0866617	1	Glycosyl transferase, family 20 | Trehalose-phosphatase
IPR019191	1	30452	1	1411	-1.06217	0.0866617	1	Essential protein Yae1, N-terminal
IPR002872,IPR015659	1	30452	1	1411	-1.06217	0.0866617	1	Proline dehydrogenase | Proline oxidase
IPR007667	1	30452	1	1411	-1.06217	0.0866617	1	Hypoxia induced protein, domain
IPR000070	10	30443	2	1410	-1.01548	0.0964981	1	Pectinesterase, catalytic; Pectin lyase fold; Pectin lyase fold/virulence factor
IPR002524	10	30443	2	1410	-1.01548	0.0964981	1	Cation efflux protein
IPR001902,IPR002645,IPR011547,IPR018045	10	30443	2	1410	-1.01548	0.0964981	1	Sulphate anion transporter | Sulphate transporter/antisigma-factor antagonist STAS | Sulphate transporter | Sulphate anion transporter, conserved site
IPR018170,IPR020471	10	30443	2	1410	-1.01548	0.0964981	1	Aldo/keto reductase, conserved site | Aldo/keto reductase subgroup; Aldo/keto reductase
IPR018029	23	30430	3	1409	-0.97428	0.106101	1	C2 membrane targeting protein; C2 calcium-dependent membrane targeting; C2 calcium/lipid-binding domain, CaLB
IPR002495	37	30416	4	1408	-0.971143	0.10687	1	Glycosyl transferase, family 8
IPR003439,IPR013525,IPR013581	11	30442	2	1410	-0.955424	0.110809	1	ABC transporter-like; ATPase, AAA+ type, core | ABC-2 type transporter | Plant PDR ABC transporter associated
IPR006566,IPR013101,IPR013596	11	30442	2	1410	-0.955424	0.110809	1	FBD-like | Leucine-rich repeat 2 | FBD
IPR002085,IPR002328,IPR013149,IPR013154	11	30442	2	1410	-0.955424	0.110809	1	Alcohol dehydrogenase superfamily, zinc-containing | Alcohol dehydrogenase, zinc-containing, conserved site | Alcohol dehydrogenase, C-terminal | Alcohol dehydrogenase GroES-like; GroES-like
IPR008030,IPR016040	11	30442	2	1410	-0.955424	0.110809	1	NmrA-like | NAD(P)-binding domain
IPR001245,IPR008271,IPR017441,IPR021720	11	30442	2	1410	-0.955424	0.110809	1	Serine-threonine/tyrosine-protein kinase; Protein kinase, catalytic domain; Protein kinase-like domain | Serine/threonine-protein kinase, active site | Protein kinase, ATP binding site | Malectin
IPR004843	11	30442	2	1410	-0.955424	0.110809	1	Metallo-dependent phosphatase
IPR010285	11	30442	2	1410	-0.955424	0.110809	1	DNA helicase PIF1, ATP-dependent
IPR002290,IPR002902,IPR008271,IPR017441,IPR020635	12	30441	2	1410	-0.900919	0.125627	1	Serine/threonine-protein kinase domain; Serine/threonine-protein kinase-like domain; Protein kinase, catalytic domain; Protein kinase-like domain | Gnk2-homologous domain | Serine/threonine-protein kinase, active site | Protein kinase, ATP binding site | Tyrosine-protein kinase, catalytic domain; Serine-threonine/tyrosine-protein kinase; Protein kinase, catalytic domain; Protein kinase-like domain
IPR004434	2	30451	1	1411	-0.895731	0.127136	1	Isocitrate dehydrogenase NAD-dependent; Isocitrate/isopropylmalate dehydrogenase
IPR002290,IPR008271,IPR011992,IPR017441,IPR020636	2	30451	1	1411	-0.895731	0.127136	1	Serine/threonine-protein kinase domain; Serine/threonine-protein kinase-like domain; Protein kinase, catalytic domain; Protein kinase-like domain | Serine/threonine-protein kinase, active site | EF-hand-like domain | Protein kinase, ATP binding site | Calcium/calmodulin-dependent protein kinase-like
IPR001240,IPR011060	2	30451	1	1411	-0.895731	0.127136	1	N-(5'phosphoribosyl)anthranilate isomerase (PRAI) | Ribulose-phosphate binding barrel; Aldolase-type TIM barrel
IPR001214,IPR003616,IPR006560	2	30451	1	1411	-0.895731	0.127136	1	SET domain | Post-SET domain | AWS
IPR002290,IPR003527,IPR008271,IPR008351,IPR017441,IPR020635	2	30451	1	1411	-0.895731	0.127136	1	Serine/threonine-protein kinase domain; Serine/threonine-protein kinase-like domain; Protein kinase, catalytic domain; Protein kinase-like domain | MAP kinase, conserved site | Serine/threonine-protein kinase, active site | JNK MAP kinase | Protein kinase, ATP binding site | Tyrosine-protein kinase, catalytic domain; Serine-threonine/tyrosine-protein kinase; Protein kinase, catalytic domain; Prot…
IPR010488	2	30451	1	1411	-0.895731	0.127136	1	Zeta toxin, P-loop nucleoside triphosphate hydrolase
IPR003736	2	30451	1	1411	-0.895731	0.127136	1	Phenylacetic acid degradation-related protein; Thioesterase superfamily
IPR006156,IPR006157	2	30451	1	1411	-0.895731	0.127136	1	Dihydroneopterin aldolase | Dihydroneopterin aldolase/epimerase domain
IPR016720	2	30451	1	1411	-0.895731	0.127136	1	Phosphatidate cytidylyltransferase, eukaryota; Phosphatidate cytidylyltransferase
IPR002587,IPR013021,IPR016040	2	30451	1	1411	-0.895731	0.127136	1	Myo-inositol-1-phosphate synthase | Myo-inositol-1-phosphate synthase, GAPDH-like | NAD(P)-binding domain
IPR009542	2	30451	1	1411	-0.895731	0.127136	1	Microsomal signal peptidase 12kDa subunit
IPR001092,IPR011598,IPR015660	2	30451	1	1411	-0.895731	0.127136	1	Helix-loop-helix DNA-binding domain | Helix-loop-helix DNA-binding | Achaete-scute transcription factor-related
IPR003614	2	30451	1	1411	-0.895731	0.127136	1	Knottin
IPR000399,IPR011766,IPR012000,IPR012001,IPR012110	2	30451	1	1411	-0.895731	0.127136	1	TPP-binding enzyme, conserved site | Thiamine pyrophosphate enzyme, C-terminal TPP-binding | Thiamine pyrophosphate enzyme, central domain | Thiamine pyrophosphate enzyme, N-terminal TPP-binding domain | Pyruvate decarboxylase/indolepyruvate decarboxylase
IPR000595	2	30451	1	1411	-0.895731	0.127136	1	Cyclic nucleotide-binding domain; Cyclic nucleotide-binding-like; RmlC-like jelly roll fold
IPR002744	2	30451	1	1411	-0.895731	0.127136	1	Domain of unknown function DUF59
IPR005377	2	30451	1	1411	-0.895731	0.127136	1	Vacuolar protein sorting-associated protein 26
IPR002290,IPR003527,IPR008271,IPR017441,IPR020635	2	30451	1	1411	-0.895731	0.127136	1	Serine/threonine-protein kinase domain; Serine/threonine-protein kinase-like domain; Protein kinase, catalytic domain; Protein kinase-like domain | MAP kinase, conserved site | Serine/threonine-protein kinase, active site | Protein kinase, ATP binding site | Tyrosine-protein kinase, catalytic domain; Serine-threonine/tyrosine-protein kinase; Protein kinase, catalytic domain; Protein kinase-like d…
IPR002347,IPR020842,IPR020904	2	30451	1	1411	-0.895731	0.127136	1	Glucose/ribitol dehydrogenase; Short-chain dehydrogenase/reductase SDR | Polyketide synthase/Fatty acid synthase, KR; NAD(P)-binding domain | Short-chain dehydrogenase/reductase, conserved site
IPR005841,IPR005843,IPR005844,IPR005845,IPR005846,IPR016055,IPR016066	2	30451	1	1411	-0.895731	0.127136	1	Alpha-D-phosphohexomutase superfamily | Alpha-D-phosphohexomutase, C-terminal | Alpha-D-phosphohexomutase, alpha/beta/alpha domain I | Alpha-D-phosphohexomutase, alpha/beta/alpha domain II | Alpha-D-phosphohexomutase, alpha/beta/alpha domain III | Alpha-D-phosphohexomutase, alpha/beta/alpha I/II/III | Alpha-D-phosphohexomutase, conserved site
IPR009305	2	30451	1	1411	-0.895731	0.127136	1	Protein of unknown function DUF962
IPR000866,IPR019479	2	30451	1	1411	-0.895731	0.127136	1	Alkyl hydroperoxide reductase subunit C/ Thiol specific antioxidant; Thioredoxin-like; Thioredoxin fold; Thioredoxin-like fold | Peroxiredoxin, C-terminal
IPR001715,IPR004953	2	30451	1	1411	-0.895731	0.127136	1	Calponin homology domain | EB1, C-terminal
IPR002226,IPR010582,IPR011614,IPR018028	2	30451	1	1411	-0.895731	0.127136	1	Catalase | Catalase-related immune responsive | Catalase, N-terminal; Catalase-like domain, haem-dependent | Catalase-related subgroup
IPR016965	2	30451	1	1411	-0.895731	0.127136	1	Pyridoxal phosphate phosphatase, PHOSPHO2; Pyridoxal phosphate phosphatase-related; HAD-superfamily hydrolase, subfamily IB, PSPase-like
IPR001810,IPR011043	2	30451	1	1411	-0.895731	0.127136	1	F-box domain, cyclin-like; F-box domain, Skp2-like | Galactose oxidase/kelch, beta-propeller
IPR016482	2	30451	1	1411	-0.895731	0.127136	1	Preprotein translocase Sec, Sec61-beta subunit, eukarya; Preprotein translocase Sec, Sec61-beta subunit
IPR001884,IPR005824,IPR008991,IPR014722,IPR019769,IPR020189	2	30451	1	1411	-0.895731	0.127136	1	Translation elongation factor IF5A | KOW | Translation protein SH3-like | Translation protein SH3-like, subgroup | Translation elongation factor, IF5A, hypusine site | Translation elongation factor, IF5A C-terminal; Nucleic acid-binding, OB-fold; Nucleic acid-binding, OB-fold-like
IPR001789,IPR003661,IPR004358,IPR005467	2	30451	1	1411	-0.895731	0.127136	1	Signal transduction response regulator, receiver domain; CheY-like superfamily | Signal transduction histidine kinase, subgroup 1, dimerisation/phosphoacceptor domain; Signal transduction histidine kinase, homodimeric | Signal transduction histidine kinase-related protein, C-terminal; ATPase-like, ATP-binding domain | Signal transduction histidine kinase, core
IPR018500,IPR018866	2	30451	1	1411	-0.895731	0.127136	1	DDT domain, subgroup; DDT domain; DDT domain superfamily | Cell division cycle-associated protein
IPR006044,IPR006045,IPR011051,IPR014710	2	30451	1	1411	-0.895731	0.127136	1	11-S seed storage protein, plant | Cupin 1 | Cupin, RmlC-type | RmlC-like jelly roll fold
IPR000194,IPR000793,IPR003593,IPR005722,IPR018118,IPR020003,IPR020971	2	30451	1	1411	-0.895731	0.127136	1	ATPase, alpha/beta subunit, nucleotide-binding domain | ATPase, F1/V1/A1 complex, alpha/beta subunit, C-terminal | ATPase, AAA+ type, core | ATPase, F1 complex, beta subunit | ATPase, F1/A1 complex, alpha/beta subunit, N-terminal; ATPase, F1/V1/A1 complex, alpha/beta subunit, N-terminal | ATPase, alpha/beta subunit, nucleotide-binding domain, active site | ATP synthase, F1 beta subunit
IPR000743,IPR012334	2	30451	1	1411	-0.895731	0.127136	1	Glycoside hydrolase, family 28 | Pectin lyase fold; Pectin lyase fold/virulence factor
IPR001254,IPR001478,IPR001940	2	30451	1	1411	-0.895731	0.127136	1	Peptidase S1/S6, chymotrypsin/Hap; Peptidase cysteine/serine, trypsin-like | PDZ/DHR/GLGF | Peptidase S1C, HrtA/DegP2/Q/S
IPR001781,IPR003903,IPR022087	2	30451	1	1411	-0.895731	0.127136	1	Zinc finger, LIM-type | Ubiquitin interacting motif | Protein of unknown function DUF3633
IPR003959,IPR003960	26	30427	3	1409	-0.867792	0.135584	1	ATPase, AAA-type, core; ATPase, AAA+ type, core | ATPase, AAA-type, conserved site
IPR009606	13	30440	2	1410	-0.851159	0.140877	1	Protein of unknown function DUF1218
IPR004326	13	30440	2	1410	-0.851159	0.140877	1	Mlo-related protein
IPR002123	13	30440	2	1410	-0.851159	0.140877	1	Phospholipid/glycerol acyltransferase
IPR005174	43	30410	4	1408	-0.812537	0.15398	1	Protein of unknown function DUF295
IPR000620,IPR004853	14	30439	2	1410	-0.805502	0.156494	1	Drug/metabolite transporter | Domain of unknown function DUF250
IPR007612	14	30439	2	1410	-0.805502	0.156494	1	Protein of unknown function DUF567
IPR001611,IPR013210	44	30409	4	1408	-0.789173	0.16249	1	Leucine-rich repeat | Leucine-rich repeat-containing N-terminal, type 2
IPR000727,IPR006012	3	30450	1	1411	-0.780368	0.165818	1	Target SNARE coiled-coil domain | Syntaxin/epimorphin, conserved site
IPR002173,IPR011611	3	30450	1	1411	-0.780368	0.165818	1	Carbohydrate/puine kinase, PfkB, conserved site | Carbohydrate/purine kinase
IPR011417,IPR013809	3	30450	1	1411	-0.780368	0.165818	1	ANTH | Epsin-like, N-terminal; ENTH/VHS
IPR009262	3	30450	1	1411	-0.780368	0.165818	1	Protein of unknown function DUF914, eukaryotic
IPR000132,IPR003010	3	30450	1	1411	-0.780368	0.165818	1	Nitrilase/cyanide hydratase, conserved site | Nitrilase/cyanide hydratase and apolipoprotein N-acyltransferase
IPR012335	3	30450	1	1411	-0.780368	0.165818	1	Thioredoxin fold; Thioredoxin-like fold
IPR007541	3	30450	1	1411	-0.780368	0.165818	1	Uncharacterised protein family, basic secretory protein
IPR001096	3	30450	1	1411	-0.780368	0.165818	1	Peptidase C13, legumain
IPR001155	3	30450	1	1411	-0.780368	0.165818	1	NADH:flavin oxidoreductase/NADH oxidase, N-terminal; Aldolase-type TIM barrel
IPR013126	3	30450	1	1411	-0.780368	0.165818	1	Heat shock protein 70; Heat shock protein Hsp70
IPR002891	3	30450	1	1411	-0.780368	0.165818	1	Adenylylsulphate kinase, C-terminal
IPR002058,IPR002934	3	30450	1	1411	-0.780368	0.165818	1	PAP/25A-associated | Nucleotidyl transferase domain
IPR000101	3	30450	1	1411	-0.780368	0.165818	1	Gamma-glutamyltranspeptidase
IPR005574,IPR006590,IPR010997	3	30450	1	1411	-0.780368	0.165818	1	RNA polymerase II, Rpb4 | RNA polymerase II, Rpb4, core | HRDC-like
IPR001283,IPR014044	3	30450	1	1411	-0.780368	0.165818	1	Allergen V5/Tpx-1-related | CAP domain
IPR007828	3	30450	1	1411	-0.780368	0.165818	1	Inositol oxygenase
IPR005301	3	30450	1	1411	-0.780368	0.165818	1	Mob1/phocein
IPR001360,IPR013781	3	30450	1	1411	-0.780368	0.165818	1	Glycoside hydrolase, family 1 | Glycoside hydrolase, subgroup, catalytic core; Glycoside hydrolase, superfamily
IPR005324,IPR005711,IPR013810,IPR018192	3	30450	1	1411	-0.780368	0.165818	1	Ribosomal protein S5, C-terminal; Ribosomal protein S5 domain 2-type fold, subgroup; Ribosomal protein S5 domain 2-type fold | Ribosomal protein S5, eukaryotic/archaeal; Ribosomal protein S5 | Ribosomal protein S5, N-terminal; Double-stranded RNA-binding-like | Ribosomal protein S5, N-terminal, conserved site
IPR000783,IPR005571,IPR014381	3	30450	1	1411	-0.780368	0.165818	1	RNA polymerase, subunit H/Rpb5 C-terminal | RNA polymerase, Rpb5, N-terminal | DNA-directed RNA polymerase, RPB5 subunit
IPR013990	3	30450	1	1411	-0.780368	0.165818	1	Water stress and hypersensitive response domain; Late embryogenesis abundant protein, group 2
IPR002618	3	30450	1	1411	-0.780368	0.165818	1	UTP--glucose-1-phosphate uridylyltransferase
IPR000270,IPR000644	3	30450	1	1411	-0.780368	0.165818	1	Phox/Bem1p | Cystathionine beta-synthase, core
IPR001087,IPR013831	3	30450	1	1411	-0.780368	0.165818	1	Lipase, GDSL | Esterase, SGNH hydrolase-type, subgroup; Esterase, SGNH hydrolase-type
IPR001251,IPR011074	3	30450	1	1411	-0.780368	0.165818	1	Cellular retinaldehyde-binding/triple function, C-terminal | Phosphatidylinositol transfer protein-like, N-terminal
IPR008560	3	30450	1	1411	-0.780368	0.165818	1	Protein of unknown function DUF842, eukaryotic
IPR001841,IPR008913,IPR017921,IPR018957	3	30450	1	1411	-0.780368	0.165818	1	Zinc finger, RING-type | Zinc finger, CHY-type | Zinc finger, CTCHY-type | Zinc finger, C3HC4 RING-type; Zinc finger, RING/FYVE/PHD-type
IPR001206	3	30450	1	1411	-0.780368	0.165818	1	Diacylglycerol kinase, catalytic domain
IPR012866,IPR015880	3	30450	1	1411	-0.780368	0.165818	1	Protein of unknown function DUF1644 | Zinc finger, C2H2-like
IPR001965,IPR002219,IPR004146,IPR011424,IPR019786	3	30450	1	1411	-0.780368	0.165818	1	Zinc finger, PHD-type | Protein kinase C-like, phorbol ester/diacylglycerol binding | DC1 | C1-like | Zinc finger, PHD-type, conserved site
IPR002241,IPR013785,IPR017853	3	30450	1	1411	-0.780368	0.165818	1	Glycoside hydrolase, family 27; Glycoside hydrolase, clan GH-D | Aldolase-type TIM barrel | Glycoside hydrolase, superfamily
IPR002283,IPR005123	29	30424	3	1409	-0.776027	0.167484	1	Isopenicillin N synthase | Oxoglutarate/iron-dependent oxygenase
IPR001944	15	30438	2	1410	-0.763427	0.172414	1	Glycoside hydrolase, family 35
IPR003612	31	30422	3	1409	-0.721613	0.189839	1	Plant lipid transfer protein/seed storage/trypsin-alpha amylase inhibitor; Bifunctional inhibitor/plant lipid transfer protein/seed storage
IPR003663,IPR005829,IPR020846	48	30405	4	1408	-0.703117	0.198099	1	Sugar/inositol transporter; General substrate transporter | Sugar transporter, conserved site | Major facilitator superfamily domain; Major facilitator superfamily domain, general substrate transporter
IPR001564	4	30449	1	1411	-0.69296	0.202787	1	Nucleoside diphosphate kinase
IPR000010,IPR018073,IPR020381	4	30449	1	1411	-0.69296	0.202787	1	Proteinase inhibitor I25, cystatin | Proteinase inhibitor I25, cystatin, conserved site | Proteinase inhibitor I25, cystatin, conserved region
IPR008733	4	30449	1	1411	-0.69296	0.202787	1	Peroxisomal biogenesis factor 11
IPR001236,IPR001252,IPR010097,IPR022383	4	30449	1	1411	-0.69296	0.202787	1	Lactate/malate dehydrogenase, N-terminal; NAD(P)-binding domain | Malate dehydrogenase, active site | Malate dehydrogenase, type 1; L-lactate/malate dehydrogenase | Lactate/malate dehydrogenase, C-terminal; Lactate dehydrogenase/glycoside hydrolase, family 4, C-terminal
IPR006525,IPR020381	4	30449	1	1411	-0.69296	0.202787	1	Cystatin-related, plant | Proteinase inhibitor I25, cystatin, conserved region
IPR005045	4	30449	1	1411	-0.69296	0.202787	1	Protein of unknown function DUF284, transmembrane eukaryotic
IPR001841,IPR002035,IPR010734	4	30449	1	1411	-0.69296	0.202787	1	Zinc finger, RING-type | von Willebrand factor, type A | Copine
IPR004328	4	30449	1	1411	-0.69296	0.202787	1	BRO1 domain
IPR003582,IPR006620	4	30449	1	1411	-0.69296	0.202787	1	Metridin-like ShK toxin | Prolyl 4-hydroxylase, alpha subunit; Oxoglutarate/iron-dependent oxygenase
IPR009902	4	30449	1	1411	-0.69296	0.202787	1	Protein of unknown function DUF1442
IPR003892	4	30449	1	1411	-0.69296	0.202787	1	Ubiquitin system component Cue
IPR003577,IPR003578,IPR003579,IPR005225	4	30449	1	1411	-0.69296	0.202787	1	Ras small GTPase, Ras type; Ras small GTPase; Ras GTPase; Ras | Small GTPase, Rho type; Ras GTPase; Ras | Ras small GTPase, Rab type; Small GTPase; Ras GTPase; Ras | Small GTP-binding protein domain
IPR009741	4	30449	1	1411	-0.69296	0.202787	1	Protein of unknown function DUF1313
IPR006927	4	30449	1	1411	-0.69296	0.202787	1	Protein of unknown function DUF639
IPR003377	4	30449	1	1411	-0.69296	0.202787	1	Cornichon
IPR009118,IPR018252,IPR018502	4	30449	1	1411	-0.69296	0.202787	1	Annexin, plant; Annexin | Annexin repeat, conserved site | Annexin repeat
IPR019955	4	30449	1	1411	-0.69296	0.202787	1	Ubiquitin supergroup
IPR004695	4	30449	1	1411	-0.69296	0.202787	1	C4-dicarboxylate transporter/malic acid transport protein
IPR008011	4	30449	1	1411	-0.69296	0.202787	1	Complex 1 LYR protein
IPR001125,IPR002048,IPR011992	4	30449	1	1411	-0.69296	0.202787	1	Recoverin | Calcium-binding EF-hand; EF-HAND 2 | EF-hand-like domain
IPR000764,IPR006083	4	30449	1	1411	-0.69296	0.202787	1	Uridine kinase | Phosphoribulokinase/uridine kinase
IPR001356,IPR002913	4	30449	1	1411	-0.69296	0.202787	1	Homeobox; Homeodomain-related; Homeodomain-like | Lipid-binding START; START-like domain
IPR001356,IPR003106,IPR017970	4	30449	1	1411	-0.69296	0.202787	1	Homeobox; Homeodomain-related; Homeodomain-like | Leucine zipper, homeobox-associated | Homeobox, conserved site
IPR002867	4	30449	1	1411	-0.69296	0.202787	1	Zinc finger, C6HC-type
IPR006214	4	30449	1	1411	-0.69296	0.202787	1	Inhibitor of apoptosis-promoting Bax1-related
IPR003154,IPR008947	4	30449	1	1411	-0.69296	0.202787	1	S1/P1 nuclease | Phospholipase C/P1 nuclease, core
IPR001045	4	30449	1	1411	-0.69296	0.202787	1	Spermine synthase
IPR005814,IPR015421,IPR015424	4	30449	1	1411	-0.69296	0.202787	1	Aminotransferase class-III | Pyridoxal phosphate-dependent transferase, major region, subdomain 1 | Pyridoxal phosphate-dependent transferase, major domain
IPR001087,IPR008265	17	30436	2	1410	-0.688373	0.20494	1	Lipase, GDSL | Lipase, GDSL, active site
IPR002401,IPR017972	196	30257	12	1400	-0.670081	0.213756	1	Cytochrome P450, E-class, group I; Cytochrome P450 | Cytochrome P450, conserved site
IPR006121	50	30403	4	1408	-0.664101	0.21672	1	Heavy metal-associated domain, HMA
IPR004993	18	30435	2	1410	-0.654736	0.221444	1	GH3 auxin-responsive promoter
IPR003388	19	30434	2	1410	-0.623336	0.238048	1	Reticulon
IPR007592	19	30434	2	1410	-0.623336	0.238048	1	Protein of unknown function DUF573
IPR001283,IPR014044,IPR018244	5	30448	1	1411	-0.623207	0.238118	1	Allergen V5/Tpx-1-related | CAP domain | Allergen V5/Tpx-1-related, conserved site
IPR000504,IPR001395,IPR012677	5	30448	1	1411	-0.623207	0.238118	1	RNA recognition motif domain | Aldo/keto reductase | Nucleotide-binding, alpha-beta plait
IPR003231,IPR006162,IPR006163	5	30448	1	1411	-0.623207	0.238118	1	Acyl carrier protein (ACP) | Phosphopantetheine attachment site | Phosphopantetheine-binding; Acyl carrier protein-like
IPR002083,IPR013322	5	30448	1	1411	-0.623207	0.238118	1	MATH; TRAF-like | TRAF-type
IPR005828,IPR005989,IPR016196	5	30448	1	1411	-0.623207	0.238118	1	General substrate transporter | Sucrose/H+ symporter, plant | Major facilitator superfamily domain, general substrate transporter
IPR001929,IPR006045,IPR011051,IPR014710	5	30448	1	1411	-0.623207	0.238118	1	Germin | Cupin 1 | Cupin, RmlC-type | RmlC-like jelly roll fold
IPR006969	5	30448	1	1411	-0.623207	0.238118	1	Stigma-specific protein Stig1
IPR006968	5	30448	1	1411	-0.623207	0.238118	1	Protein of unknown function DUF647
IPR000301	5	30448	1	1411	-0.623207	0.238118	1	Tetraspanin, subgroup; Tetraspanin
IPR021924	5	30448	1	1411	-0.623207	0.238118	1	Protein of unknown function DUF3537
IPR001046	5	30448	1	1411	-0.623207	0.238118	1	Natural resistance-associated macrophage protein
IPR004713,IPR004837	5	30448	1	1411	-0.623207	0.238118	1	Calcium/proton exchanger; Calcium/proton exchanger superfamily | Sodium/calcium exchanger membrane region
IPR000086,IPR020084	5	30448	1	1411	-0.623207	0.238118	1	NUDIX hydrolase domain; NUDIX hydrolase domain-like | NUDIX hydrolase, conserved site
IPR000061	5	30448	1	1411	-0.623207	0.238118	1	SWAP/Surp
IPR005123	71	30382	5	1407	-0.607356	0.24697	1	Oxoglutarate/iron-dependent oxygenase
IPR010682	20	30433	2	1410	-0.593956	0.254709	1	Plant self-incompatibility response
IPR000195	20	30433	2	1410	-0.593956	0.254709	1	Rab-GAP/TBC domain
IPR001810,IPR006527	109	30344	7	1405	-0.592859	0.255353	1	F-box domain, cyclin-like; F-box domain, Skp2-like | F-box associated domain, type 1; F-box associated interaction domain
IPR001810,IPR013187	72	30381	5	1407	-0.592841	0.255363	1	F-box domain, cyclin-like; F-box domain, Skp2-like | F-box associated domain, type 3; F-box associated interaction domain
IPR000629,IPR001650,IPR011545,IPR014014	21	30432	2	1410	-0.566404	0.271391	1	RNA helicase, ATP-dependent, DEAD-box, conserved site | Helicase, C-terminal | DNA/RNA helicase, DEAD/DEAH box type, N-terminal; DEAD-like helicase | RNA helicase, DEAD-box type, Q motif
IPR001841,IPR017907,IPR018957	21	30432	2	1410	-0.566404	0.271391	1	Zinc finger, RING-type | Zinc finger, RING-type, conserved site | Zinc finger, C3HC4 RING-type; Zinc finger, RING/FYVE/PHD-type
IPR000109,IPR016196,IPR018456	21	30432	2	1410	-0.566404	0.271391	1	Oligopeptide transporter | Major facilitator superfamily domain, general substrate transporter | PTR2 family proton/oligopeptide symporter, conserved site
IPR002160,IPR011065	6	30447	1	1411	-0.565614	0.271885	1	Proteinase inhibitor I3, Kunitz legume | Kunitz inhibitor ST1-like
IPR011046	6	30447	1	1411	-0.565614	0.271885	1	WD40 repeat-like-containing domain; WD40/YVTN repeat-like-containing domain
IPR011012	6	30447	1	1411	-0.565614	0.271885	1	Longin-like
IPR001199,IPR018506	6	30447	1	1411	-0.565614	0.271885	1	Cytochrome b5 | Cytochrome b5, heme-binding site
IPR009438	6	30447	1	1411	-0.565614	0.271885	1	Phytosulfokine
IPR003614,IPR008177	6	30447	1	1411	-0.565614	0.271885	1	Knottin | Gamma Purothionin; Gamma thionin
IPR016140	6	30447	1	1411	-0.565614	0.271885	1	Bifunctional inhibitor/plant lipid transfer protein/seed storage
IPR008579,IPR011051,IPR014710	6	30447	1	1411	-0.565614	0.271885	1	Domain of unknown function DUF861, cupin-3 | Cupin, RmlC-type | RmlC-like jelly roll fold
IPR007736	6	30447	1	1411	-0.565614	0.271885	1	Caleosin
IPR000133	6	30447	1	1411	-0.565614	0.271885	1	ER lumen protein retaining receptor
IPR004238	6	30447	1	1411	-0.565614	0.271885	1	Late embryogenesis abundant protein, group 4
IPR017451	6	30447	1	1411	-0.565614	0.271885	1	F-box associated interaction domain
IPR012891	6	30447	1	1411	-0.565614	0.271885	1	GCK
IPR009057	6	30447	1	1411	-0.565614	0.271885	1	Homeodomain-like
IPR000407	6	30447	1	1411	-0.565614	0.271885	1	Nucleoside phosphatase GDA1/CD39
IPR001176,IPR005958,IPR015421,IPR021178	6	30447	1	1411	-0.565614	0.271885	1	1-aminocyclopropane-1-carboxylate synthase | Tyrosine/nicotianamine aminotransferase; Aminotransferase, class I/classII; Pyridoxal phosphate-dependent transferase, major domain | Pyridoxal phosphate-dependent transferase, major region, subdomain 1 | Tyrosine transaminase
IPR001789,IPR006447,IPR012287,IPR017053,IPR017930	6	30447	1	1411	-0.565614	0.271885	1	Signal transduction response regulator, receiver domain; CheY-like superfamily | Myb-like DNA-binding domain, SHAQKYF class; Myb, DNA-binding | Homeodomain-related; Homeodomain-like | Response regulator, plant B-type | Transcription regulator HTH, Myb-type, DNA-binding
IPR011992,IPR018247,IPR018249	6	30447	1	1411	-0.565614	0.271885	1	EF-hand-like domain | EF-Hand 1, calcium-binding site | EF-HAND 2
IPR001245,IPR008266,IPR017441	6	30447	1	1411	-0.565614	0.271885	1	Serine-threonine/tyrosine-protein kinase; Protein kinase, catalytic domain; Protein kinase-like domain | Tyrosine-protein kinase, active site | Protein kinase, ATP binding site
IPR003871,IPR012340	38	30415	3	1409	-0.564376	0.272661	1	Domain of unknown function DUF223 | Nucleic acid-binding, OB-fold; Nucleic acid-binding, OB-fold-like
IPR001619	7	30446	1	1411	-0.516903	0.304156	1	Sec1-like protein
IPR021916	7	30446	1	1411	-0.516903	0.304156	1	Protein of unknown function DUF3527
IPR002013	7	30446	1	1411	-0.516903	0.304156	1	Synaptojanin, N-terminal
IPR005172	7	30446	1	1411	-0.516903	0.304156	1	Tesmin/TSO1-like, CXC
IPR000889,IPR012335	7	30446	1	1411	-0.516903	0.304156	1	Glutathione peroxidase | Thioredoxin fold; Thioredoxin-like fold
IPR008217	7	30446	1	1411	-0.516903	0.304156	1	Domain of unknown function DUF125, transmembrane
IPR004367,IPR006671,IPR013763,IPR014400	7	30446	1	1411	-0.516903	0.304156	1	Cyclin, C-terminal | Cyclin, N-terminal | Cyclin-like | Cyclin A/B/D/E
IPR006766	7	30446	1	1411	-0.516903	0.304156	1	Phosphate-induced protein 1
IPR006912	7	30446	1	1411	-0.516903	0.304156	1	Putative harbinger transposase-derived nuclease
IPR001810,IPR006566,IPR013101	23	30430	2	1410	-0.516154	0.304682	1	F-box domain, cyclin-like; F-box domain, Skp2-like | FBD-like | Leucine-rich repeat 2
IPR001841,IPR018957	196	30257	11	1401	-0.505845	0.312	1	Zinc finger, RING-type | Zinc finger, C3HC4 RING-type; Zinc finger, RING/FYVE/PHD-type
IPR000782	24	30429	2	1410	-0.493184	0.32123	1	FAS1 domain
IPR004265	24	30429	2	1410	-0.493184	0.32123	1	Plant disease resistance response protein
IPR004253	43	30410	3	1409	-0.476392	0.333893	1	Domain of unknown function DUF231, plant
IPR001841,IPR017066	8	30445	1	1411	-0.474957	0.334998	1	Zinc finger, RING-type | S-ribonuclease binding protein, SBP1, pollen
IPR001245,IPR008271	8	30445	1	1411	-0.474957	0.334998	1	Serine-threonine/tyrosine-protein kinase; Protein kinase, catalytic domain; Protein kinase-like domain | Serine/threonine-protein kinase, active site
IPR005069	8	30445	1	1411	-0.474957	0.334998	1	Nucleotide-diphospho-sugar transferase, predicted
IPR012876	8	30445	1	1411	-0.474957	0.334998	1	Protein of unknown function DUF1677, plant
IPR008417	8	30445	1	1411	-0.474957	0.334998	1	B-cell receptor-associated 31-like
IPR006634	8	30445	1	1411	-0.474957	0.334998	1	TRAM/LAG1/CLN8 homology domain
IPR001441,IPR018520	8	30445	1	1411	-0.474957	0.334998	1	Di-trans-poly-cis-decaprenylcistransferase-like | Di-trans-poly-cis-decaprenylcistransferase-like, conserved site
IPR001245,IPR011990	8	30445	1	1411	-0.474957	0.334998	1	Serine-threonine/tyrosine-protein kinase; Protein kinase, catalytic domain; Protein kinase-like domain | Tetratricopeptide-like helical
IPR006873	8	30445	1	1411	-0.474957	0.334998	1	Protein of unknown function DUF620
IPR004294	8	30445	1	1411	-0.474957	0.334998	1	Carotenoid oxygenase
IPR004367,IPR006671,IPR013763,IPR015453	8	30445	1	1411	-0.474957	0.334998	1	Cyclin, C-terminal | Cyclin, N-terminal | Cyclin-like | Cyclin A, G2/mitotic-specific; Cyclin A/B/D/E
IPR010625	8	30445	1	1411	-0.474957	0.334998	1	CHCH
IPR004648	8	30445	1	1411	-0.474957	0.334998	1	Tetrapeptide transporter, OPT1/isp4; Oligopeptide transporter OPT superfamily
IPR011992,IPR018247,IPR018248	45	30408	3	1409	-0.445626	0.358405	1	EF-hand-like domain | EF-Hand 1, calcium-binding site | EF-hand; Calcium-binding EF-hand; EF-HAND 2
IPR000910	9	30444	1	1411	-0.438333	0.364474	1	High mobility group, HMG1/HMG2; High mobility group, superfamily
IPR007573	9	30444	1	1411	-0.438333	0.364474	1	Protein of unknown function DUF566
IPR002912	9	30444	1	1411	-0.438333	0.364474	1	Amino acid-binding ACT
IPR007770	9	30444	1	1411	-0.438333	0.364474	1	Protein of unknown function DUF679
IPR002902,IPR008271,IPR017441,IPR017442	9	30444	1	1411	-0.438333	0.364474	1	Gnk2-homologous domain | Serine/threonine-protein kinase, active site | Protein kinase, ATP binding site | Serine/threonine-protein kinase-like domain; Protein kinase, catalytic domain; Protein kinase-like domain
IPR001071,IPR001251,IPR008273	9	30444	1	1411	-0.438333	0.364474	1	Cellular retinaldehyde binding/alpha-tocopherol transport | Cellular retinaldehyde-binding/triple function, C-terminal | Cellular retinaldehyde-binding/triple function, N-terminal; Phosphatidylinositol transfer protein-like, N-terminal
IPR007248	9	30444	1	1411	-0.438333	0.364474	1	Mpv17/PMP22
IPR003337,IPR006379	9	30444	1	1411	-0.438333	0.364474	1	Trehalose-phosphatase | HAD-superfamily hydrolase, subfamily IIB
IPR004182	9	30444	1	1411	-0.438333	0.364474	1	GRAM
IPR002683,IPR016123	9	30444	1	1411	-0.438333	0.364474	1	Photosystem II PsbP, oxygen evolving complex | Mog1/PsbP, alpha/beta/alpha sandwich; Mog1/PsbP/DUF1795, alpha/beta/alpha sandwich
IPR000916	27	30426	2	1410	-0.431585	0.370182	1	Bet v I allergen
IPR002347,IPR016040,IPR020904	27	30426	2	1410	-0.431585	0.370182	1	Glucose/ribitol dehydrogenase; Short-chain dehydrogenase/reductase SDR | NAD(P)-binding domain | Short-chain dehydrogenase/reductase, conserved site
IPR003428	10	30443	1	1411	-0.406001	0.392644	1	Mitochondrial glycoprotein
IPR001251,IPR008273	10	30443	1	1411	-0.406001	0.392644	1	Cellular retinaldehyde-binding/triple function, C-terminal | Cellular retinaldehyde-binding/triple function, N-terminal; Phosphatidylinositol transfer protein-like, N-terminal
IPR004345	10	30443	1	1411	-0.406001	0.392644	1	TB2/DP1/HVA22-related protein
IPR002523	10	30443	1	1411	-0.406001	0.392644	1	Mg2+ transporter protein, CorA-like/Zinc transport protein ZntB
IPR012881	10	30443	1	1411	-0.406001	0.392644	1	Protein of unknown function DUF1685
IPR000209,IPR010259,IPR015500,IPR022398	10	30443	1	1411	-0.406001	0.392644	1	Peptidase S8/S53, subtilisin/kexin/sedolisin | Proteinase inhibitor I9, subtilisin propeptide; Proteinase inhibitor, propeptide | Peptidase S8, subtilisin-related | Peptidase S8, subtilisin, His-active site
IPR001841,IPR002867,IPR017907	10	30443	1	1411	-0.406001	0.392644	1	Zinc finger, RING-type | Zinc finger, C6HC-type | Zinc finger, RING-type, conserved site
IPR001697,IPR011037,IPR015793,IPR015794,IPR018209	10	30443	1	1411	-0.406001	0.392644	1	Pyruvate kinase | Pyruvate kinase-like, insert domain | Pyruvate kinase, barrel; Pyruvate/Phosphoenolpyruvate kinase | Pyruvate kinase, alpha/beta; Pyruvate kinase, C-terminal-like | Pyruvate kinase, active site
IPR001810,IPR017451	10	30443	1	1411	-0.406001	0.392644	1	F-box domain, cyclin-like; F-box domain, Skp2-like | F-box associated interaction domain
IPR002168,IPR013094	10	30443	1	1411	-0.406001	0.392644	1	Lipase, GDXG, active site | Alpha/beta hydrolase fold-3
IPR008507	10	30443	1	1411	-0.406001	0.392644	1	Protein of unknown function DUF789
IPR006734	10	30443	1	1411	-0.406001	0.392644	1	Protein of unknown function DUF597
IPR004255,IPR009721	10	30443	1	1411	-0.406001	0.392644	1	O-acyltransferase, WSD1, N-terminal | O-acyltransferase, WSD1, C-terminal
IPR001813	10	30443	1	1411	-0.406001	0.392644	1	Ribosomal protein 60S
IPR000253	11	30442	1	1411	-0.377199	0.419567	1	Forkhead-associated (FHA) domain; SMAD/FHA domain
IPR021775	11	30442	1	1411	-0.377199	0.419567	1	Protein of unknown function DUF3339
IPR005135	11	30442	1	1411	-0.377199	0.419567	1	Endonuclease/exonuclease/phosphatase
IPR015554	11	30442	1	1411	-0.377199	0.419567	1	Protease inhibitor I4, serpin, plant; Protease inhibitor I4, serpin
IPR003140	11	30442	1	1411	-0.377199	0.419567	1	Phospholipase/carboxylesterase
IPR001810	112	30341	6	1406	-0.371542	0.425067	1	F-box domain, cyclin-like; F-box domain, Skp2-like
IPR022364	12	30441	1	1411	-0.351351	0.445297	1	F-box domain, Skp2-like
IPR001330,IPR002365,IPR008930,IPR018333	12	30441	1	1411	-0.351351	0.445297	1	Prenyltransferase/squalene oxidase | Terpene synthase, conserved site | Terpenoid cylases/protein prenyltransferase alpha-alpha toroid | Squalene cyclase
IPR007275	12	30441	1	1411	-0.351351	0.445297	1	YTH domain
IPR006476	12	30441	1	1411	-0.351351	0.445297	1	Conserved hypothetical protein CHP01589, plant
IPR004698	12	30441	1	1411	-0.351351	0.445297	1	Zinc/iron permease, fungal/plant; Zinc/iron permease
IPR019410	12	30441	1	1411	-0.351351	0.445297	1	Nicotinamide N-methyltransferase, putative
IPR008700	12	30441	1	1411	-0.351351	0.445297	1	Pathogenic type III effector avirulence factor Avr cleavage site
IPR006941,IPR012337	12	30441	1	1411	-0.351351	0.445297	1	Ribonuclease CAF1 | Ribonuclease H-like
IPR003676	73	30380	4	1408	-0.350281	0.446395	1	Auxin responsive SAUR protein
IPR001932,IPR015655	33	30420	2	1410	-0.33417	0.463266	1	Protein phosphatase 2C-like | Protein phosphatase 2C
IPR006015,IPR006016	13	30440	1	1411	-0.328007	0.469887	1	Universal stress protein A | UspA; Rossmann-like alpha/beta/alpha sandwich fold
IPR001611,IPR008271,IPR017441,IPR017442	13	30440	1	1411	-0.328007	0.469887	1	Leucine-rich repeat | Serine/threonine-protein kinase, active site | Protein kinase, ATP binding site | Serine/threonine-protein kinase-like domain; Protein kinase, catalytic domain; Protein kinase-like domain
IPR006867,IPR006868	13	30440	1	1411	-0.328007	0.469887	1	Domain of unknown function DUF632 | Domain of unknown function DUF630
IPR006043	13	30440	1	1411	-0.328007	0.469887	1	Xanthine/uracil/vitamin C permease
IPR001611,IPR003591,IPR013210	13	30440	1	1411	-0.328007	0.469887	1	Leucine-rich repeat | Leucine-rich repeat, typical subtype | Leucine-rich repeat-containing N-terminal, type 2
IPR000164,IPR007125	13	30440	1	1411	-0.328007	0.469887	1	Histone H3 | Histone core; Histone-fold
IPR003864	13	30440	1	1411	-0.328007	0.469887	1	Domain of unknown function DUF221
IPR001789	13	30440	1	1411	-0.328007	0.469887	1	Signal transduction response regulator, receiver domain; CheY-like superfamily
IPR006566,IPR013596	13	30440	1	1411	-0.328007	0.469887	1	FBD-like | FBD
IPR000960	13	30440	1	1411	-0.328007	0.469887	1	Flavin-containing monooxygenase FMO; Flavin-containing monooxygenase-like
IPR011417,IPR013809,IPR014712	13	30440	1	1411	-0.328007	0.469887	1	ANTH | Epsin-like, N-terminal; ENTH/VHS | Clathrin adaptor, phosphoinositide-binding, GAT-like
IPR001611,IPR003591	14	30439	1	1411	-0.306812	0.493387	1	Leucine-rich repeat | Leucine-rich repeat, typical subtype
IPR006525	14	30439	1	1411	-0.306812	0.493387	1	Cystatin-related, plant
IPR002048,IPR011992,IPR018247	14	30439	1	1411	-0.306812	0.493387	1	Calcium-binding EF-hand; EF-HAND 2 | EF-hand-like domain | EF-Hand 1, calcium-binding site
IPR007749	14	30439	1	1411	-0.306812	0.493387	1	Protein of unknown function DUF677
IPR001117,IPR002355,IPR008972,IPR011706,IPR011707,IPR017761	14	30439	1	1411	-0.306812	0.493387	1	Multicopper oxidase, type 1 | Multicopper oxidase, copper-binding site | Cupredoxin | Multicopper oxidase, type 2 | Multicopper oxidase, type 3 | Laccase
IPR001087,IPR013830	14	30439	1	1411	-0.306812	0.493387	1	Lipase, GDSL | Esterase, SGNH hydrolase-type
IPR007656	14	30439	1	1411	-0.306812	0.493387	1	Protein of unknown function DUF593
IPR004263	36	30417	2	1410	-0.295257	0.506691	1	Exostosin-like
IPR013583,IPR018029	15	30438	1	1411	-0.287479	0.515847	1	Phosphoribosyltransferase C-terminal | C2 membrane targeting protein; C2 calcium-dependent membrane targeting; C2 calcium/lipid-binding domain, CaLB
IPR001623,IPR003095,IPR018253	15	30438	1	1411	-0.287479	0.515847	1	Heat shock protein DnaJ, N-terminal | Heat shock protein DnaJ | Heat shock protein DnaJ, conserved site
IPR003340	60	30393	3	1409	-0.273252	0.533026	1	Transcriptional factor B3
IPR000048	38	30415	2	1410	-0.272183	0.53434	1	IQ motif, EF-hand binding site
IPR000070,IPR006501,IPR018040	38	30415	2	1410	-0.272183	0.53434	1	Pectinesterase, catalytic; Pectin lyase fold; Pectin lyase fold/virulence factor | Pectinesterase inhibitor | Pectinesterase, active site
IPR004316	16	30437	1	1411	-0.269774	0.537311	1	RAG1-activating protein-1-related
IPR003958	16	30437	1	1411	-0.269774	0.537311	1	Transcription factor CBF/NF-Y/archaeal histone; Histone-fold
IPR000073,IPR000639	16	30437	1	1411	-0.269774	0.537311	1	Alpha/beta hydrolase fold-1 | Epoxide hydrolase-like
IPR003822	16	30437	1	1411	-0.269774	0.537311	1	Paired amphipathic helix
IPR006458	16	30437	1	1411	-0.269774	0.537311	1	Domain of unknown function DUF623
IPR006703	16	30437	1	1411	-0.269774	0.537311	1	AIG1
IPR001087	61	30392	3	1409	-0.264608	0.543741	1	Lipase, GDSL
IPR017986,IPR019775,IPR019782	39	30414	2	1410	-0.26141	0.547759	1	WD40-repeat-containing domain; WD40 repeat-like-containing domain; WD40/YVTN repeat-like-containing domain | WD40 repeat, conserved site | WD40 repeat 2; WD40 repeat, subgroup; WD40 repeat
IPR002113,IPR018108	17	30436	1	1411	-0.253502	0.557825	1	Adenine nucleotide translocator 1; Mitochondrial carrier protein | Mitochondrial substrate/solute carrier
IPR000136	17	30436	1	1411	-0.253502	0.557825	1	Oleosin
IPR004249,IPR013069	17	30436	1	1411	-0.253502	0.557825	1	NPH3 | BTB/POZ; BTB/POZ-like; BTB/POZ fold
IPR017442	18	30435	1	1411	-0.238501	0.57743	1	Serine/threonine-protein kinase-like domain; Protein kinase, catalytic domain; Protein kinase-like domain
IPR012340	18	30435	1	1411	-0.238501	0.57743	1	Nucleic acid-binding, OB-fold; Nucleic acid-binding, OB-fold-like
IPR001509,IPR016040	42	30411	2	1410	-0.231831	0.586366	1	NAD-dependent epimerase/dehydratase | NAD(P)-binding domain
IPR001965,IPR004146,IPR011424	19	30434	1	1411	-0.224633	0.596166	1	Zinc finger, PHD-type | DC1 | C1-like
IPR017877	19	30434	1	1411	-0.224633	0.596166	1	MYB-like; SANT domain, DNA binding; Homeodomain-related; Homeodomain-like
IPR001117,IPR008972,IPR011706,IPR011707	19	30434	1	1411	-0.224633	0.596166	1	Multicopper oxidase, type 1 | Cupredoxin | Multicopper oxidase, type 2 | Multicopper oxidase, type 3
IPR001594	19	30434	1	1411	-0.224633	0.596166	1	Zinc finger, DHHC-type, palmitoyltransferase
IPR004864	43	30410	2	1410	-0.222805	0.59868	1	Late embryogenesis abundant protein, group 2
IPR001623,IPR003095	20	30433	1	1411	-0.211781	0.614072	1	Heat shock protein DnaJ, N-terminal | Heat shock protein DnaJ
IPR003439,IPR013525,IPR017871	20	30433	1	1411	-0.211781	0.614072	1	ABC transporter-like; ATPase, AAA+ type, core | ABC-2 type transporter | ABC transporter, conserved site
IPR006461	20	30433	1	1411	-0.211781	0.614072	1	Uncharacterised protein family Cys-rich
IPR002885,IPR011990	20	30433	1	1411	-0.211781	0.614072	1	Pentatricopeptide repeat | Tetratricopeptide-like helical
IPR017986,IPR019775,IPR019782,IPR020472	45	30408	2	1410	-0.205879	0.622474	1	WD40-repeat-containing domain; WD40 repeat-like-containing domain; WD40/YVTN repeat-like-containing domain | WD40 repeat, conserved site | WD40 repeat 2; WD40 repeat, subgroup; WD40 repeat | G-protein beta WD-40 repeat
IPR011701,IPR020846	21	30432	1	1411	-0.199844	0.631184	1	Major facilitator superfamily | Major facilitator superfamily domain; Major facilitator superfamily domain, general substrate transporter
IPR012552	21	30432	1	1411	-0.199844	0.631184	1	DVL
IPR002290,IPR008271,IPR017441	47	30406	2	1410	-0.190332	0.645161	1	Serine/threonine-protein kinase domain; Serine/threonine-protein kinase-like domain; Protein kinase, catalytic domain; Protein kinase-like domain | Serine/threonine-protein kinase, active site | Protein kinase, ATP binding site
IPR001650,IPR011545,IPR014014	22	30431	1	1411	-0.188734	0.647538	1	Helicase, C-terminal | DNA/RNA helicase, DEAD/DEAH box type, N-terminal; DEAD-like helicase | RNA helicase, DEAD-box type, Q motif
IPR000232	22	30431	1	1411	-0.188734	0.647538	1	Heat shock factor (HSF)-type, DNA-binding; Winged helix-turn-helix transcription repressor DNA-binding
IPR001878	22	30431	1	1411	-0.188734	0.647538	1	Zinc finger, CCHC-type
IPR000528,IPR013770	22	30431	1	1411	-0.188734	0.647538	1	Plant lipid transfer protein/Par allergen | Plant lipid transfer protein/hydrophobic protein, helical domain; Plant lipid transfer protein/seed storage/trypsin-alpha amylase inhibitor; Bifunctional inhibitor/plant lipid transfer protein/seed storage
IPR000504,IPR012677	143	30310	6	1406	-0.186171	0.651372	1	RNA recognition motif domain | Nucleotide-binding, alpha-beta plait
IPR001965,IPR002219,IPR004146,IPR011424	23	30430	1	1411	-0.178376	0.663168	1	Zinc finger, PHD-type | Protein kinase C-like, phorbol ester/diacylglycerol binding | DC1 | C1-like
IPR007087	98	30355	4	1408	-0.175732	0.667219	1	Zinc finger, C2H2-type; Zinc finger, C2H2-like
IPR002290,IPR008271,IPR020635	24	30429	1	1411	-0.168703	0.678105	1	Serine/threonine-protein kinase domain; Serine/threonine-protein kinase-like domain; Protein kinase, catalytic domain; Protein kinase-like domain | Serine/threonine-protein kinase, active site | Tyrosine-protein kinase, catalytic domain; Serine-threonine/tyrosine-protein kinase; Protein kinase, catalytic domain; Protein kinase-like domain
IPR016024	24	30429	1	1411	-0.168703	0.678105	1	Armadillo-type fold
IPR011990,IPR013026,IPR019734	25	30428	1	1411	-0.159656	0.69238	1	Tetratricopeptide-like helical | Tetratricopeptide repeat-containing | Tetratricopeptide repeat
IPR001929,IPR006045,IPR011051,IPR014710,IPR019780	25	30428	1	1411	-0.159656	0.69238	1	Germin | Cupin 1 | Cupin, RmlC-type | RmlC-like jelly roll fold | Germin, manganese binding site
IPR013770	52	30401	2	1410	-0.156682	0.697137	1	Plant lipid transfer protein/hydrophobic protein, helical domain; Plant lipid transfer protein/seed storage/trypsin-alpha amylase inhibitor; Bifunctional inhibitor/plant lipid transfer protein/seed storage
IPR001005,IPR014778,IPR015495,IPR017930	127	30326	5	1407	-0.154481	0.700678	1	SANT domain, DNA binding; Homeodomain-related; Homeodomain-like | Myb, DNA-binding | Myb transcription factor | Transcription regulator HTH, Myb-type, DNA-binding
IPR001220,IPR008271,IPR017441,IPR017442	26	30427	1	1411	-0.151182	0.706022	1	Legume lectin, beta chain; Concanavalin A-like lectin/glucanase, subgroup; Concanavalin A-like lectin/glucanase | Serine/threonine-protein kinase, active site | Protein kinase, ATP binding site | Serine/threonine-protein kinase-like domain; Protein kinase, catalytic domain; Protein kinase-like domain
IPR001810,IPR005174	26	30427	1	1411	-0.151182	0.706022	1	F-box domain, cyclin-like; F-box domain, Skp2-like | Protein of unknown function DUF295
IPR003657	54	30399	2	1410	-0.145032	0.71609	1	DNA-binding WRKY
IPR012269,IPR022357	27	30426	1	1411	-0.143235	0.71906	1	Aquaporin; Major intrinsic protein | Major intrinsic protein, conserved site
IPR002083	55	30398	2	1410	-0.13955	0.725187	1	MATH; TRAF-like
IPR000109,IPR016196	28	30425	1	1411	-0.135774	0.73152	1	Oligopeptide transporter | Major facilitator superfamily domain, general substrate transporter
IPR001906,IPR005630	30	30423	1	1411	-0.122164	0.754808	1	Terpene synthase-like; Terpenoid cylases/protein prenyltransferase alpha-alpha toroid | Terpene synthase, metal-binding domain; Terpenoid synthase
IPR000073	59	30394	2	1410	-0.119681	0.759135	1	Alpha/beta hydrolase fold-1
IPR000157	31	30422	1	1411	-0.115951	0.765683	1	Toll-Interleukin receptor
IPR004146,IPR011424	31	30422	1	1411	-0.115951	0.765683	1	DC1 | C1-like
IPR003480	60	30393	2	1410	-0.115185	0.767034	1	Transferase
IPR012337	32	30421	1	1411	-0.110095	0.776077	1	Ribonuclease H-like
IPR000222,IPR001932,IPR015655	34	30419	1	1411	-0.0993588	0.795502	1	Protein phosphatase 2C, manganese/magnesium aspartate binding site | Protein phosphatase 2C-like | Protein phosphatase 2C
IPR000873,IPR020845	34	30419	1	1411	-0.0993588	0.795502	1	AMP-dependent synthetase/ligase | AMP-binding, conserved site
IPR000571	35	30418	1	1411	-0.0944342	0.804574	1	Zinc finger, CCCH-type
IPR004853	36	30417	1	1411	-0.0897796	0.813243	1	Domain of unknown function DUF250
IPR019378	37	30416	1	1411	-0.0853775	0.821528	1	GDP-fucose protein O-fucosyltransferase
IPR008271,IPR017441,IPR017442	73	30380	2	1410	-0.0701799	0.850786	1	Serine/threonine-protein kinase, active site | Protein kinase, ATP binding site | Serine/threonine-protein kinase-like domain; Protein kinase, catalytic domain; Protein kinase-like domain
IPR002902	42	30411	1	1411	-0.0666345	0.857759	1	Gnk2-homologous domain
IPR001229	42	30411	1	1411	-0.0666345	0.857759	1	Mannose-binding lectin
IPR001360,IPR013781,IPR018120	42	30411	1	1411	-0.0666345	0.857759	1	Glycoside hydrolase, family 1 | Glycoside hydrolase, subgroup, catalytic core; Glycoside hydrolase, superfamily | Glycoside hydrolase, family 1, active site
IPR001245,IPR008271,IPR017441	43	30410	1	1411	-0.0634507	0.864071	1	Serine-threonine/tyrosine-protein kinase; Protein kinase, catalytic domain; Protein kinase-like domain | Serine/threonine-protein kinase, active site | Protein kinase, ATP binding site
IPR002347,IPR016040	45	30408	1	1411	-0.057562	0.875867	1	Glucose/ribitol dehydrogenase; Short-chain dehydrogenase/reductase SDR | NAD(P)-binding domain
IPR000608	46	30407	1	1411	-0.0548392	0.881375	1	Ubiquitin-conjugating enzyme, E2; Ubiquitin-conjugating enzyme/RWD-like
IPR002213	110	30343	3	1409	-0.054512	0.882039	1	UDP-glucuronosyl/UDP-glucosyltransferase
IPR000620	48	30405	1	1411	-0.0497957	0.89167	1	Drug/metabolite transporter
IPR001841	50	30403	1	1411	-0.0452403	0.901072	1	Zinc finger, RING-type
IPR003653	53	30400	1	1411	-0.0392112	0.913669	1	Peptidase C48, SUMO/Sentrin/Ubl1
IPR002110,IPR020683	55	30398	1	1411	-0.0356636	0.921163	1	Ankyrin repeat | Ankyrin repeat-containing domain
IPR002528	57	30396	1	1411	-0.0324488	0.928007	1	Multi antimicrobial extrusion protein
IPR001810,IPR006652,IPR015915	59	30394	1	1411	-0.0295336	0.934257	1	F-box domain, cyclin-like; F-box domain, Skp2-like | Kelch repeat type 1 | Kelch-type beta propeller; Galactose oxidase/kelch, beta-propeller
IPR003441	111	30342	2	1410	-0.0163739	0.963	1	No apical meristem (NAM) protein
IPR002290,IPR008271,IPR017441,IPR020635	81	30372	1	1411	-0.0106394	0.9758	1	Serine/threonine-protein kinase domain; Serine/threonine-protein kinase-like domain; Protein kinase, catalytic domain; Protein kinase-like domain | Serine/threonine-protein kinase, active site | Protein kinase, ATP binding site | Tyrosine-protein kinase, catalytic domain; Serine-threonine/tyrosine-protein kinase; Protein kinase, catalytic domain; Protein kinase-like domain
IPR001471	138	30315	1	1411	-0.000787128	0.998189	1	Pathogenesis-related transcriptional factor/ERF, DNA-binding; DNA-binding, integrase-type
IPR001092,IPR011598	142	30311	1	1411	-0.000655975	0.998491	1	Helix-loop-helix DNA-binding domain | Helix-loop-helix DNA-binding
IPR002885	415	30038	5	1407	-1.58892e-05	0.999963	1	Pentatricopeptide repeat
IPR009044,IPR013742	3	30450	0	1412	-2.81237e-11	1	1	ssDNA-binding transcriptional regulator | Plant transcription factor
IPR002208	2	30451	0	1412	-4.31845e-11	1	1	SecY protein
IPR006925,IPR006926,IPR011046,IPR016534	1	30452	0	1412	-2.37306e-11	1	1	Vps16, C-terminal | Vps16, N-terminal | WD40 repeat-like-containing domain; WD40/YVTN repeat-like-containing domain | Vacuolar protein sorting-associated protein 16
IPR000571,IPR006767,IPR006768,IPR011146	1	30452	0	1412	-2.37306e-11	1	1	Zinc finger, CCCH-type | Cwf19-like protein, C-terminal domain-2 | Cwf19-like, C-terminal domain-1 | Histidine triad-like motif
IPR009856	1	30452	0	1412	-2.37306e-11	1	1	Light regulated Lir1
IPR009854	1	30452	0	1412	-2.37306e-11	1	1	Orthoreovirus membrane fusion p10
IPR003871,IPR012340,IPR013955	2	30451	0	1412	-4.31845e-11	1	1	Domain of unknown function DUF223 | Nucleic acid-binding, OB-fold; Nucleic acid-binding, OB-fold-like | Replication factor A, C-terminal
IPR009851	2	30451	0	1412	-4.31845e-11	1	1	Modifier of rudimentary, Modr
IPR008207	6	30447	0	1412	-6.74664e-11	1	1	Signal transduction histidine kinase, phosphotransfer (Hpt) domain
IPR011989	12	30441	0	1412	-2.31295e-11	1	1	Armadillo-like helical; Armadillo-type fold
IPR001646,IPR003131	1	30452	0	1412	-2.37306e-11	1	1	Pentapeptide repeat | Potassium channel, voltage dependent, Kv, tetramerisation; BTB/POZ-like; BTB/POZ fold
IPR001841,IPR007527	1	30452	0	1412	-2.37306e-11	1	1	Zinc finger, RING-type | Zinc finger, SWIM-type
IPR001611,IPR008271,IPR013210,IPR017441,IPR017442	38	30415	0	1412	-1.19416e-10	1	1	Leucine-rich repeat | Serine/threonine-protein kinase, active site | Leucine-rich repeat-containing N-terminal, type 2 | Protein kinase, ATP binding site | Serine/threonine-protein kinase-like domain; Protein kinase, catalytic domain; Protein kinase-like domain
IPR001260,IPR018375	1	30452	0	1412	-2.37306e-11	1	1	Coproporphyrinogen III oxidase, aerobic | Coproporphyrinogen III oxidase, conserved site
IPR012952,IPR017986,IPR019782	1	30452	0	1412	-2.37306e-11	1	1	BING4, C-terminal | WD40-repeat-containing domain; WD40 repeat-like-containing domain; WD40/YVTN repeat-like-containing domain | WD40 repeat 2; WD40 repeat, subgroup; WD40 repeat
IPR011044,IPR017986,IPR019775,IPR019782	1	30452	0	1412	-2.37306e-11	1	1	Quinoprotein amine dehydrogenase, beta chain-like | WD40-repeat-containing domain; WD40 repeat-like-containing domain; WD40/YVTN repeat-like-containing domain | WD40 repeat, conserved site | WD40 repeat 2; WD40 repeat, subgroup; WD40 repeat
IPR001611,IPR003591,IPR008271,IPR017441,IPR017442	1	30452	0	1412	-2.37306e-11	1	1	Leucine-rich repeat | Leucine-rich repeat, typical subtype | Serine/threonine-protein kinase, active site | Protein kinase, ATP binding site | Serine/threonine-protein kinase-like domain; Protein kinase, catalytic domain; Protein kinase-like domain
IPR003439,IPR017940	1	30452	0	1412	-2.37306e-11	1	1	ABC transporter-like; ATPase, AAA+ type, core | ABC transporter, integral membrane type 1; ABC transporter, transmembrane domain, type 1
IPR010580	2	30451	0	1412	-4.31845e-11	1	1	Endoplasmic reticulum, stress-associated Ramp4
IPR011050	1	30452	0	1412	-2.37306e-11	1	1	Pectin lyase fold/virulence factor
IPR010903	1	30452	0	1412	-2.37306e-11	1	1	Protein of unknown function DUF1517
IPR000679,IPR013088,IPR016679	9	30444	0	1412	-7.9528e-11	1	1	Zinc finger, GATA-type | Zinc finger, NHR/GATA-type | Transcription factor, GATA, plant
IPR010908	2	30451	0	1412	-4.31845e-11	1	1	Longin; Longin-like
IPR001678,IPR018314	2	30451	0	1412	-4.31845e-11	1	1	Bacterial Fmu (Sun)/eukaryotic nucleolar NOL1/Nop2p | Bacterial Fmu (Sun)/eukaryotic nucleolar NOL1/Nop2p, conserved site
IPR008587,IPR009053	1	30452	0	1412	-2.37306e-11	1	1	Protein of unknown function DUF869, plant | Prefoldin
IPR004651,IPR010139,IPR011060,IPR014640,IPR017926	1	30452	0	1412	-2.37306e-11	1	1	Histidine biosynthesis, HisF; Histidine biosynthesis | Imidazole glycerol phosphate synthase, subunit H | Ribulose-phosphate binding barrel; Aldolase-type TIM barrel | Imidazole glycerol phosphate synthase HisHF | Glutamine amidotransferase type 1
IPR001440,IPR001623,IPR011990,IPR013026,IPR018253	2	30451	0	1412	-4.31845e-11	1	1	Tetratricopeptide TPR-1; Tetratricopeptide repeat | Heat shock protein DnaJ, N-terminal | Tetratricopeptide-like helical | Tetratricopeptide repeat-containing | Heat shock protein DnaJ, conserved site
IPR001012,IPR006577	1	30452	0	1412	-2.37306e-11	1	1	UBX | UAS
IPR002504,IPR016064,IPR017438	1	30452	0	1412	-2.37306e-11	1	1	Inorganic polyphosphate/ATP-NAD kinase, predicted | ATP-NAD kinase, PpnK-type | ATP-NAD kinase, PpnK-type, alpha/beta
IPR010634	2	30451	0	1412	-4.31845e-11	1	1	Protein of unknown function DUF1223
IPR010635	1	30452	0	1412	-2.37306e-11	1	1	Heparan sulphate 6-sulfotransferase; Sulfotransferase
IPR002504,IPR016064,IPR017437	1	30452	0	1412	-2.37306e-11	1	1	Inorganic polyphosphate/ATP-NAD kinase, predicted | ATP-NAD kinase, PpnK-type | ATP-NAD kinase, PpnK-type, all-beta
IPR001585,IPR013785	1	30452	0	1412	-2.37306e-11	1	1	Transaldolase | Aldolase-type TIM barrel
IPR000197,IPR000433,IPR011011,IPR013178,IPR019786,IPR019787	1	30452	0	1412	-2.37306e-11	1	1	Zinc finger, TAZ-type | Zinc finger, ZZ-type | Zinc finger, FYVE/PHD-type; Zinc finger, RING/FYVE/PHD-type | Histone H3-K56 acetyltransferase, RTT109 | Zinc finger, PHD-type, conserved site | Zinc finger, PHD-finger; Zinc finger, PHD-type
IPR000938	2	30451	0	1412	-4.31845e-11	1	1	Cytoskeleton-associated protein, Gly-rich domain
IPR000695,IPR004014,IPR005834,IPR006068,IPR006408,IPR008250,IPR018303	7	30446	0	1412	-1.24832e-11	1	1	ATPase, P-type, H+ transporting proton pump; ATPase, P-type, K/Mg/Cd/Cu/Zn/Na/Ca/Na/H-transporter | ATPase, P-type cation-transporter, N-terminal | Haloacid dehalogenase-like hydrolase | ATPase, P-type cation-transporter, C-terminal | ATPase, P-type, calcium-transporting, PMCA-type; ATPase, P-type, K/Mg/Cd/Cu/Zn/Na/Ca/Na/H-transporter | ATPase, P-type, ATPase-associated domain | ATPase, P-type ph…
IPR007676	2	30451	0	1412	-4.31845e-11	1	1	Ribophorin I
IPR001310,IPR011151	1	30452	0	1412	-2.37306e-11	1	1	Histidine triad (HIT) protein | Histidine triad motif; Histidine triad-like motif
IPR007146,IPR018972	1	30452	0	1412	-2.37306e-11	1	1	Sas10/Utp3/C1D | Something about silencing protein 10 (Sas10), C-terminal
IPR002885,IPR018961	1	30452	0	1412	-2.37306e-11	1	1	Pentatricopeptide repeat | DnaJ homologue, subfamily C, member 28, conserved domain
IPR007051	1	30452	0	1412	-2.37306e-11	1	1	Cysteine/histidine-rich domain
IPR005922,IPR008948,IPR022313	4	30449	0	1412	-3.96348e-11	1	1	Phenylalanine ammonia-lyase; Phenylalanine/histidine ammonia-lyase | L-Aspartase-like | Phenylalanine/histidine ammonia-lyases, active site
IPR007053	6	30447	0	1412	-6.74664e-11	1	1	NC
IPR002213,IPR018351	3	30450	0	1412	-2.81237e-11	1	1	UDP-glucuronosyl/UDP-glucosyltransferase | Tudor subgroup; Tudor domain
IPR006502	14	30439	0	1412	-7.60676e-11	1	1	Protein of unknown function DUF506, plant
IPR003000	2	30451	0	1412	-4.31845e-11	1	1	NAD-dependent histone deacetylase, silent information regulator Sir2
IPR005834,IPR006121,IPR006403,IPR008250,IPR018303	1	30452	0	1412	-2.37306e-11	1	1	Haloacid dehalogenase-like hydrolase | Heavy metal-associated domain, HMA | ATPase, P type, cation/copper-transporter; ATPase, P-type, heavy metal translocating; ATPase, P-type, K/Mg/Cd/Cu/Zn/Na/Ca/Na/H-transporter | ATPase, P-type, ATPase-associated domain | ATPase, P-type phosphorylation site
IPR003359	1	30452	0	1412	-2.37306e-11	1	1	Photosystem I Ycf4, assembly
IPR007454	1	30452	0	1412	-2.37306e-11	1	1	Uncharacterised protein family UPF0250
IPR000795,IPR007034,IPR012948	1	30452	0	1412	-2.37306e-11	1	1	Protein synthesis factor, GTP-binding | Ribosome biogenesis protein BMS1/TSR1, C-terminal | AARP2CN
IPR003358	2	30451	0	1412	-4.31845e-11	1	1	tRNA (guanine-N-7) methyltransferase
IPR000196,IPR015972,IPR015974	3	30450	0	1412	-2.81237e-11	1	1	Ribosomal protein L19/L19e | Ribosomal protein L19/L19e, domain 1 | Ribosomal protein L19/L19e, domain 3
IPR007452	1	30452	0	1412	-2.37306e-11	1	1	Protein of unknown function DUF490
IPR007905	1	30452	0	1412	-2.37306e-11	1	1	Emopamil-binding
IPR007873	1	30452	0	1412	-2.37306e-11	1	1	Glycosyltransferase, ALG3
IPR001214,IPR001440,IPR011990,IPR013026	1	30452	0	1412	-2.37306e-11	1	1	SET domain | Tetratricopeptide TPR-1; Tetratricopeptide repeat | Tetratricopeptide-like helical | Tetratricopeptide repeat-containing
IPR004843,IPR016605	1	30452	0	1412	-2.37306e-11	1	1	Metallo-dependent phosphatase | Transporter, high affinity nitrate, Nar2
IPR001126,IPR017961,IPR017963	1	30452	0	1412	-2.37306e-11	1	1	DNA-repair protein, UmuC-like | DNA polymerase, Y-family, little finger domain | DNA-repair protein, UmuC-like, N-terminal
IPR005324,IPR005712,IPR013810,IPR018192	1	30452	0	1412	-2.37306e-11	1	1	Ribosomal protein S5, C-terminal; Ribosomal protein S5 domain 2-type fold, subgroup; Ribosomal protein S5 domain 2-type fold | Ribosomal protein S5, bacterial-type; Ribosomal protein S5 | Ribosomal protein S5, N-terminal; Double-stranded RNA-binding-like | Ribosomal protein S5, N-terminal, conserved site
IPR001650,IPR002121,IPR004589,IPR011545,IPR018982	1	30452	0	1412	-2.37306e-11	1	1	Helicase, C-terminal | Helicase/RNase D C-terminal, HRDC domain | DNA helicase, ATP-dependent, RecQ type | DNA/RNA helicase, DEAD/DEAH box type, N-terminal; DEAD-like helicase | RQC domain
IPR006554,IPR006555,IPR013020,IPR014013	1	30452	0	1412	-2.37306e-11	1	1	Helicase-like, DEXD box c2 type; DEAD2 | Helicase, ATP-dependent, c2 type | DNA helicase (DNA repair), Rad3 type | Helicase, superfamily 1/2, ATP-binding domain, DinG/Rad3-type
IPR001878,IPR006568	2	30451	0	1412	-4.31845e-11	1	1	Zinc finger, CCHC-type | PSP, proline-rich
IPR000007,IPR001810,IPR013596	1	30452	0	1412	-2.37306e-11	1	1	Tubby, C-terminal | F-box domain, cyclin-like; F-box domain, Skp2-like | FBD
IPR000571,IPR010280	1	30452	0	1412	-2.37306e-11	1	1	Zinc finger, CCCH-type | (Uracil-5)-methyltransferase
IPR000637,IPR010285	2	30451	0	1412	-4.31845e-11	1	1	HMG-I/HMG-Y, DNA-binding, conserved site | DNA helicase PIF1, ATP-dependent
IPR003194,IPR015871,IPR015872	1	30452	0	1412	-2.37306e-11	1	1	Transcription initiation factor IIA, gamma subunit | Transcription initiation factor IIA, gamma subunit, C-terminal; Transcription factor IIA, beta-barrel | Transcription initiation factor IIA, gamma subunit, N-terminal; Transcription factor IIA, helical
IPR001709,IPR001834,IPR008333	2	30451	0	1412	-4.31845e-11	1	1	Flavoprotein pyridine nucleotide cytochrome reductase; Oxidoreductase FAD/NAD(P)-binding | NADH:cytochrome b5 reductase (CBR) | Oxidoreductase, FAD-binding domain; Ferredoxin reductase-type FAD-binding domain; Riboflavin synthase-like beta-barrel
IPR013584	1	30452	0	1412	-2.37306e-11	1	1	RAP domain
IPR011400,IPR013979	1	30452	0	1412	-2.37306e-11	1	1	Translation initiation factor eIF-3b | Translation initiation factor 2A, beta propellor-like domain
IPR017066	1	30452	0	1412	-2.37306e-11	1	1	S-ribonuclease binding protein, SBP1, pollen
IPR002060,IPR008949	1	30452	0	1412	-2.37306e-11	1	1	Squalene/phytoene synthase | Terpenoid synthase
IPR002041,IPR003577,IPR003578,IPR003579,IPR005225	6	30447	0	1412	-6.74664e-11	1	1	Ran GTPase | Ras small GTPase, Ras type; Ras small GTPase; Ras GTPase; Ras | Small GTPase, Rho type; Ras GTPase; Ras | Ras small GTPase, Rab type; Small GTPase; Ras GTPase; Ras | Small GTP-binding protein domain
IPR017063	1	30452	0	1412	-2.37306e-11	1	1	Glycosylphosphatidylinositol:protein transamidase complex, GAA1 component; Gaa1-like, GPI transamidase component
IPR019822	1	30452	0	1412	-2.37306e-11	1	1	Twin arginine-targeting protein translocase, TatC; Sec-independent periplasmic protein translocase
IPR013760	1	30452	0	1412	-2.37306e-11	1	1	DNA topoisomerase, type IIA, central
IPR013766	28	30425	0	1412	-7.54822e-11	1	1	Thioredoxin domain; Thioredoxin-like; Thioredoxin fold; Thioredoxin-like fold
IPR008551	4	30449	0	1412	-3.96348e-11	1	1	Protein of unknown function DUF833
IPR005935,IPR006204,IPR014721	2	30451	0	1412	-4.31845e-11	1	1	Diphosphomevalonate decarboxylase | GHMP kinase | Ribosomal protein S5 domain 2-type fold, subgroup; Ribosomal protein S5 domain 2-type fold
IPR019331	1	30452	0	1412	-2.37306e-11	1	1	NEFA-interacting nuclear protein NIP30, N-terminal
IPR008559	2	30451	0	1412	-4.31845e-11	1	1	Uncharacterised conserved protein UCP023322, transmembrane eukaryotic; Protein of unknown function DUF106, transmembrane
IPR004405,IPR005140,IPR005141,IPR005142	2	30451	0	1412	-4.31845e-11	1	1	Translation release factor pelota-like | eRF1 domain 1/Pelota-like | eRF1 domain 2 | eRF1 domain 3
IPR006171,IPR007694	1	30452	0	1412	-2.37306e-11	1	1	Toprim domain | DNA helicase, DnaB-like, C-terminal
IPR001245,IPR002902,IPR008271,IPR017441	10	30443	0	1412	-5.59426e-11	1	1	Serine-threonine/tyrosine-protein kinase; Protein kinase, catalytic domain; Protein kinase-like domain | Gnk2-homologous domain | Serine/threonine-protein kinase, active site | Protein kinase, ATP binding site
IPR002290,IPR008271,IPR011992,IPR017441,IPR018247,IPR018248,IPR020635,IPR020636	9	30444	0	1412	-7.9528e-11	1	1	Serine/threonine-protein kinase domain; Serine/threonine-protein kinase-like domain; Protein kinase, catalytic domain; Protein kinase-like domain | Serine/threonine-protein kinase, active site | EF-hand-like domain | Protein kinase, ATP binding site | EF-Hand 1, calcium-binding site | EF-hand; Calcium-binding EF-hand; EF-HAND 2 | Tyrosine-protein kinase, catalytic domain; Serine-threonine/tyrosin…
IPR002634,IPR003808	1	30452	0	1412	-2.37306e-11	1	1	BolA protein | Fe-S metabolism associated domain, SufE-like
IPR017442,IPR017986,IPR019775,IPR019782,IPR020472	3	30450	0	1412	-2.81237e-11	1	1	Serine/threonine-protein kinase-like domain; Protein kinase, catalytic domain; Protein kinase-like domain | WD40-repeat-containing domain; WD40 repeat-like-containing domain; WD40/YVTN repeat-like-containing domain | WD40 repeat, conserved site | WD40 repeat 2; WD40 repeat, subgroup; WD40 repeat | G-protein beta WD-40 repeat
IPR004877,IPR005018,IPR006593,IPR017214	6	30447	0	1412	-6.74664e-11	1	1	Cytochrome b561, eukaryote | DOMON domain | Cytochrome b561/ferric reductase transmembrane | Uncharacterised conserved protein UCP037471
IPR001471,IPR017392	1	30452	0	1412	-2.37306e-11	1	1	Pathogenesis-related transcriptional factor/ERF, DNA-binding; DNA-binding, integrase-type | Pathogenesis-related genes transcriptional activator PTI6
IPR012718	1	30452	0	1412	-2.37306e-11	1	1	T-complex protein 1, epsilon subunit; Chaperone, tailless complex polypeptide 1; Chaperonin Cpn60/TCP-1
IPR002627,IPR010488	1	30452	0	1412	-2.37306e-11	1	1	tRNA isopentenyltransferase; tRNA delta(2)-isopentenylpyrophosphate transferase | Zeta toxin, P-loop nucleoside triphosphate hydrolase
IPR000023,IPR012004	7	30446	0	1412	-1.24832e-11	1	1	Phosphofructokinase domain | Pyrophosphate-dependent phosphofructokinase TP0108
IPR000313,IPR006569	2	30451	0	1412	-4.31845e-11	1	1	PWWP | RNA polymerase II, large subunit, CTD
IPR014001	1	30452	0	1412	-2.37306e-11	1	1	DEAD-like helicase
IPR004582	1	30452	0	1412	-2.37306e-11	1	1	Checkpoint protein Rad24
IPR003100,IPR003165,IPR014811	10	30443	0	1412	-5.59426e-11	1	1	Argonaute/Dicer protein, PAZ | Stem cell self-renewal protein Piwi; Ribonuclease H-like | Domain of unknown function DUF1785
IPR001214,IPR011011,IPR019786,IPR019787	2	30451	0	1412	-4.31845e-11	1	1	SET domain | Zinc finger, FYVE/PHD-type; Zinc finger, RING/FYVE/PHD-type | Zinc finger, PHD-type, conserved site | Zinc finger, PHD-finger; Zinc finger, PHD-type
IPR008158	3	30450	0	1412	-2.81237e-11	1	1	Protein translocase SEC61 complex, gamma subunit; Protein translocase complex, SecE/Sec61-gamma subunit
IPR004413,IPR006075,IPR017958,IPR018027	1	30452	0	1412	-2.37306e-11	1	1	Glutamyl-tRNA(Gln) amidotransferase, B subunit; Aspartyl/glutamyl-tRNA(Asn/Gln) amidotransferase, subunit B /E | Glutamyl-tRNA(Gln) amidotransferase, subunit B/E, N-terminal | Glutamyl-tRNA(Gln) amidotransferase, subunit B, conserved site | Asn/Gln amidotransferase; Aspartyl/glutamyl-tRNA amidotransferase subunit B-related
IPR001849,IPR019411	2	30451	0	1412	-4.31845e-11	1	1	Pleckstrin homology domain | Domain of unknown function DUF2404
IPR018800	1	30452	0	1412	-2.37306e-11	1	1	Mitotic checkpoint protein PRCC, C-terminal
IPR012978,IPR016024	2	30451	0	1412	-4.31845e-11	1	1	Uncharacterised protein domain NUC173 | Armadillo-type fold
IPR008480	8	30445	0	1412	-4.1228e-11	1	1	Protein of unknown function DUF761, plant
IPR001781,IPR001841	2	30451	0	1412	-4.31845e-11	1	1	Zinc finger, LIM-type | Zinc finger, RING-type
IPR000644,IPR002550	6	30447	0	1412	-6.74664e-11	1	1	Cystathionine beta-synthase, core | Domain of unknown function DUF21
IPR015500	2	30451	0	1412	-4.31845e-11	1	1	Peptidase S8, subtilisin-related
IPR010107,IPR015421,IPR015424	6	30447	0	1412	-6.74664e-11	1	1	Glutamate decarboxylase; Pyridoxal phosphate-dependent decarboxylase | Pyridoxal phosphate-dependent transferase, major region, subdomain 1 | Pyridoxal phosphate-dependent transferase, major domain
IPR008803	3	30450	0	1412	-2.81237e-11	1	1	Root hair defective 3 GTP-binding
IPR002293,IPR017442	1	30452	0	1412	-2.37306e-11	1	1	Amino acid/polyamine transporter I | Serine/threonine-protein kinase-like domain; Protein kinase, catalytic domain; Protein kinase-like domain
IPR008808	5	30448	0	1412	-4.72327e-11	1	1	Powdery mildew resistance protein, RPW8 domain
IPR004192,IPR005805,IPR006317,IPR014349	2	30451	0	1412	-4.31845e-11	1	1	Ubiquinol cytochrome reductase, transmembrane domain | Rieske iron-sulphur protein, C-terminal; Rieske [2Fe-2S] iron-sulphur domain | Ubiquinol-cytochrome c reductase, iron-sulphur subunit | Rieske iron-sulphur protein
IPR018150	2	30451	0	1412	-4.31845e-11	1	1	Aminoacyl-tRNA synthetase, class II (D/K/N)-like
IPR004360	7	30446	0	1412	-1.24832e-11	1	1	Glyoxalase/bleomycin resistance protein/dioxygenase
IPR019312	1	30452	0	1412	-2.37306e-11	1	1	Protein of unknown function DUF2363
IPR012419	4	30449	0	1412	-3.96348e-11	1	1	Cas1p-like
IPR019314	1	30452	0	1412	-2.37306e-11	1	1	Protein of unknown function DUF2365
IPR019315	1	30452	0	1412	-2.37306e-11	1	1	Kinase phosphorylation domain
IPR021950	1	30452	0	1412	-2.37306e-11	1	1	Spt20 family
IPR012416	8	30445	0	1412	-4.1228e-11	1	1	Calmodulin binding protein-like
IPR012417	7	30446	0	1412	-1.24832e-11	1	1	Calmodulin-binding protein, plant
IPR000433,IPR001965,IPR002219,IPR004146,IPR011424	1	30452	0	1412	-2.37306e-11	1	1	Zinc finger, ZZ-type | Zinc finger, PHD-type | Protein kinase C-like, phorbol ester/diacylglycerol binding | DC1 | C1-like
IPR009605	12	30441	0	1412	-2.31295e-11	1	1	Domain of unknown function DUF1216
IPR005181	2	30451	0	1412	-4.31845e-11	1	1	Domain of unknown function DUF303, acetylesterase putative
IPR000783,IPR005571,IPR014381,IPR020608	1	30452	0	1412	-2.37306e-11	1	1	RNA polymerase, subunit H/Rpb5 C-terminal | RNA polymerase, Rpb5, N-terminal | DNA-directed RNA polymerase, RPB5 subunit | RNA polymerase, subunit H/Rpb5, conserved site
IPR009600	2	30451	0	1412	-4.31845e-11	1	1	GPI transamidase subunit PIG-U
IPR002683,IPR006311,IPR016123	1	30452	0	1412	-2.37306e-11	1	1	Photosystem II PsbP, oxygen evolving complex | Twin-arginine translocation pathway, signal sequence | Mog1/PsbP, alpha/beta/alpha sandwich; Mog1/PsbP/DUF1795, alpha/beta/alpha sandwich
IPR000421,IPR011705,IPR013069,IPR022041	1	30452	0	1412	-2.37306e-11	1	1	Coagulation factor 5/8 type, C-terminal; Galactose-binding domain-like | BTB/Kelch-associated | BTB/POZ; BTB/POZ-like; BTB/POZ fold | Farnesoic acid 0-methyl transferase
IPR000504,IPR011042,IPR011400,IPR012677,IPR013979	1	30452	0	1412	-2.37306e-11	1	1	RNA recognition motif domain | Six-bladed beta-propeller, TolB-like | Translation initiation factor eIF-3b | Nucleotide-binding, alpha-beta plait | Translation initiation factor 2A, beta propellor-like domain
IPR000717,IPR008905,IPR011991	2	30451	0	1412	-4.31845e-11	1	1	Proteasome component (PCI) domain | Eukaryotic translation initiation factor 3 subunit 8, N-terminal | Winged helix-turn-helix transcription repressor DNA-binding
IPR011323,IPR018103,IPR018105	2	30451	0	1412	-4.31845e-11	1	1	Mss4/translationally controlled tumour-associated TCTP; Mss4-like | Translationally controlled tumour protein, conserved site | Translationally controlled tumour protein
IPR000192,IPR015421	3	30450	0	1412	-2.81237e-11	1	1	Aminotransferase, class V/Cysteine desulfurase; Pyridoxal phosphate-dependent transferase, major domain | Pyridoxal phosphate-dependent transferase, major region, subdomain 1
IPR001841,IPR004331,IPR017907	2	30451	0	1412	-4.31845e-11	1	1	Zinc finger, RING-type | SPX, N-terminal | Zinc finger, RING-type, conserved site
IPR006887	1	30452	0	1412	-2.37306e-11	1	1	Domain of unknown function DUF625
IPR004162,IPR013010,IPR013322,IPR013323,IPR018121	1	30452	0	1412	-2.37306e-11	1	1	Seven-in-absentia protein, sina | Zinc finger, SIAH-type | TRAF-type | Seven In Absentia Homolog-type | Seven-in-absentia protein, TRAF-like domain; TRAF-like
IPR000594,IPR006140,IPR009036	1	30452	0	1412	-2.37306e-11	1	1	UBA/THIF-type NAD/FAD binding fold | D-isomer specific 2-hydroxyacid dehydrogenase, NAD-binding; NAD(P)-binding domain | Molybdenum cofactor biosynthesis, MoeB; NAD(P)-binding domain
IPR012762,IPR013718	1	30452	0	1412	-2.37306e-11	1	1	Ubiquinone biosynthesis protein COQ9 | COQ9
IPR002048,IPR018247	1	30452	0	1412	-2.37306e-11	1	1	Calcium-binding EF-hand; EF-HAND 2 | EF-Hand 1, calcium-binding site
IPR000157,IPR000767,IPR002182,IPR003591	2	30451	0	1412	-4.31845e-11	1	1	Toll-Interleukin receptor | Disease resistance protein | NB-ARC | Leucine-rich repeat, typical subtype
IPR004044,IPR005225,IPR005662,IPR006073,IPR009019	1	30452	0	1412	-2.37306e-11	1	1	K Homology, type 2 | Small GTP-binding protein domain | GTP-binding protein Era | GTP1/OBG; GTP-binding domain, HSR1-related | K Homology, prokaryotic type; K homology domain-like, alpha/beta
IPR001041,IPR006058	1	30452	0	1412	-2.37306e-11	1	1	Ferredoxin; Beta-grasp fold, ferredoxin-type | 2Fe-2S ferredoxin, iron-sulphur binding site
IPR001223,IPR001579	1	30452	0	1412	-2.37306e-11	1	1	Glycoside hydrolase, family 18, catalytic domain; Glycoside hydrolase, subgroup, catalytic core; Glycoside hydrolase, superfamily | Glycoside hydrolase, chitinase active site
IPR005508	7	30446	0	1412	-1.24832e-11	1	1	Protein of unknown function DUF313
IPR009288	2	30451	0	1412	-4.31845e-11	1	1	AIG2-like
IPR005500	1	30452	0	1412	-2.37306e-11	1	1	Protein of unknown function DUF309
IPR001870,IPR003877	1	30452	0	1412	-2.37306e-11	1	1	B302/SPRY domain | SPla/RYanodine receptor SPRY
IPR009286	2	30451	0	1412	-4.31845e-11	1	1	Inositol-pentakisphosphate 2-kinase
IPR001245,IPR001938,IPR008271,IPR017441,IPR017949	1	30452	0	1412	-2.37306e-11	1	1	Serine-threonine/tyrosine-protein kinase; Protein kinase, catalytic domain; Protein kinase-like domain | Thaumatin, pathogenesis-related | Serine/threonine-protein kinase, active site | Protein kinase, ATP binding site | Thaumatin, conserved site
IPR000340,IPR020417,IPR020422	1	30452	0	1412	-2.37306e-11	1	1	Dual specificity phosphatase, catalytic domain | Dual specificity phosphatase | Dual specificity phosphatase, subgroup, catalytic domain; Protein-tyrosine/Dual-specificity phosphatase
IPR000048,IPR002110,IPR002909,IPR005559,IPR020683	2	30451	0	1412	-4.31845e-11	1	1	IQ motif, EF-hand binding site | Ankyrin repeat | Cell surface receptor IPT/TIG; Immunoglobulin E-set | CG-1 | Ankyrin repeat-containing domain
IPR002290,IPR015784,IPR017441,IPR020635	1	30452	0	1412	-2.37306e-11	1	1	Serine/threonine-protein kinase domain; Serine/threonine-protein kinase-like domain; Protein kinase, catalytic domain; Protein kinase-like domain | Serine/threonine-protein kinase, ATN1-like | Protein kinase, ATP binding site | Tyrosine-protein kinase, catalytic domain; Serine-threonine/tyrosine-protein kinase; Protein kinase, catalytic domain; Protein kinase-like domain
IPR002171,IPR022666	2	30451	0	1412	-4.31845e-11	1	1	Ribosomal protein L2 | Ribosomal Proteins L2, RNA binding domain; Nucleic acid-binding, OB-fold; Nucleic acid-binding, OB-fold-like
IPR006083	1	30452	0	1412	-2.37306e-11	1	1	Phosphoribulokinase/uridine kinase
IPR000322,IPR017853	4	30449	0	1412	-3.96348e-11	1	1	Glycoside hydrolase, family 31 | Glycoside hydrolase, superfamily
IPR002687,IPR012974,IPR012976	5	30448	0	1412	-4.72327e-11	1	1	Pre-mRNA processing ribonucleoprotein, snoRNA-binding domain | NOP5, N-terminal | NOSIC
IPR011197	1	30452	0	1412	-2.37306e-11	1	1	Uncharacterised conserved protein UCP012318; Protein of unknown function DUF455
IPR000108,IPR001452	2	30451	0	1412	-4.31845e-11	1	1	Neutrophil cytosol factor 2 p67phox | Src homology-3 domain
IPR005576,IPR013238	1	30452	0	1412	-2.37306e-11	1	1	RNA polymerase Rpb7, N-terminal | RNA polymerase III, subunit Rpc25
IPR003903	1	30452	0	1412	-2.37306e-11	1	1	Ubiquitin interacting motif
IPR000679,IPR013088	16	30437	0	1412	-1.15528e-10	1	1	Zinc finger, GATA-type | Zinc finger, NHR/GATA-type
IPR011767,IPR011899,IPR012336	1	30452	0	1412	-2.37306e-11	1	1	Glutaredoxin active site | Glutaredoxin, eukaryotic/virial; Glutaredoxin subgroup; Glutaredoxin | Thioredoxin-like fold
IPR011767,IPR011899,IPR012335	1	30452	0	1412	-2.37306e-11	1	1	Glutaredoxin active site | Glutaredoxin, eukaryotic/virial; Glutaredoxin subgroup; Glutaredoxin | Thioredoxin fold; Thioredoxin-like fold
IPR001353,IPR016050	5	30448	0	1412	-4.72327e-11	1	1	Proteasome, subunit alpha/beta | Proteasome, beta-type subunit, conserved site
IPR001789,IPR003018,IPR003661,IPR004358,IPR005467,IPR014525	1	30452	0	1412	-2.37306e-11	1	1	Signal transduction response regulator, receiver domain; CheY-like superfamily | GAF | Signal transduction histidine kinase, subgroup 1, dimerisation/phosphoacceptor domain; Signal transduction histidine kinase, homodimeric | Signal transduction histidine kinase-related protein, C-terminal; ATPase-like, ATP-binding domain | Signal transduction histidine kinase, core | Signal transduction histidin…
IPR002290,IPR003613,IPR008271,IPR020635	1	30452	0	1412	-2.37306e-11	1	1	Serine/threonine-protein kinase domain; Serine/threonine-protein kinase-like domain; Protein kinase, catalytic domain; Protein kinase-like domain | U box domain; Zinc finger, RING/FYVE/PHD-type | Serine/threonine-protein kinase, active site | Tyrosine-protein kinase, catalytic domain; Serine-threonine/tyrosine-protein kinase; Protein kinase, catalytic domain; Protein kinase-like domain
IPR006266	3	30450	0	1412	-2.81237e-11	1	1	UMP-CMP kinase; Adenylate kinase
IPR000728,IPR010073,IPR010918,IPR017926	1	30452	0	1412	-2.37306e-11	1	1	AIR synthase-related protein; PurM, N-terminal-like | Phosphoribosylformylglycinamidine synthase | AIR synthase-related protein, C-terminal | Glutamine amidotransferase type 1
IPR000757,IPR010713	1	30452	0	1412	-2.37306e-11	1	1	Glycoside hydrolase, family 16; Concanavalin A-like lectin/glucanase, subgroup; Concanavalin A-like lectin/glucanase | Xyloglucan endo-transglycosylase, C-terminal
IPR012337,IPR013766,IPR017937	1	30452	0	1412	-2.37306e-11	1	1	Ribonuclease H-like | Thioredoxin domain; Thioredoxin-like; Thioredoxin fold; Thioredoxin-like fold | Thioredoxin, conserved site
IPR011990	3	30450	0	1412	-2.81237e-11	1	1	Tetratricopeptide-like helical
IPR011990,IPR013026	11	30442	0	1412	-1.77062e-11	1	1	Tetratricopeptide-like helical | Tetratricopeptide repeat-containing
IPR001892,IPR010979,IPR018269	4	30449	0	1412	-3.96348e-11	1	1	Ribosomal protein S13 | Ribosomal protein S13-like, H2TH | Ribosomal protein S13, conserved site
IPR001878,IPR019339	1	30452	0	1412	-2.37306e-11	1	1	Zinc finger, CCHC-type | CBF1-interacting co-repressor CIR, N-terminal
IPR010028	9	30444	0	1412	-7.9528e-11	1	1	Acid phosphatase, plant; Vegetative storage protein/acid phosphatase; Acid phosphatase (Class B)
IPR002290,IPR017441,IPR020635	6	30447	0	1412	-6.74664e-11	1	1	Serine/threonine-protein kinase domain; Serine/threonine-protein kinase-like domain; Protein kinase, catalytic domain; Protein kinase-like domain | Protein kinase, ATP binding site | Tyrosine-protein kinase, catalytic domain; Serine-threonine/tyrosine-protein kinase; Protein kinase, catalytic domain; Protein kinase-like domain
IPR010021	1	30452	0	1412	-2.37306e-11	1	1	HAD-superfamily phosphatase, subfamily IIIA; HAD-superfamily hydrolase, subfamily IIIA
IPR000225,IPR000357,IPR011989,IPR021133	1	30452	0	1412	-2.37306e-11	1	1	Armadillo | HEAT | Armadillo-like helical; Armadillo-type fold | HEAT, type 2
IPR003010,IPR014445,IPR022310	1	30452	0	1412	-2.37306e-11	1	1	Nitrilase/cyanide hydratase and apolipoprotein N-acyltransferase | Glutamine-dependent NAD(+) synthetase; NAD synthase | NAD/GMP synthase; Rossmann-like alpha/beta/alpha sandwich fold
IPR011041	2	30451	0	1412	-4.31845e-11	1	1	Soluble quinoprotein glucose/sorbosone dehydrogenase; Six-bladed beta-propeller, TolB-like
IPR011510	6	30447	0	1412	-6.74664e-11	1	1	Sterile alpha motif, type 2; Sterile alpha motif domain; Sterile alpha motif-type; Sterile alpha motif homology
IPR020905	1	30452	0	1412	-2.37306e-11	1	1	NAD(P)H-quinone oxidoreductase subunit O
IPR011047	1	30452	0	1412	-2.37306e-11	1	1	Quinonprotein alcohol dehydrogenase-like
IPR001450,IPR003439,IPR007209,IPR013283,IPR017871,IPR017900	2	30451	0	1412	-4.31845e-11	1	1	4Fe-4S binding domain; 4Fe-4S ferredoxin, iron-sulpur binding domain | ABC transporter-like; ATPase, AAA+ type, core | RNase L inhibitor RLI, possible metal-binding domain | ABC transporter, ABCE | ABC transporter, conserved site | 4Fe-4S ferredoxin, iron-sulphur binding, conserved site
IPR006055,IPR007087	3	30450	0	1412	-2.81237e-11	1	1	Exonuclease; Exonuclease, RNase T/DNA polymerase III; Ribonuclease H-like | Zinc finger, C2H2-type; Zinc finger, C2H2-like
IPR000740,IPR009012,IPR013805	4	30449	0	1412	-3.96348e-11	1	1	GrpE nucleotide exchange factor | GrpE nucleotide exchange factor, head | GrpE nucleotide exchange factor, coiled-coil
IPR017986,IPR019782,IPR022033	1	30452	0	1412	-2.37306e-11	1	1	WD40-repeat-containing domain; WD40 repeat-like-containing domain; WD40/YVTN repeat-like-containing domain | WD40 repeat 2; WD40 repeat, subgroup; WD40 repeat | RAVE protein 1 C-terminal
IPR012371,IPR016024	1	30452	0	1412	-2.37306e-11	1	1	Chromosome condensation protein, HCP-6-related | Armadillo-type fold
IPR008395,IPR014002	7	30446	0	1412	-1.24832e-11	1	1	Agenet | Tudor-like, plant
IPR001270,IPR003959,IPR003960	1	30452	0	1412	-2.37306e-11	1	1	Chaperonin ClpA/B | ATPase, AAA-type, core; ATPase, AAA+ type, core | ATPase, AAA-type, conserved site
IPR000909,IPR017946	8	30445	0	1412	-4.1228e-11	1	1	Phospholipase C, phosphatidylinositol-specific , X domain | PLC-like phosphodiesterase, TIM beta/alpha-barrel domain
IPR013919	1	30452	0	1412	-2.37306e-11	1	1	Peroxisome membrane protein, Pex16
IPR001650,IPR003593,IPR004179,IPR011545	4	30449	0	1412	-3.96348e-11	1	1	Helicase, C-terminal | ATPase, AAA+ type, core | Sec63 domain | DNA/RNA helicase, DEAD/DEAH box type, N-terminal; DEAD-like helicase
IPR000270,IPR001245,IPR008271,IPR017441	5	30448	0	1412	-4.72327e-11	1	1	Phox/Bem1p | Serine-threonine/tyrosine-protein kinase; Protein kinase, catalytic domain; Protein kinase-like domain | Serine/threonine-protein kinase, active site | Protein kinase, ATP binding site
IPR005824,IPR015880,IPR019447	1	30452	0	1412	-2.37306e-11	1	1	KOW | Zinc finger, C2H2-like | DNA/RNA-binding protein Kin17, conserved domain
IPR002877,IPR015507	2	30451	0	1412	-4.31845e-11	1	1	Ribosomal RNA methyltransferase RrmJ/FtsJ | Ribosomal RNA large subunit methyltransferase E
IPR001594,IPR016201	2	30451	0	1412	-4.31845e-11	1	1	Zinc finger, DHHC-type, palmitoyltransferase | Plexin-like fold; Plexin/semaphorin/integrin
IPR018619	2	30451	0	1412	-4.31845e-11	1	1	Hyccin
IPR003614,IPR020191	1	30452	0	1412	-2.37306e-11	1	1	Knottin | Low-molecular-weight cysteine-rich family; Defensin-like protein, Arabidopsis
IPR007608	15	30438	0	1412	-9.12105e-11	1	1	Protein of unknown function DUF584
IPR000904	3	30450	0	1412	-2.81237e-11	1	1	SEC7-like
IPR000909	1	30452	0	1412	-2.37306e-11	1	1	Phospholipase C, phosphatidylinositol-specific , X domain
IPR002569,IPR005202	1	30452	0	1412	-2.37306e-11	1	1	Peptide methionine sulphoxide reductase MsrA | Transcription factor GRAS
IPR007603	7	30446	0	1412	-1.24832e-11	1	1	Choline transporter-like
IPR008570,IPR014040,IPR014041	1	30452	0	1412	-2.37306e-11	1	1	ESCRT-II complex, vps25 subunit | ESCRT-II complex, vps25 subunit, C-terminal winged helix | ESCRT-II complex, vps25 subunit, N-terminal winged helix
IPR000058	2	30451	0	1412	-4.31845e-11	1	1	Zinc finger, AN1-type
IPR007197,IPR008254,IPR013917	1	30452	0	1412	-2.37306e-11	1	1	Radical SAM | Flavodoxin/nitric oxide synthase | tRNA wybutosine-synthesis
IPR001503	2	30451	0	1412	-4.31845e-11	1	1	Glycosyl transferase, family 10
IPR005174,IPR022364	1	30452	0	1412	-2.37306e-11	1	1	Protein of unknown function DUF295 | F-box domain, Skp2-like
IPR001837,IPR006599,IPR013912,IPR013992,IPR016098,IPR018106	1	30452	0	1412	-2.37306e-11	1	1	Adenylate cyclase-associated CAP | CARP motif | Adenylate cyclase-associated CAP, C-terminal; C-CAP/cofactor C-like domain | Adenylate cyclase-associated CAP, N-terminal | Cyclase-associated protein CAP/septum formation inhibitor MinC, C-terminal | CAP, conserved site
IPR003010	3	30450	0	1412	-2.81237e-11	1	1	Nitrilase/cyanide hydratase and apolipoprotein N-acyltransferase
IPR000534,IPR000706,IPR012280	1	30452	0	1412	-2.37306e-11	1	1	Semialdehyde dehydrogenase, NAD-binding | N-acetyl-gamma-glutamyl-phosphate reductase, type 1 | Semialdehyde dehydrogenase, dimerisation domain
IPR007021	2	30451	0	1412	-4.31845e-11	1	1	Domain of unknown function DUF659
IPR005160,IPR005161,IPR006164,IPR014893,IPR016194	1	30452	0	1412	-2.37306e-11	1	1	Ku70/Ku80 C-terminal arm | Ku70/Ku80, N-terminal alpha/beta | DNA helicase, ATP-dependent, Ku type | Ku, C-terminal | Spen Paralogue and Orthologue SPOC, C-terminal-like
IPR007022	2	30451	0	1412	-4.31845e-11	1	1	Survival motor neuron interacting protein 1
IPR001852,IPR011060	3	30450	0	1412	-2.81237e-11	1	1	Vitamin B6 biosynthesis protein | Ribulose-phosphate binding barrel; Aldolase-type TIM barrel
IPR000403,IPR003151,IPR003152,IPR016024	2	30451	0	1412	-4.31845e-11	1	1	Phosphatidylinositol 3-/4-kinase, catalytic; Protein kinase-like domain | PIK-related kinase, FAT; PIK-related kinase | PIK-related kinase, FATC | Armadillo-type fold
IPR006514	10	30443	0	1412	-5.59426e-11	1	1	Conserved hypothetical protein CHP01627; Protein of unknown function DUF579
IPR001752,IPR019821	28	30425	0	1412	-7.54822e-11	1	1	Kinesin, motor domain | Kinesin, motor region, conserved site
IPR000595,IPR003703	2	30451	0	1412	-4.31845e-11	1	1	Cyclic nucleotide-binding domain; Cyclic nucleotide-binding-like; RmlC-like jelly roll fold | Acyl-CoA thioesterase
IPR013632,IPR016467,IPR020588	2	30451	0	1412	-4.31845e-11	1	1	DNA recombination and repair protein Rad51, C-terminal | DNA recombination and repair protein, RecA-like | DNA recombination/repair protein RecA/RadB, ATP-binding domain
IPR001613,IPR012143	1	30452	0	1412	-2.37306e-11	1	1	Flavin-containing amine oxidase | Dimethylaniline monooxygenase, N-oxide-forming; Flavin-containing monooxygenase FMO; Flavin-containing monooxygenase-like
IPR003034	3	30450	0	1412	-2.81237e-11	1	1	DNA-binding SAP
IPR007930	1	30452	0	1412	-2.37306e-11	1	1	Protein of unknown function DUF724
IPR007042,IPR007087,IPR021933	1	30452	0	1412	-2.37306e-11	1	1	Arsenite-resistance protein 2 | Zinc finger, C2H2-type; Zinc finger, C2H2-like | Protein of unknown function DUF3546
IPR012173	1	30452	0	1412	-2.37306e-11	1	1	U3 small nucleolar ribonucleoprotein complex, subunit Mpp10p; Mpp10 protein
IPR004115,IPR004364,IPR004365,IPR004524,IPR012340	1	30452	0	1412	-2.37306e-11	1	1	GAD domain | Aminoacyl-tRNA synthetase, class II (D/K/N); Aminoacyl-tRNA synthetase, class II | Nucleic acid binding, OB-fold, tRNA/helicase-type | Aspartyl-tRNA synthetase, class IIb, bacterial/mitochondrial-type; Aspartyl/Asparaginyl-tRNA synthetase, class IIb; Aminoacyl-tRNA synthetase, class II (D/K/N)-like | Nucleic acid-binding, OB-fold; Nucleic acid-binding, OB-fold-like
IPR009060,IPR015940	2	30451	0	1412	-4.31845e-11	1	1	UBA-like | Ubiquitin-associated/translation elongation factor EF1B, N-terminal, eukaryote; Ubiquitin-associated/translation elongation factor EF1B, N-terminal
IPR006109,IPR006168,IPR011128	3	30450	0	1412	-2.81237e-11	1	1	Glycerol-3-phosphate dehydrogenase, NAD-dependent, C-terminal; Dehydrogenase, multihelical; 6-phosphogluconate dehydrogenase, C-terminal-like | Glycerol-3-phosphate dehydrogenase, NAD-dependent | Glycerol-3-phosphate dehydrogenase, NAD-dependent, N-terminal; NAD(P)-binding domain
IPR017422,IPR017986,IPR019775,IPR019782	1	30452	0	1412	-2.37306e-11	1	1	WD repeat protein 55 | WD40-repeat-containing domain; WD40 repeat-like-containing domain; WD40/YVTN repeat-like-containing domain | WD40 repeat, conserved site | WD40 repeat 2; WD40 repeat, subgroup; WD40 repeat
IPR001288,IPR019814,IPR019815	1	30452	0	1412	-2.37306e-11	1	1	Translation initiation factor 3 | Translation initiation factor 3, N-terminal | Translation initiation factor 3, C-terminal
IPR001357,IPR001841,IPR017907,IPR018957	1	30452	0	1412	-2.37306e-11	1	1	BRCT | Zinc finger, RING-type | Zinc finger, RING-type, conserved site | Zinc finger, C3HC4 RING-type; Zinc finger, RING/FYVE/PHD-type
IPR001650,IPR001841,IPR002464,IPR002867,IPR007087,IPR007502,IPR011545,IPR011709,IPR017907	1	30452	0	1412	-2.37306e-11	1	1	Helicase, C-terminal | Zinc finger, RING-type | DNA/RNA helicase, ATP-dependent, DEAH-box type, conserved site | Zinc finger, C6HC-type | Zinc finger, C2H2-type; Zinc finger, C2H2-like | Helicase-associated domain | DNA/RNA helicase, DEAD/DEAH box type, N-terminal; DEAD-like helicase | Domain of unknown function DUF1605 | Zinc finger, RING-type, conserved site
IPR001750,IPR010096	1	30452	0	1412	-2.37306e-11	1	1	NADH:ubiquinone/plastoquinone oxidoreductase | NAD(P)H-quinone oxidoreductase, subunit N/subunit 2
IPR000640,IPR000795,IPR004161,IPR005225,IPR005517	1	30452	0	1412	-2.37306e-11	1	1	Translation elongation factor EFG/EF2, C-terminal; Elongation factor G/III/V | Protein synthesis factor, GTP-binding | Translation elongation factor EFTu/EF1A, domain 2; Translation elongation/initiation factor/Ribosomal, beta-barrel | Small GTP-binding protein domain | Translation elongation factor EFG/EF2, domain IV; Ribosomal protein S5 domain 2-type fold, subgroup; Ribosomal protein S5 domain…
IPR002319,IPR019446	3	30450	0	1412	-2.81237e-11	1	1	Phenylalanyl-tRNA synthetase | Domain of unknown function DUF2431
IPR000910,IPR000969	1	30452	0	1412	-2.37306e-11	1	1	High mobility group, HMG1/HMG2; High mobility group, superfamily | Structure-specific recognition protein
IPR001245,IPR017441	1	30452	0	1412	-2.37306e-11	1	1	Serine-threonine/tyrosine-protein kinase; Protein kinase, catalytic domain; Protein kinase-like domain | Protein kinase, ATP binding site
IPR000560,IPR009078	1	30452	0	1412	-2.37306e-11	1	1	Histidine phosphatase superfamily, clade-2 | Ferritin/ribonucleotide reductase-like
IPR001870,IPR018355	1	30452	0	1412	-2.37306e-11	1	1	B302/SPRY domain | SPla/RYanodine receptor subgroup; SPla/RYanodine receptor SPRY
IPR013596	1	30452	0	1412	-2.37306e-11	1	1	FBD
IPR007860	1	30452	0	1412	-2.37306e-11	1	1	DNA mismatch repair protein MutS, connector
IPR013591	6	30447	0	1412	-6.74664e-11	1	1	Brevis radix-like domain
IPR005797,IPR016175	1	30452	0	1412	-2.37306e-11	1	1	Cytochrome b/b6, N-terminal; Di-haem cytochrome, transmembrane | Cytochrome b/b6
IPR000722,IPR006592,IPR007066,IPR007080,IPR007081,IPR007083,IPR021602	1	30452	0	1412	-2.37306e-11	1	1	RNA polymerase, alpha subunit | RNA polymerase, N-terminal | RNA polymerase Rpb1, domain 3 | RNA polymerase Rpb1, domain 1 | RNA polymerase Rpb1, domain 5 | RNA polymerase Rpb1, domain 4 | Protein of unknown function DUF3223
IPR006244,IPR020586	1	30452	0	1412	-2.37306e-11	1	1	Photosystem I PsaB; Photosystem I PsaA/PsaB | Photosystem I PsaA/PsaB, conserved site
IPR012312	1	30452	0	1412	-2.37306e-11	1	1	Haemerythrin/HHE cation-binding motif
IPR006937,IPR008928	9	30444	0	1412	-7.9528e-11	1	1	Plant neutral invertase | Six-hairpin glycosidase-like
IPR000904,IPR015403,IPR016024	5	30448	0	1412	-4.72327e-11	1	1	SEC7-like | Domain of unknown function DUF1981, SEC7 associated | Armadillo-type fold
IPR001898	4	30449	0	1412	-3.96348e-11	1	1	Sodium/sulphate symporter
IPR001214,IPR002893	2	30451	0	1412	-4.31845e-11	1	1	SET domain | Zinc finger, MYND-type
IPR000305,IPR000432,IPR009003,IPR016151	1	30452	0	1412	-2.37306e-11	1	1	Excinuclease ABC, C subunit, N-terminal | DNA mismatch repair protein MutS, C-terminal domain | Peptidase cysteine/serine, trypsin-like | DNA mismatch repair protein MutS, N-terminal; DNA mismatch repair protein MutS-like, N-terminal
IPR001890	16	30437	0	1412	-1.15528e-10	1	1	RNA-binding, CRM domain
IPR002290,IPR002902,IPR008271,IPR020635	1	30452	0	1412	-2.37306e-11	1	1	Serine/threonine-protein kinase domain; Serine/threonine-protein kinase-like domain; Protein kinase, catalytic domain; Protein kinase-like domain | Gnk2-homologous domain | Serine/threonine-protein kinase, active site | Tyrosine-protein kinase, catalytic domain; Serine-threonine/tyrosine-protein kinase; Protein kinase, catalytic domain; Protein kinase-like domain
IPR001564,IPR001849,IPR011993	1	30452	0	1412	-2.37306e-11	1	1	Nucleoside diphosphate kinase | Pleckstrin homology domain | Pleckstrin homology-type
IPR000271	1	30452	0	1412	-2.37306e-11	1	1	Ribosomal protein L34
IPR000270	12	30441	0	1412	-2.31295e-11	1	1	Phox/Bem1p
IPR000767,IPR001781,IPR002182,IPR022087	1	30452	0	1412	-2.37306e-11	1	1	Disease resistance protein | Zinc finger, LIM-type | NB-ARC | Protein of unknown function DUF3633
IPR001269,IPR013785	1	30452	0	1412	-2.37306e-11	1	1	tRNA-dihydrouridine synthase | Aldolase-type TIM barrel
IPR001382	5	30448	0	1412	-4.72327e-11	1	1	Glycoside hydrolase, family 47
IPR011515	1	30452	0	1412	-2.37306e-11	1	1	Shugoshin, C-terminal
IPR000409,IPR016024,IPR017986,IPR019775,IPR019782	2	30451	0	1412	-4.31845e-11	1	1	BEACH domain | Armadillo-type fold | WD40-repeat-containing domain; WD40 repeat-like-containing domain; WD40/YVTN repeat-like-containing domain | WD40 repeat, conserved site | WD40 repeat 2; WD40 repeat, subgroup; WD40 repeat
IPR000389,IPR022377	2	30451	0	1412	-4.31845e-11	1	1	Stress induced protein | Late embryogenesis abundant protein, group 5, conserved site
IPR004598	1	30452	0	1412	-2.37306e-11	1	1	Transcription factor Tfb2
IPR003656,IPR007021	1	30452	0	1412	-2.37306e-11	1	1	Zinc finger, BED-type predicted | Domain of unknown function DUF659
IPR005720,IPR013785	1	30452	0	1412	-2.37306e-11	1	1	Dihydroorotate dehydrogenase, class 1; Dihydroorotate dehydrogenase, class 1/ 2 | Aldolase-type TIM barrel
IPR001518,IPR014729,IPR018223	1	30452	0	1412	-2.37306e-11	1	1	Argininosuccinate synthase | Rossmann-like alpha/beta/alpha sandwich fold | Argininosuccinate synthase, conserved site
IPR019141	1	30452	0	1412	-2.37306e-11	1	1	Protein of unknown function DUF2045
IPR019140	1	30452	0	1412	-2.37306e-11	1	1	Mini-chromosome maintenance complex-binding protein
IPR019142	1	30452	0	1412	-2.37306e-11	1	1	Dymeclin
IPR019145	2	30451	0	1412	-4.31845e-11	1	1	Mediator complex, subunit Med10
IPR019441,IPR019443	2	30451	0	1412	-4.31845e-11	1	1	Domain of unknown function FMP27, domain-4 | Domain of unknown function FMP27, domain-6, C-terminal
IPR019147	1	30452	0	1412	-2.37306e-11	1	1	Splicing factor, suppressor of white apricot
IPR019146	1	30452	0	1412	-2.37306e-11	1	1	Uncharacterised protein family UPF0406
IPR019149	1	30452	0	1412	-2.37306e-11	1	1	Protein of unknown function DUF2048
IPR019148	1	30452	0	1412	-2.37306e-11	1	1	Nuclear protein DGCR14
IPR012795	1	30452	0	1412	-2.37306e-11	1	1	Lysidine-tRNA(Ile) synthetase, N-terminal; tRNA(Ile)-lysidine/2-thiocytidine synthase; Rossmann-like alpha/beta/alpha sandwich fold
IPR002125,IPR006263,IPR013171,IPR016193	2	30451	0	1412	-4.31845e-11	1	1	CMP/dCMP deaminase, zinc-binding | Cytidine deaminase, homodimeric | Cytidine/deoxycytidylate deaminase, zinc-binding domain | Cytidine deaminase-like
IPR017986,IPR019781	5	30448	0	1412	-4.72327e-11	1	1	WD40-repeat-containing domain; WD40 repeat-like-containing domain; WD40/YVTN repeat-like-containing domain | WD40 repeat, subgroup; WD40 repeat
IPR017986,IPR019782	27	30426	0	1412	-1.06253e-10	1	1	WD40-repeat-containing domain; WD40 repeat-like-containing domain; WD40/YVTN repeat-like-containing domain | WD40 repeat 2; WD40 repeat, subgroup; WD40 repeat
IPR002041,IPR003577,IPR003578,IPR003579,IPR005225,IPR006688	1	30452	0	1412	-2.37306e-11	1	1	Ran GTPase | Ras small GTPase, Ras type; Ras small GTPase; Ras GTPase; Ras | Small GTPase, Rho type; Ras GTPase; Ras | Ras small GTPase, Rab type; Small GTPase; Ras GTPase; Ras | Small GTP-binding protein domain | ADP-ribosylation factor; ARF/SAR superfamily
IPR008949,IPR014120	2	30451	0	1412	-4.31845e-11	1	1	Terpenoid synthase | Solanesyl diphosphate synthase; Polyprenyl synthetase; Polyprenyl synthetase-related
IPR002893	1	30452	0	1412	-2.37306e-11	1	1	Zinc finger, MYND-type
IPR004114	1	30452	0	1412	-2.37306e-11	1	1	THUMP
IPR018816	1	30452	0	1412	-2.37306e-11	1	1	Cactin, domain
IPR006121,IPR019446	1	30452	0	1412	-2.37306e-11	1	1	Heavy metal-associated domain, HMA | Domain of unknown function DUF2431
IPR001841,IPR012866,IPR015880	1	30452	0	1412	-2.37306e-11	1	1	Zinc finger, RING-type | Protein of unknown function DUF1644 | Zinc finger, C2H2-like
IPR013781,IPR017736,IPR018120	1	30452	0	1412	-2.37306e-11	1	1	Glycoside hydrolase, subgroup, catalytic core; Glycoside hydrolase, superfamily | Glycoside hydrolase, family 1, beta-glucosidase; Glycoside hydrolase, family 1 | Glycoside hydrolase, family 1, active site
IPR015511	3	30450	0	1412	-2.81237e-11	1	1	Pollen specific protein SF21; Ndr
IPR005998,IPR012988,IPR016082	1	30452	0	1412	-2.37306e-11	1	1	Ribosomal protein L7, eukaryotic | Ribosomal protein L30, N-terminal | Ribosomal protein L30, ferredoxin-like fold domain
IPR003111,IPR003959,IPR004815,IPR008268,IPR008269	3	30450	0	1412	-2.81237e-11	1	1	Peptidase S16, lon N-terminal | ATPase, AAA-type, core; ATPase, AAA+ type, core | Peptidase S16, ATP-dependent protease La | Peptidase S16, active site | Peptidase S16, Lon C-terminal; Ribosomal protein S5 domain 2-type fold
IPR008831	1	30452	0	1412	-2.37306e-11	1	1	Mediator complex, subunit Med31
IPR001905,IPR002229,IPR018047	1	30452	0	1412	-2.37306e-11	1	1	Ammonium transporter | Blood group Rhesus C/E/D polypeptide | Ammonium transporter, conserved site
IPR018144	1	30452	0	1412	-2.37306e-11	1	1	Plus-3 domain, subgroup; Plus-3
IPR018143	1	30452	0	1412	-2.37306e-11	1	1	Folate receptor-like
IPR019496	1	30452	0	1412	-2.37306e-11	1	1	Nuclear fragile X mental retardation-interacting protein 1, conserved domain
IPR019367	1	30452	0	1412	-2.37306e-11	1	1	PDZ-binding protein, CRIPT
IPR012429	2	30451	0	1412	-4.31845e-11	1	1	Protein of unknown function DUF1624
IPR012423	1	30452	0	1412	-2.37306e-11	1	1	Chromatin modification-related protein EAF7
IPR019368	1	30452	0	1412	-2.37306e-11	1	1	Ribosomal protein S23/S29, mitochondrial
IPR015338	3	30450	0	1412	-2.81237e-11	1	1	EXTL2, alpha-1,4-N-acetylhexosaminyltransferase
IPR009617	3	30450	0	1412	-2.81237e-11	1	1	Adipose-regulatory protein, Seipin
IPR004883,IPR017414	4	30449	0	1412	-3.96348e-11	1	1	Lateral organ boundaries, LOB | Asymmetric leaves, AS2/LOB
IPR011010,IPR014727,IPR018521	1	30452	0	1412	-2.37306e-11	1	1	DNA breaking-rejoining enzyme, catalytic core | DNA topoisomerase I, catalytic core, alpha/beta subdomain, eukaryotic-type | DNA topoisomerase I, active site
IPR021899	8	30445	0	1412	-4.1228e-11	1	1	Protein of unknown function DUF3511
IPR022369	1	30452	0	1412	-2.37306e-11	1	1	Integral membrane protein TerC, riboswitch-linked; Integral membrane protein TerC
IPR001296,IPR011835,IPR013534	4	30449	0	1412	-3.96348e-11	1	1	Glycosyl transferase, family 1 | Glycogen/starch synthases, ADP-glucose type | Starch synthase, catalytic domain
IPR004367,IPR006671,IPR014400	3	30450	0	1412	-2.81237e-11	1	1	Cyclin, C-terminal | Cyclin, N-terminal | Cyclin A/B/D/E
IPR022017	2	30451	0	1412	-4.31845e-11	1	1	Domain of unknown function DUF3598
IPR000182,IPR005910,IPR006638	1	30452	0	1412	-2.37306e-11	1	1	GCN5-related N-acetyltransferase (GNAT) domain; Acyl-CoA N-acyltransferase | Histone acetyltransferase ELP3 | Elongator protein 3/MiaB/NifB; Radical SAM
IPR003107,IPR008847,IPR011990	1	30452	0	1412	-2.37306e-11	1	1	RNA-processing protein, HAT helix | Suppressor of forked | Tetratricopeptide-like helical
IPR001327,IPR006076	1	30452	0	1412	-2.37306e-11	1	1	Pyridine nucleotide-disulphide oxidoreductase, NAD-binding domain | FAD dependent oxidoreductase
IPR011211	1	30452	0	1412	-2.37306e-11	1	1	Tumour suppressor protein Gltscr2; P60-like
IPR002300,IPR009008	1	30452	0	1412	-2.37306e-11	1	1	Aminoacyl-tRNA synthetase, class Ia | Valyl/Leucyl/Isoleucyl-tRNA synthetase, class Ia, editing domain
IPR013650,IPR013816,IPR016102	3	30450	0	1412	-2.81237e-11	1	1	ATP-grasp fold, succinyl-CoA synthetase-type | ATP-grasp fold, subdomain 2 | Succinyl-CoA synthetase-like
IPR018102,IPR019981	1	30452	0	1412	-2.37306e-11	1	1	Ribosomal S11, conserved site | Ribosomal protein S11, bacterial-type; Ribosomal protein S11
IPR002140,IPR018023,IPR018978,IPR019783	1	30452	0	1412	-2.37306e-11	1	1	Ribosome maturation protein SBDS | Ribosome maturation protein SBDS, conserved site | Ribosome maturation protein SBDS, C-terminal | Ribosome maturation protein SBDS, N-terminal
IPR001478,IPR011990,IPR013026,IPR019734	1	30452	0	1412	-2.37306e-11	1	1	PDZ/DHR/GLGF | Tetratricopeptide-like helical | Tetratricopeptide repeat-containing | Tetratricopeptide repeat
IPR000994,IPR007865	1	30452	0	1412	-2.37306e-11	1	1	Peptidase M24, structural domain | Peptidase M24B, X-Pro dipeptidase/aminopeptidase P N-terminal
IPR000212,IPR006935	1	30452	0	1412	-2.37306e-11	1	1	DNA helicase, UvrD/REP type | UvrABC complex, subunit B; DEAD-like helicase
IPR005578	2	30451	0	1412	-4.31845e-11	1	1	Hrf1
IPR009294	1	30452	0	1412	-2.37306e-11	1	1	Aph-1
IPR005576	1	30452	0	1412	-2.37306e-11	1	1	RNA polymerase Rpb7, N-terminal
IPR009291	8	30445	0	1412	-4.1228e-11	1	1	Vacuolar protein sorting-associated protein 62
IPR009292	1	30452	0	1412	-2.37306e-11	1	1	Protein of unknown function DUF947
IPR001394,IPR006865,IPR006866	4	30449	0	1412	-3.96348e-11	1	1	Peptidase C19, ubiquitin carboxyl-terminal hydrolase 2 | Domain of unknown function DUF629 | Domain of unknown function DUF627, N-terminal
IPR006076	9	30444	0	1412	-7.9528e-11	1	1	FAD dependent oxidoreductase
IPR001356,IPR005539,IPR005540,IPR005541,IPR017970	4	30449	0	1412	-3.96348e-11	1	1	Homeobox; Homeodomain-related; Homeodomain-like | ELK | KNOX1 | KNOX2 | Homeobox, conserved site
IPR001005,IPR008468	1	30452	0	1412	-2.37306e-11	1	1	SANT domain, DNA binding; Homeodomain-related; Homeodomain-like | DNA methyltransferase 1-associated 1
IPR000858,IPR001480,IPR003014	1	30452	0	1412	-2.37306e-11	1	1	S-locus glycoprotein | Bulb-type lectin domain | PAN-1 domain; Apple-like
IPR002099,IPR003594,IPR014762,IPR014763,IPR014790	1	30452	0	1412	-2.37306e-11	1	1	DNA mismatch repair protein | ATPase-like, ATP-binding domain | DNA mismatch repair, conserved site | DNA mismatch repair protein, N-terminal | MutL, C-terminal, dimerisation
IPR001048,IPR001341,IPR002912,IPR018042	3	30450	0	1412	-2.81237e-11	1	1	Aspartate/glutamate/uridylate kinase | Aspartate kinase domain | Amino acid-binding ACT | Aspartate kinase, conserved site
IPR001214,IPR003105,IPR007728	1	30452	0	1412	-2.37306e-11	1	1	SET domain | SRA-YDG | Pre-SET domain
IPR000504,IPR007201,IPR012677	7	30446	0	1412	-1.24832e-11	1	1	RNA recognition motif domain | RNA recognition motif 2 | Nucleotide-binding, alpha-beta plait
IPR001005,IPR005818,IPR014778,IPR015495,IPR017930	1	30452	0	1412	-2.37306e-11	1	1	SANT domain, DNA binding; Homeodomain-related; Homeodomain-like | Histone H1/H5; Winged helix-turn-helix transcription repressor DNA-binding | Myb, DNA-binding | Myb transcription factor | Transcription regulator HTH, Myb-type, DNA-binding
IPR001516,IPR001750,IPR002128,IPR003945,IPR018393	1	30452	0	1412	-2.37306e-11	1	1	NADH:ubiquinone oxidoreductase, chain 5/L, N-terminal | NADH:ubiquinone/plastoquinone oxidoreductase | NADH:ubiquinone/plastoquinone oxidoreductase, chloroplast chain 5, C-terminal | NADH-plastoquinone oxidoreductase, chain 5 | NADH-plastoquinone oxidoreductase, chain 5 subgroup
IPR000552,IPR011332	2	30451	0	1412	-4.31845e-11	1	1	Ribosomal protein L44e | Ribosomal protein, zinc-binding domain
IPR011004	6	30447	0	1412	-6.74664e-11	1	1	Trimeric LpxA-like
IPR001214,IPR003606,IPR018848	3	30450	0	1412	-2.81237e-11	1	1	SET domain | Pre-SET zinc-binding sub-group; Pre-SET domain | WIYLD domain
IPR013233	1	30452	0	1412	-2.37306e-11	1	1	PIG-X/PBN1
IPR000504,IPR002646,IPR012677	1	30452	0	1412	-2.37306e-11	1	1	RNA recognition motif domain | Poly A polymerase, head domain | Nucleotide-binding, alpha-beta plait
IPR001305,IPR001623,IPR001878,IPR002939,IPR008971,IPR012724,IPR018253	1	30452	0	1412	-2.37306e-11	1	1	Heat shock protein DnaJ, cysteine-rich domain | Heat shock protein DnaJ, N-terminal | Zinc finger, CCHC-type | Chaperone DnaJ, C-terminal | HSP40/DnaJ peptide-binding | Chaperone DnaJ; Heat shock protein DnaJ | Heat shock protein DnaJ, conserved site
IPR000573,IPR001030,IPR006249,IPR015931,IPR015932,IPR018136	3	30450	0	1412	-2.81237e-11	1	1	Aconitase A/isopropylmalate dehydratase small subunit, swivel; Aconitase/3-isopropylmalate dehydratase, swivel | Aconitase/3-isopropylmalate dehydratase large subunit, alpha/beta/alpha | Aconitase/iron regulatory protein 2; Aconitase/Iron regulatory protein 2/2-methylisocitrate dehydratase; Aconitase/isopropylmalate dehydratase | Aconitase/3-isopropylmalate dehydratase large subunit, alpha/beta/a…
IPR001373,IPR016158,IPR016159,IPR019559	4	30449	0	1412	-3.96348e-11	1	1	Cullin, N-terminal | Cullin homology | Cullin repeat-like-containing domain | Cullin protein, neddylation domain; Winged helix-turn-helix transcription repressor DNA-binding
IPR003656,IPR008906	2	30451	0	1412	-4.31845e-11	1	1	Zinc finger, BED-type predicted | HAT dimerisation
IPR020946	2	30451	0	1412	-4.31845e-11	1	1	Flavin-containing monooxygenase-like
IPR002225	5	30448	0	1412	-4.72327e-11	1	1	3-beta hydroxysteroid dehydrogenase/isomerase; NAD(P)-binding domain
IPR002035,IPR002078,IPR011704,IPR012099	1	30452	0	1412	-2.37306e-11	1	1	von Willebrand factor, type A | RNA polymerase sigma factor 54, interaction; ATPase, AAA+ type, core | ATPase, AAA-5 | Midasin
IPR013187,IPR022364	1	30452	0	1412	-2.37306e-11	1	1	F-box associated domain, type 3; F-box associated interaction domain | F-box domain, Skp2-like
IPR009716,IPR016196	3	30450	0	1412	-2.81237e-11	1	1	Ferroporti-1 | Major facilitator superfamily domain, general substrate transporter
IPR000209,IPR015500,IPR022229,IPR022398	1	30452	0	1412	-2.37306e-11	1	1	Peptidase S8/S53, subtilisin/kexin/sedolisin | Peptidase S8, subtilisin-related | Peptidase S8A, tripeptidyl peptidase II | Peptidase S8, subtilisin, His-active site
IPR007314,IPR021825	2	30451	0	1412	-4.31845e-11	1	1	Domain of unknown function DUF399 | Protein of unknown function DUF3411
IPR000194,IPR000793,IPR004100,IPR005723,IPR020003	3	30450	0	1412	-2.81237e-11	1	1	ATPase, alpha/beta subunit, nucleotide-binding domain | ATPase, F1/V1/A1 complex, alpha/beta subunit, C-terminal | ATPase, F1/V1/A1 complex, alpha/beta subunit, N-terminal | ATPase, V1 complex, subunit B; V-type ATP synthase regulatory subunit B/beta | ATPase, alpha/beta subunit, nucleotide-binding domain, active site
IPR000845,IPR018017	5	30448	0	1412	-4.72327e-11	1	1	Nucleoside phosphorylase domain | Nucleoside phosphorylase
IPR002123,IPR016222	1	30452	0	1412	-2.37306e-11	1	1	Phospholipid/glycerol acyltransferase | Glycerol-3-phosphate O-acyltransferase, chloroplast
IPR000283,IPR001041,IPR006656,IPR010228,IPR015405,IPR019574	1	30452	0	1412	-2.37306e-11	1	1	NADH:ubiquinone oxidoreductase, 75kDa subunit, conserved site | Ferredoxin; Beta-grasp fold, ferredoxin-type | Molybdopterin oxidoreductase | NADH:ubiquinone oxidoreductase, subunit G | NADH-quinone oxidoreductase, chain G, C-terminal | NADH:ubiquinone oxidoreductase, subunit G, iron-sulphur binding
IPR005101,IPR006050,IPR014729	2	30451	0	1412	-4.31845e-11	1	1	DNA photolyase, FAD-binding/Cryptochrome, C-terminal | DNA photolyase, N-terminal | Rossmann-like alpha/beta/alpha sandwich fold
IPR011761,IPR017427	2	30451	0	1412	-4.31845e-11	1	1	ATP-grasp fold | Inositol-tetrakisphosphate 1-kinase, plant; Inositol-tetrakisphosphate 1-kinase
IPR001440,IPR011990,IPR013026,IPR013105	4	30449	0	1412	-3.96348e-11	1	1	Tetratricopeptide TPR-1; Tetratricopeptide repeat | Tetratricopeptide-like helical | Tetratricopeptide repeat-containing | Tetratricopeptide TPR2; Tetratricopeptide repeat
IPR019273	2	30451	0	1412	-4.31845e-11	1	1	Domain of unknown function DUF2296
IPR007287,IPR017986,IPR019775,IPR019782,IPR020472	1	30452	0	1412	-2.37306e-11	1	1	Sof1-like protein | WD40-repeat-containing domain; WD40 repeat-like-containing domain; WD40/YVTN repeat-like-containing domain | WD40 repeat, conserved site | WD40 repeat 2; WD40 repeat, subgroup; WD40 repeat | G-protein beta WD-40 repeat
IPR004689,IPR021189	2	30451	0	1412	-4.31845e-11	1	1	UDP-galactose transporter | UDP/CMP-sugar transporter; Nucleotide-sugar transporter
IPR001412,IPR002300,IPR002303,IPR009008,IPR013155,IPR014729,IPR019499	1	30452	0	1412	-2.37306e-11	1	1	Aminoacyl-tRNA synthetase, class I, conserved site | Aminoacyl-tRNA synthetase, class Ia | Valyl-tRNA synthetase | Valyl/Leucyl/Isoleucyl-tRNA synthetase, class Ia, editing domain | Valyl/Leucyl/Isoleucyl-tRNA synthetase, class I, anticodon-binding; Aminoacyl-tRNA synthetase, class 1a, anticodon-binding | Rossmann-like alpha/beta/alpha sandwich fold | Valyl-tRNA synthetase, class Ia, tRNA-binding…
IPR011528	1	30452	0	1412	-2.37306e-11	1	1	NERD
IPR003107,IPR011990,IPR013026,IPR019734	1	30452	0	1412	-2.37306e-11	1	1	RNA-processing protein, HAT helix | Tetratricopeptide-like helical | Tetratricopeptide repeat-containing | Tetratricopeptide repeat
IPR004514,IPR020056,IPR020059	1	30452	0	1412	-2.37306e-11	1	1	Glutaminyl-tRNA synthetase, class Ic; Glutamyl/glutaminyl-tRNA synthetase, class Ic | Ribosomal protein L25/Gln-tRNA synthetase, beta-barrel domain | Glutamyl/glutaminyl-tRNA synthetase, class Ic, anti-codon binding domain; Ribosomal protein L25/Gln-tRNA synthetase, anti-codon-binding domain
IPR001440,IPR003613,IPR011990,IPR013026	1	30452	0	1412	-2.37306e-11	1	1	Tetratricopeptide TPR-1; Tetratricopeptide repeat | U box domain; Zinc finger, RING/FYVE/PHD-type | Tetratricopeptide-like helical | Tetratricopeptide repeat-containing
IPR013969	1	30452	0	1412	-2.37306e-11	1	1	Oligosaccharide biosynthesis protein Alg14-like
IPR006510,IPR006511,IPR007818	9	30444	0	1412	-7.9528e-11	1	1	Zinc finger, Lateral Root Primordium type 1 | Lateral Root Primordium type 1, C-terminal | Protein of unknown function DUF702
IPR006693	2	30451	0	1412	-4.31845e-11	1	1	AB-hydrolase-associated lipase region
IPR000409,IPR017986,IPR019782	1	30452	0	1412	-2.37306e-11	1	1	BEACH domain | WD40-repeat-containing domain; WD40 repeat-like-containing domain; WD40/YVTN repeat-like-containing domain | WD40 repeat 2; WD40 repeat, subgroup; WD40 repeat
IPR013961	1	30452	0	1412	-2.37306e-11	1	1	RAI1-like
IPR006694	12	30441	0	1412	-2.31295e-11	1	1	Fatty acid hydroxylase
IPR006696	1	30452	0	1412	-2.37306e-11	1	1	Protein of unknown function DUF423
IPR000999,IPR001159	2	30451	0	1412	-4.31845e-11	1	1	Ribonuclease III | Double-stranded RNA-binding; Double-stranded RNA-binding-like
IPR001000,IPR013781	5	30448	0	1412	-4.72327e-11	1	1	Glycoside hydrolase, family 10 | Glycoside hydrolase, subgroup, catalytic core; Glycoside hydrolase, superfamily
IPR002938,IPR010971,IPR018168	1	30452	0	1412	-2.37306e-11	1	1	Monooxygenase, FAD-binding; Aromatic-ring hydroxylase-like | Ubiquinone biosynthesis hydroxylase, UbiH/UbiF/VisC/COQ6 | Ubiquinone biosynthesis hydroxylase, UbiH/UbiF/VisC/COQ6, conserved site
IPR008928,IPR016518	1	30452	0	1412	-2.37306e-11	1	1	Six-hairpin glycosidase-like | Alpha-L-fucosidase
IPR002189,IPR017865	1	30452	0	1412	-2.37306e-11	1	1	WASH complex, F-actin capping protein, alpha subunit | F-actin capping protein, alpha subunit, conserved site
IPR000918	1	30452	0	1412	-2.37306e-11	1	1	Isocitrate lyase/phosphorylmutase; Pyruvate/Phosphoenolpyruvate kinase
IPR008610	1	30452	0	1412	-2.37306e-11	1	1	Eukaryotic rRNA processing
IPR005067,IPR005803,IPR012348	2	30451	0	1412	-4.31845e-11	1	1	Fatty acid desaturase, type 2 | Stearoyl-ACP desaturase, conserved site | Ribonucleotide reductase-related; Ferritin/ribonucleotide reductase-like
IPR000504,IPR002344,IPR006630,IPR012677	1	30452	0	1412	-2.37306e-11	1	1	RNA recognition motif domain | Lupus La protein | RNA-binding protein Lupus La; Winged helix-turn-helix transcription repressor DNA-binding | Nucleotide-binding, alpha-beta plait
IPR006311	1	30452	0	1412	-2.37306e-11	1	1	Twin-arginine translocation pathway, signal sequence
IPR000679,IPR010399,IPR010402,IPR013088	2	30451	0	1412	-4.31845e-11	1	1	Zinc finger, GATA-type | Tify | CCT domain | Zinc finger, NHR/GATA-type
IPR007033	7	30446	0	1412	-1.24832e-11	1	1	Golgin, RAB6-interacting
IPR001650,IPR011545,IPR012961	1	30452	0	1412	-2.37306e-11	1	1	Helicase, C-terminal | DNA/RNA helicase, DEAD/DEAH box type, N-terminal; DEAD-like helicase | DSH, C-terminal
IPR013210	3	30450	0	1412	-2.81237e-11	1	1	Leucine-rich repeat-containing N-terminal, type 2
IPR013217	1	30452	0	1412	-2.37306e-11	1	1	Methyltransferase type 12
IPR013216	31	30422	0	1412	-8.32392e-11	1	1	Methyltransferase type 11
IPR001236,IPR001252,IPR011274,IPR022383	3	30450	0	1412	-2.81237e-11	1	1	Lactate/malate dehydrogenase, N-terminal; NAD(P)-binding domain | Malate dehydrogenase, active site | Malate dehydrogenase, NAD-dependent, cytosolic; Malate dehydrogenase, type 2; L-lactate/malate dehydrogenase | Lactate/malate dehydrogenase, C-terminal; Lactate dehydrogenase/glycoside hydrolase, family 4, C-terminal
IPR013219	1	30452	0	1412	-2.37306e-11	1	1	Ribosomal protein S27/S33, mitochondrial
IPR000851,IPR005324,IPR013810	1	30452	0	1412	-2.37306e-11	1	1	Ribosomal protein S5 | Ribosomal protein S5, C-terminal; Ribosomal protein S5 domain 2-type fold, subgroup; Ribosomal protein S5 domain 2-type fold | Ribosomal protein S5, N-terminal; Double-stranded RNA-binding-like
IPR010926	1	30452	0	1412	-2.37306e-11	1	1	Myosin tail 2
IPR000819,IPR022227	1	30452	0	1412	-2.37306e-11	1	1	Peptidase M17, leucyl aminopeptidase, C-terminal | Protein of unknown function DUF3754
IPR012163	1	30452	0	1412	-2.37306e-11	1	1	Sialyltransferase; Glycosyl transferase, family 29
IPR005999,IPR018483,IPR018484,IPR018485	1	30452	0	1412	-2.37306e-11	1	1	Glycerol kinase; Carbohydrate kinase, FGGY | Carbohydrate kinase, FGGY, conserved site | Carbohydrate kinase, FGGY, N-terminal | Carbohydrate kinase, FGGY, C-terminal
IPR016689	1	30452	0	1412	-2.37306e-11	1	1	ESCRT-2 complex, Snf8; EAP30
IPR006094,IPR012951,IPR016168	3	30450	0	1412	-2.81237e-11	1	1	FAD linked oxidase, N-terminal; FAD-binding, type 2 | Berberine/berberine-like | FAD-linked oxidase, FAD-binding, subdomain 2
IPR003137,IPR006210,IPR009030,IPR013032,IPR018097	2	30451	0	1412	-4.31845e-11	1	1	Protease-associated domain, PA | Epidermal growth factor-like | Growth factor, receptor | EGF-like region, conserved site | EGF-like calcium-binding, conserved site
IPR003016,IPR011053,IPR017453	3	30450	0	1412	-2.81237e-11	1	1	2-oxo acid dehydrogenase, lipoyl-binding site | Single hybrid motif | Glycine cleavage H-protein, subgroup; Glycine cleavage H-protein
IPR000910,IPR001606	4	30449	0	1412	-3.96348e-11	1	1	High mobility group, HMG1/HMG2; High mobility group, superfamily | ARID/BRIGHT DNA-binding domain
IPR011616,IPR018524	1	30452	0	1412	-2.37306e-11	1	1	bZIP transcription factor, bZIP-1; Basic-leucine zipper (bZIP) transcription factor | DNA/RNA non-specific endonuclease, active site
IPR003465	1	30452	0	1412	-2.37306e-11	1	1	Proteinase inhibitor I20, Pin2
IPR008271,IPR013210,IPR017441,IPR017442	2	30451	0	1412	-4.31845e-11	1	1	Serine/threonine-protein kinase, active site | Leucine-rich repeat-containing N-terminal, type 2 | Protein kinase, ATP binding site | Serine/threonine-protein kinase-like domain; Protein kinase, catalytic domain; Protein kinase-like domain
IPR000626,IPR011943	1	30452	0	1412	-2.37306e-11	1	1	Ubiquitin; Ubiquitin supergroup | HAD-superfamily hydrolase, subfamily IIID; NLI interacting factor
IPR001841,IPR003105,IPR011011,IPR017907,IPR018957,IPR019786,IPR019787	1	30452	0	1412	-2.37306e-11	1	1	Zinc finger, RING-type | SRA-YDG | Zinc finger, FYVE/PHD-type; Zinc finger, RING/FYVE/PHD-type | Zinc finger, RING-type, conserved site | Zinc finger, C3HC4 RING-type; Zinc finger, RING/FYVE/PHD-type | Zinc finger, PHD-type, conserved site | Zinc finger, PHD-finger; Zinc finger, PHD-type
IPR002290,IPR003613,IPR006016,IPR008271,IPR017441,IPR020635	1	30452	0	1412	-2.37306e-11	1	1	Serine/threonine-protein kinase domain; Serine/threonine-protein kinase-like domain; Protein kinase, catalytic domain; Protein kinase-like domain | U box domain; Zinc finger, RING/FYVE/PHD-type | UspA; Rossmann-like alpha/beta/alpha sandwich fold | Serine/threonine-protein kinase, active site | Protein kinase, ATP binding site | Tyrosine-protein kinase, catalytic domain; Serine-threonine/tyrosine…
IPR017088	11	30442	0	1412	-1.77062e-11	1	1	Wax synthase; Membrane bound O-acyl transferase, MBOAT
IPR017089	2	30451	0	1412	-4.31845e-11	1	1	Splicing factor 3B, subunit 5; Splicing factor 3B subunit 5/RDS3 complex subunit 10
IPR002893,IPR007320	1	30452	0	1412	-2.37306e-11	1	1	Zinc finger, MYND-type | Programmed cell death protein 2, C-terminal
IPR006035,IPR020855	1	30452	0	1412	-2.37306e-11	1	1	Ureohydrolase | Ureohydrolase, manganese-binding site
IPR021717	1	30452	0	1412	-2.37306e-11	1	1	Nucleoporin Nup120/160
IPR013783	1	30452	0	1412	-2.37306e-11	1	1	Immunoglobulin-like fold
IPR021714	2	30451	0	1412	-4.31845e-11	1	1	Ribosome 60S biogenesis N-terminal
IPR000767,IPR002182,IPR015766	4	30449	0	1412	-3.96348e-11	1	1	Disease resistance protein | NB-ARC | Leucine-rich repeat-containing protein 40
IPR013784	1	30452	0	1412	-2.37306e-11	1	1	Carbohydrate-binding-like fold
IPR000330,IPR001650,IPR014001,IPR015194,IPR015195,IPR017884	2	30451	0	1412	-4.31845e-11	1	1	SNF2-related | Helicase, C-terminal | DEAD-like helicase | ATPase, nucleosome remodelling ISWI, HAND domain | SLIDE | SANT, eukarya; SANT domain, DNA binding; Homeodomain-related; Homeodomain-like
IPR002060,IPR008949,IPR019845	1	30452	0	1412	-2.37306e-11	1	1	Squalene/phytoene synthase | Terpenoid synthase | Squalene/phytoene synthase, conserved site
IPR001461,IPR008978,IPR016952	1	30452	0	1412	-2.37306e-11	1	1	Peptidase A1 | HSP20-like chaperone | Small heat shock protein, predicted, plant
IPR000157,IPR000767,IPR002182,IPR013591	1	30452	0	1412	-2.37306e-11	1	1	Toll-Interleukin receptor | Disease resistance protein | NB-ARC | Brevis radix-like domain
IPR013155,IPR014729,IPR014758,IPR015413	1	30452	0	1412	-2.37306e-11	1	1	Valyl/Leucyl/Isoleucyl-tRNA synthetase, class I, anticodon-binding; Aminoacyl-tRNA synthetase, class 1a, anticodon-binding | Rossmann-like alpha/beta/alpha sandwich fold | Methionyl-tRNA synthetase | Aminoacyl-tRNA synthetase, class I (M)
IPR000297,IPR001763	1	30452	0	1412	-2.37306e-11	1	1	Peptidyl-prolyl cis-trans isomerase, PpiC-type | Rhodanese-like
IPR002917,IPR019987	3	30450	0	1412	-2.81237e-11	1	1	GTP-binding domain, HSR1-related | GTP-binding protein, ribosome biogenesis, YsxC
IPR010686	5	30448	0	1412	-4.72327e-11	1	1	Protein of unknown function DUF1264
IPR003402,IPR003827,IPR006652,IPR011498,IPR015915	1	30452	0	1412	-2.37306e-11	1	1	Protein of unknown function Met10 | tRNA wybutosine-synthesizing protein | Kelch repeat type 1 | Kelch repeat type 2 | Kelch-type beta propeller; Galactose oxidase/kelch, beta-propeller
IPR004014,IPR006069,IPR006534,IPR008250,IPR018303	1	30452	0	1412	-2.37306e-11	1	1	ATPase, P-type cation-transporter, N-terminal | ATPase, P-type cation exchange, alpha subunit; ATPase, P-type, K/Mg/Cd/Cu/Zn/Na/Ca/Na/H-transporter | ATPase, P-type, plasma-membrane proton-efflux; ATPase, P-type, H+ transporting proton pump; ATPase, P-type, K/Mg/Cd/Cu/Zn/Na/Ca/Na/H-transporter | ATPase, P-type, ATPase-associated domain | ATPase, P-type phosphorylation site
IPR000905,IPR022450	1	30452	0	1412	-2.37306e-11	1	1	Peptidase M22, glycoprotease | Peptidase M22, O-sialoglycoprotein peptidase; Peptidase M22, glycoprotease, subgroup
IPR003604,IPR007087	1	30452	0	1412	-2.37306e-11	1	1	Zinc finger, U1-type | Zinc finger, C2H2-type; Zinc finger, C2H2-like
IPR000380,IPR001878,IPR003601,IPR003602,IPR006171,IPR010666,IPR013497,IPR013498,IPR013824,IPR013826	1	30452	0	1412	-2.37306e-11	1	1	DNA topoisomerase, type IA | Zinc finger, CCHC-type | DNA topoisomerase, type IA, domain 2 | DNA topoisomerase, type IA, DNA-binding | Toprim domain | Zinc finger, GRF-type | DNA topoisomerase, type IA, central | DNA topoisomerase, type IA, zn finger | DNA topoisomerase, type IA, central region, subdomain 1 | DNA topoisomerase, type IA, central region, subdomain 3
IPR000061,IPR000467	1	30452	0	1412	-2.37306e-11	1	1	SWAP/Surp | D111/G-patch
IPR001790	3	30450	0	1412	-2.81237e-11	1	1	Ribosomal protein L10/acidic P0
IPR000717,IPR011991,IPR013143	1	30452	0	1412	-2.37306e-11	1	1	Proteasome component (PCI) domain | Winged helix-turn-helix transcription repressor DNA-binding | PCI/PINT associated module
IPR004518,IPR009039,IPR011394	1	30452	0	1412	-2.37306e-11	1	1	NTP pyrophosphohydrolase MazG, putative catalytic core | EAR | NTP Pyrophosphohydrolase MazG-related, RS21-C6
IPR001731,IPR013785	2	30451	0	1412	-4.31845e-11	1	1	Tetrapyrrole biosynthesis, porphobilinogen synthase | Aldolase-type TIM barrel
IPR001944,IPR002902	1	30452	0	1412	-2.37306e-11	1	1	Glycoside hydrolase, family 35 | Gnk2-homologous domain
IPR003473,IPR003808	1	30452	0	1412	-2.37306e-11	1	1	Quinolinate synthetase A | Fe-S metabolism associated domain, SufE-like
IPR003103,IPR019955	3	30450	0	1412	-2.81237e-11	1	1	Apoptosis regulator, Bcl-2 protein, BAG | Ubiquitin supergroup
IPR019153	1	30452	0	1412	-2.37306e-11	1	1	DDRGK domain containing protein
IPR019150	2	30451	0	1412	-4.31845e-11	1	1	Vesicle transport protein, Use1
IPR005256,IPR005801,IPR006805,IPR015890	3	30450	0	1412	-2.81237e-11	1	1	Anthranilate synthase component I, PabB-like; Anthranilate synthase component I | ADC synthase | Anthranilate synthase component I, N-terminal | Chorismate binding, C-terminal
IPR019155	1	30452	0	1412	-2.37306e-11	1	1	Uncharacterised protein family FPL
IPR007863,IPR011237,IPR011765	1	30452	0	1412	-2.37306e-11	1	1	Peptidase M16, C-terminal | Peptidase M16, core; Metalloenzyme, LuxS/M16 peptidase-like, metal-binding | Peptidase M16, N-terminal
IPR000873,IPR011904,IPR020845	1	30452	0	1412	-2.37306e-11	1	1	AMP-dependent synthetase/ligase | Acetate-CoA ligase | AMP-binding, conserved site
IPR001245,IPR001610,IPR008271,IPR013767,IPR017441	1	30452	0	1412	-2.37306e-11	1	1	Serine-threonine/tyrosine-protein kinase; Protein kinase, catalytic domain; Protein kinase-like domain | PAC motif | Serine/threonine-protein kinase, active site | PAS fold; PAS | Protein kinase, ATP binding site
IPR005834,IPR011949	1	30452	0	1412	-2.37306e-11	1	1	Haloacid dehalogenase-like hydrolase | HAD-superfamily hydrolase, subfamily IA, REG-2-like; HAD-superfamily hydrolase, subfamily IA, variant 1
IPR008139	1	30452	0	1412	-2.37306e-11	1	1	Saposin B
IPR006213,IPR006214	3	30450	0	1412	-2.81237e-11	1	1	Bax inhibitor 1, conserved site | Inhibitor of apoptosis-promoting Bax1-related
IPR001164,IPR001849,IPR002110,IPR004148,IPR011993,IPR020683	4	30449	0	1412	-3.96348e-11	1	1	Arf GTPase activating protein | Pleckstrin homology domain | Ankyrin repeat | BAR | Pleckstrin homology-type | Ankyrin repeat-containing domain
IPR004160	1	30452	0	1412	-2.37306e-11	1	1	Translation elongation factor EFTu/EF1A, C-terminal; Translation elongation factor EF1A/initiation factor IF2gamma, C-terminal
IPR007143,IPR017898,IPR017899	2	30451	0	1412	-4.31845e-11	1	1	Vacuolar protein sorting-associated, VPS28 | Vacuolar protein sorting-associated, VPS28, N-terminal | Vacuolar protein sorting-associated, VPS28, C-terminal
IPR000941,IPR020809,IPR020810,IPR020811	3	30450	0	1412	-2.81237e-11	1	1	Enolase | Enolase, conserved site | Enolase, C-terminal | Enolase, N-terminal
IPR015527	3	30450	0	1412	-2.81237e-11	1	1	Peptidase C26, gamma-glutamyl hydrolase; Peptidase C26
IPR001650,IPR002464,IPR003029,IPR007502,IPR011545,IPR011709	1	30452	0	1412	-2.37306e-11	1	1	Helicase, C-terminal | DNA/RNA helicase, ATP-dependent, DEAH-box type, conserved site | Ribosomal protein S1, RNA-binding domain; RNA-binding domain, S1; Nucleic acid-binding, OB-fold; Nucleic acid-binding, OB-fold-like | Helicase-associated domain | DNA/RNA helicase, DEAD/DEAH box type, N-terminal; DEAD-like helicase | Domain of unknown function DUF1605
IPR002044,IPR003385,IPR013781,IPR013783	1	30452	0	1412	-2.37306e-11	1	1	Glycoside hydrolase, carbohydrate-binding; Carbohydrate-binding-like fold | Glycoside hydrolase, family 77 | Glycoside hydrolase, subgroup, catalytic core; Glycoside hydrolase, superfamily | Immunoglobulin-like fold
IPR006595	1	30452	0	1412	-2.37306e-11	1	1	CTLH, C-terminal LisH motif
IPR006904,IPR019557	1	30452	0	1412	-2.37306e-11	1	1	Protein of unknown function DUF716, TMEM45 | Aminotransferase-like, plant mobile domain
IPR004304	2	30451	0	1412	-4.31845e-11	1	1	Acetamidase/Formamidase
IPR004307	1	30452	0	1412	-2.37306e-11	1	1	TspO/MBR-related protein
IPR003029,IPR003107,IPR008847	1	30452	0	1412	-2.37306e-11	1	1	Ribosomal protein S1, RNA-binding domain; RNA-binding domain, S1; Nucleic acid-binding, OB-fold; Nucleic acid-binding, OB-fold-like | RNA-processing protein, HAT helix | Suppressor of forked
IPR003162,IPR009072	1	30452	0	1412	-2.37306e-11	1	1	Transcription factor TAFII-31 | Histone-fold
IPR002023,IPR012335	1	30452	0	1412	-2.37306e-11	1	1	NADH:ubiquinone oxidoreductase, 24kDa subunit | Thioredoxin fold; Thioredoxin-like fold
IPR019481	2	30451	0	1412	-4.31845e-11	1	1	Transcription factor TFIIIC, tau55-related
IPR011046,IPR011387,IPR013979	1	30452	0	1412	-2.37306e-11	1	1	WD40 repeat-like-containing domain; WD40/YVTN repeat-like-containing domain | Translation initiation factor 2A | Translation initiation factor 2A, beta propellor-like domain
IPR019376	1	30452	0	1412	-2.37306e-11	1	1	Myeloid leukemia factor
IPR009668	1	30452	0	1412	-2.37306e-11	1	1	RNA polymerase I associated factor, A49-like
IPR000185,IPR001841,IPR011115,IPR011116,IPR011130,IPR014018,IPR017986,IPR019782,IPR020472,IPR020937	1	30452	0	1412	-2.37306e-11	1	1	SecA protein | Zinc finger, RING-type | SecA DEAD-like, N-terminal | SecA Wing/Scaffold | SecA preprotein, cross-linking domain | SecA motor DEAD | WD40-repeat-containing domain; WD40 repeat-like-containing domain; WD40/YVTN repeat-like-containing domain | WD40 repeat 2; WD40 repeat, subgroup; WD40 repeat | G-protein beta WD-40 repeat | SecA conserved site
IPR019371	1	30452	0	1412	-2.37306e-11	1	1	Uncharacterised protein domain KxDL
IPR012438	9	30444	0	1412	-7.9528e-11	1	1	Protein of unknown function DUF1639
IPR012439	2	30451	0	1412	-4.31845e-11	1	1	Coiled-coil domain-containing protein 90
IPR010977,IPR015421,IPR015422,IPR015424,IPR021115	1	30452	0	1412	-2.37306e-11	1	1	Aromatic-L-amino-acid decarboxylase; Pyridoxal phosphate-dependent decarboxylase | Pyridoxal phosphate-dependent transferase, major region, subdomain 1 | Pyridoxal phosphate-dependent transferase, major region, subdomain 2 | Pyridoxal phosphate-dependent transferase, major domain | Pyridoxal-phosphate binding site
IPR019379	1	30452	0	1412	-2.37306e-11	1	1	Gamma-secretase aspartyl protease complex, presenilin enhancer-2 subunit
IPR004313,IPR010399,IPR018467	2	30451	0	1412	-4.31845e-11	1	1	Acireductone dioxygenase ARD family | Tify | CO/COL/TOC1, conserved site
IPR004333,IPR017238	3	30450	0	1412	-2.81237e-11	1	1	Transcription factor, SBP-box | Squamosa promoter-binding protein
IPR001133	2	30451	0	1412	-4.31845e-11	1	1	NADH-ubiquinone oxidoreductase chain 4L/K
IPR001602	1	30452	0	1412	-2.37306e-11	1	1	Uncharacterised protein family UPF0047
IPR006958	1	30452	0	1412	-2.37306e-11	1	1	Mak16 protein
IPR001926,IPR005966	1	30452	0	1412	-2.37306e-11	1	1	Pyridoxal phosphate-dependent enzyme, beta subunit | Pyridoxal phosphate-dependent deaminase
IPR001878,IPR004365,IPR004591,IPR007199,IPR012340,IPR013955	2	30451	0	1412	-4.31845e-11	1	1	Zinc finger, CCHC-type | Nucleic acid binding, OB-fold, tRNA/helicase-type | Replication factor-a protein 1 Rpa1 | Replication factor-A protein 1, N-terminal | Nucleic acid-binding, OB-fold; Nucleic acid-binding, OB-fold-like | Replication factor A, C-terminal
IPR005019,IPR011257	7	30446	0	1412	-1.24832e-11	1	1	Methyladenine glycosylase | DNA glycosylase
IPR002655,IPR009075,IPR012258	1	30452	0	1412	-2.37306e-11	1	1	Acyl-CoA oxidase, C-terminal | Acyl-CoA dehydrogenase/oxidase C-terminal | Acyl-CoA oxidase
IPR001732,IPR014026,IPR014027,IPR017476	2	30451	0	1412	-4.31845e-11	1	1	UDP-glucose/GDP-mannose dehydrogenase, N-terminal; NAD(P)-binding domain | UDP-glucose/GDP-mannose dehydrogenase, dimerisation; 6-phosphogluconate dehydrogenase, C-terminal-like | UDP-glucose/GDP-mannose dehydrogenase, C-terminal | Nucleotide sugar dehydrogenase
IPR006671,IPR012389	1	30452	0	1412	-2.37306e-11	1	1	Cyclin, N-terminal | Cyclin P/U; Cyclin PHO80-like
IPR000048,IPR001609,IPR002710,IPR003593,IPR004009,IPR018444	1	30452	0	1412	-2.37306e-11	1	1	IQ motif, EF-hand binding site | Myosin head, motor domain | Dilute | ATPase, AAA+ type, core | Myosin, N-terminal, SH3-like | Dil domain
IPR001752,IPR010544	1	30452	0	1412	-2.37306e-11	1	1	Kinesin, motor domain | Kinesin-related conserved domain
IPR019498	1	30452	0	1412	-2.37306e-11	1	1	MENTAL domain
IPR004788	3	30450	0	1412	-2.81237e-11	1	1	Ribose 5-phosphate isomerase, type A
IPR000504,IPR006536,IPR012677	1	30452	0	1412	-2.37306e-11	1	1	RNA recognition motif domain | HnRNP-L/PTB/hephaestus splicing factor | Nucleotide-binding, alpha-beta plait
IPR011205	1	30452	0	1412	-2.37306e-11	1	1	Uncharacterised conserved protein UCP015417, vWA
IPR003579,IPR005225	47	30406	0	1412	-1.87693e-10	1	1	Ras small GTPase, Rab type; Small GTPase; Ras GTPase; Ras | Small GTP-binding protein domain
IPR005788,IPR011679,IPR017937	1	30452	0	1412	-2.37306e-11	1	1	Disulphide isomerase; Thioredoxin domain; Thioredoxin-like; Thioredoxin fold; Thioredoxin-like fold | Endoplasmic reticulum, protein ERp29, C-terminal | Thioredoxin, conserved site
IPR001709,IPR008333,IPR012146,IPR015701	4	30449	0	1412	-3.96348e-11	1	1	Flavoprotein pyridine nucleotide cytochrome reductase; Oxidoreductase FAD/NAD(P)-binding | Oxidoreductase, FAD-binding domain; Ferredoxin reductase-type FAD-binding domain; Riboflavin synthase-like beta-barrel | Ferredoxin--NADP reductase | Ferredoxin Reductase
IPR006921,IPR007701,IPR016024	1	30452	0	1412	-2.37306e-11	1	1	Interferon-related developmental regulator, C-terminal | Interferon-related developmental regulator, N-terminal | Armadillo-type fold
IPR000594,IPR006285,IPR009036	1	30452	0	1412	-2.37306e-11	1	1	UBA/THIF-type NAD/FAD binding fold | E1-like protein-activating enzyme Gsa7p/Apg7p | Molybdenum cofactor biosynthesis, MoeB; NAD(P)-binding domain
IPR004323,IPR011322	1	30452	0	1412	-2.37306e-11	1	1	Divalent ion tolerance protein, CutA1 | Nitrogen regulatory PII-like, alpha/beta
IPR009003,IPR015724	1	30452	0	1412	-2.37306e-11	1	1	Peptidase cysteine/serine, trypsin-like | Serine endopeptidase DegP2
IPR017441,IPR017442	6	30447	0	1412	-6.74664e-11	1	1	Protein kinase, ATP binding site | Serine/threonine-protein kinase-like domain; Protein kinase, catalytic domain; Protein kinase-like domain
IPR014401,IPR018282	1	30452	0	1412	-2.37306e-11	1	1	Ribosomal protein S6, eukaryotic; Ribosomal protein S6e | Ribosomal protein S6e, conserved site
IPR002290,IPR003613,IPR017441,IPR020635	1	30452	0	1412	-2.37306e-11	1	1	Serine/threonine-protein kinase domain; Serine/threonine-protein kinase-like domain; Protein kinase, catalytic domain; Protein kinase-like domain | U box domain; Zinc finger, RING/FYVE/PHD-type | Protein kinase, ATP binding site | Tyrosine-protein kinase, catalytic domain; Serine-threonine/tyrosine-protein kinase; Protein kinase, catalytic domain; Protein kinase-like domain
IPR002035	3	30450	0	1412	-2.81237e-11	1	1	von Willebrand factor, type A
IPR002784	2	30451	0	1412	-4.31845e-11	1	1	Ribosomal protein L14
IPR004841,IPR015606	7	30446	0	1412	-1.24832e-11	1	1	Amino acid permease domain | Cationic amino acid transporter; Amino acid/polyamine transporter I
IPR006073,IPR006169,IPR014100	1	30452	0	1412	-2.37306e-11	1	1	GTP1/OBG; GTP-binding domain, HSR1-related | GTP1/OBG subdomain | GTP-binding protein Obg/CgtA
IPR004888,IPR008928	2	30451	0	1412	-4.31845e-11	1	1	Glycoside hydrolase, family 63 | Six-hairpin glycosidase-like
IPR000756,IPR001206,IPR016961	4	30449	0	1412	-3.96348e-11	1	1	Diacylglycerol kinase, accessory domain | Diacylglycerol kinase, catalytic domain | Diacylglycerol kinase, plant
IPR003923	1	30452	0	1412	-2.37306e-11	1	1	Transcription initiation factor TFIID, 23-30kDa subunit
IPR001663,IPR017941	1	30452	0	1412	-2.37306e-11	1	1	Aromatic-ring-hydroxylating dioxygenase, alpha subunit | Rieske [2Fe-2S] iron-sulphur domain
IPR000742,IPR001577,IPR006210,IPR013032,IPR013111	1	30452	0	1412	-2.37306e-11	1	1	Epidermal growth factor-like, type 3 | Peptidase M8, leishmanolysin | Epidermal growth factor-like | EGF-like region, conserved site | EGF, extracellular
IPR001313,IPR010264,IPR011989	1	30452	0	1412	-2.37306e-11	1	1	Pumilio RNA-binding repeat | Plant self-incompatibility S1 | Armadillo-like helical; Armadillo-type fold
IPR012340,IPR019978,IPR019979	3	30450	0	1412	-2.81237e-11	1	1	Nucleic acid-binding, OB-fold; Nucleic acid-binding, OB-fold-like | Ribosomal protein S17, archaeal; Ribosomal protein S17 | Ribosomal protein S17, conserved site
IPR005786	1	30452	0	1412	-2.37306e-11	1	1	Branched-chain amino acid aminotransferase II; Aminotransferase, class IV
IPR003137,IPR007365,IPR007484	2	30451	0	1412	-4.31845e-11	1	1	Protease-associated domain, PA | Transferrin receptor-like, dimerisation domain | Peptidase M28
IPR014472	2	30451	0	1412	-4.31845e-11	1	1	Choline/ethanolamine phosphotransferase; CDP-alcohol phosphatidyltransferase
IPR001098,IPR002298,IPR002562	2	30451	0	1412	-4.31845e-11	1	1	DNA-directed DNA polymerase, family A, palm domain | DNA polymerase A | 3'-5' exonuclease; Ribonuclease H-like
IPR017187	1	30452	0	1412	-2.37306e-11	1	1	Ethylene-insensitive 2; Natural resistance-associated macrophage protein
IPR003959,IPR003960,IPR011546	1	30452	0	1412	-2.37306e-11	1	1	ATPase, AAA-type, core; ATPase, AAA+ type, core | ATPase, AAA-type, conserved site | Peptidase M41, FtsH extracellular
IPR002035,IPR010734,IPR013989,IPR018029	1	30452	0	1412	-2.37306e-11	1	1	von Willebrand factor, type A | Copine | Development/cell death domain | C2 membrane targeting protein; C2 calcium-dependent membrane targeting; C2 calcium/lipid-binding domain, CaLB
IPR002791,IPR016949	3	30450	0	1412	-2.81237e-11	1	1	Domain of unknown function DUF89 | Uncharacterised conserved protein UCP030210
IPR001245,IPR008271,IPR017441,IPR017442	3	30450	0	1412	-2.81237e-11	1	1	Serine-threonine/tyrosine-protein kinase; Protein kinase, catalytic domain; Protein kinase-like domain | Serine/threonine-protein kinase, active site | Protein kinase, ATP binding site | Serine/threonine-protein kinase-like domain; Protein kinase, catalytic domain; Protein kinase-like domain
IPR006056,IPR013813,IPR019897	1	30452	0	1412	-2.37306e-11	1	1	YjgF-like protein; Endoribonuclease L-PSP | Endoribonuclease L-PSP/chorismate mutase-like | YjgF-like protein, conserved site
IPR000918,IPR006254,IPR018523	1	30452	0	1412	-2.37306e-11	1	1	Isocitrate lyase/phosphorylmutase; Pyruvate/Phosphoenolpyruvate kinase | Isocitrate lyase | Isocitrate lyase/phosphorylmutase, conserved site
IPR001440,IPR011990,IPR013026,IPR021183	1	30452	0	1412	-2.37306e-11	1	1	Tetratricopeptide TPR-1; Tetratricopeptide repeat | Tetratricopeptide-like helical | Tetratricopeptide repeat-containing | Alpha-acetyltransferase 15, NatA
IPR006692,IPR016453,IPR017986,IPR019782,IPR020472	1	30452	0	1412	-2.37306e-11	1	1	Coatomer, WD associated region | Coatomer, beta' subunit | WD40-repeat-containing domain; WD40 repeat-like-containing domain; WD40/YVTN repeat-like-containing domain | WD40 repeat 2; WD40 repeat, subgroup; WD40 repeat | G-protein beta WD-40 repeat
IPR000439,IPR012678,IPR020925	2	30451	0	1412	-4.31845e-11	1	1	Ribosomal protein L15e | Ribosomal protein L23/L15e; Nucleotide-binding, alpha-beta plait | Ribosomal protein L15e, conserved site
IPR001351,IPR004044,IPR004087,IPR005703,IPR009019	3	30450	0	1412	-2.81237e-11	1	1	Ribosomal protein S3, C-terminal | K Homology, type 2 | K Homology | Ribosomal protein S3, eukaryotic/archaeal | K Homology, prokaryotic type; K homology domain-like, alpha/beta
IPR005979,IPR016040	3	30450	0	1412	-2.81237e-11	1	1	Light-dependent protochlorophyllide reductase; Glucose/ribitol dehydrogenase; Short-chain dehydrogenase/reductase SDR | NAD(P)-binding domain
IPR003293,IPR020084,IPR020476	1	30452	0	1412	-2.37306e-11	1	1	Nudix hydrolase 6-like | NUDIX hydrolase, conserved site | NUDIX hydrolase; NUDIX hydrolase domain; NUDIX hydrolase domain-like
IPR000212,IPR014808	1	30452	0	1412	-2.37306e-11	1	1	DNA helicase, UvrD/REP type | DNA replication factor Dna2
IPR013260	1	30452	0	1412	-2.37306e-11	1	1	mRNA splicing factor SYF2
IPR014718,IPR015443	4	30449	0	1412	-3.96348e-11	1	1	Glycoside hydrolase-type carbohydrate-binding, subgroup; Glycoside hydrolase-type carbohydrate-binding | Aldose 1-epimerase, subgroup; Aldose 1-epimerase
IPR004655,IPR013747,IPR013751,IPR016039	1	30452	0	1412	-2.37306e-11	1	1	Beta-ketoacyl-acyl carrier protein synthase III (FabH) | 3-Oxoacyl-[acyl-carrier-protein (ACP)] synthase III C-terminal | 3-Oxoacyl-[acyl-carrier-protein (ACP)] synthase III | Thiolase-like
IPR017399,IPR017986,IPR019782,IPR020472	1	30452	0	1412	-2.37306e-11	1	1	WD repeat protein 23 | WD40-repeat-containing domain; WD40 repeat-like-containing domain; WD40/YVTN repeat-like-containing domain | WD40 repeat 2; WD40 repeat, subgroup; WD40 repeat | G-protein beta WD-40 repeat
IPR002109,IPR004480,IPR013766	1	30452	0	1412	-2.37306e-11	1	1	Glutaredoxin | Monothiol glutaredoxin-related | Thioredoxin domain; Thioredoxin-like; Thioredoxin fold; Thioredoxin-like fold
IPR006683	8	30445	0	1412	-4.1228e-11	1	1	Thioesterase superfamily
IPR000403,IPR015433,IPR016024,IPR018936	2	30451	0	1412	-4.31845e-11	1	1	Phosphatidylinositol 3-/4-kinase, catalytic; Protein kinase-like domain | Phosphatidylinositol Kinase | Armadillo-type fold | Phosphatidylinositol 3/4-kinase, conserved site
IPR001611,IPR021720	2	30451	0	1412	-4.31845e-11	1	1	Leucine-rich repeat | Malectin
IPR006687	1	30452	0	1412	-2.37306e-11	1	1	Small GTPase SAR1-type; ARF/SAR superfamily
IPR001211,IPR013090,IPR016090	2	30451	0	1412	-4.31845e-11	1	1	Phospholipase A2, eukaryotic | Phospholipase A2, active site | Phospholipase A2
IPR017986,IPR019775,IPR019782,IPR022052	1	30452	0	1412	-2.37306e-11	1	1	WD40-repeat-containing domain; WD40 repeat-like-containing domain; WD40/YVTN repeat-like-containing domain | WD40 repeat, conserved site | WD40 repeat 2; WD40 repeat, subgroup; WD40 repeat | Histone-binding protein RBBP4
IPR001024,IPR001246,IPR013819,IPR020833,IPR020834	6	30447	0	1412	-6.74664e-11	1	1	Lipoxygenase, LH2; Lipase/lipooxygenase, PLAT/LH2 | Lipoxygenase, plant; Lipoxygenase | Lipoxygenase, C-terminal | Lipoxygenase, iron binding site | Lipoxygenase, conserved site
IPR000760,IPR020550,IPR020583	1	30452	0	1412	-2.37306e-11	1	1	Inositol monophosphatase | Inositol monophosphatase, conserved site | Inositol monophosphatase, metal-binding site
IPR011009,IPR016477	1	30452	0	1412	-2.37306e-11	1	1	Protein kinase-like domain | Fructosamine/Ketosamine-3-kinase
IPR001005,IPR017930,IPR019955	3	30450	0	1412	-2.81237e-11	1	1	SANT domain, DNA binding; Homeodomain-related; Homeodomain-like | Transcription regulator HTH, Myb-type, DNA-binding | Ubiquitin supergroup
IPR000572,IPR001199,IPR001709,IPR001834,IPR005066,IPR008333,IPR012137,IPR018506,IPR022407	2	30451	0	1412	-4.31845e-11	1	1	Oxidoreductase, molybdopterin-binding domain | Cytochrome b5 | Flavoprotein pyridine nucleotide cytochrome reductase; Oxidoreductase FAD/NAD(P)-binding | NADH:cytochrome b5 reductase (CBR) | Moybdenum cofactor oxidoreductase, dimerisation; Immunoglobulin E-set | Oxidoreductase, FAD-binding domain; Ferredoxin reductase-type FAD-binding domain; Riboflavin synthase-like beta-barrel | Nitrate reducta…
IPR007621	1	30452	0	1412	-2.37306e-11	1	1	Protein of unknown function DUF477
IPR000858,IPR001480,IPR003014,IPR006210,IPR008271,IPR017441,IPR017442	1	30452	0	1412	-2.37306e-11	1	1	S-locus glycoprotein | Bulb-type lectin domain | PAN-1 domain; Apple-like | Epidermal growth factor-like | Serine/threonine-protein kinase, active site | Protein kinase, ATP binding site | Serine/threonine-protein kinase-like domain; Protein kinase, catalytic domain; Protein kinase-like domain
IPR017984,IPR018125	1	30452	0	1412	-2.37306e-11	1	1	Chromo domain subgroup; Chromo domain; Chromo domain/shadow; Chromo domain-like | Chromo shadow, subgroup; Chromo shadow; Chromo domain/shadow; Chromo domain-like
IPR003780	1	30452	0	1412	-2.37306e-11	1	1	Heme A synthase/Protoheme IX farnesyltransferase
IPR003783	1	30452	0	1412	-2.37306e-11	1	1	Regulatory protein RecX
IPR007005	1	30452	0	1412	-2.37306e-11	1	1	XAP5 protein
IPR000623,IPR006001	1	30452	0	1412	-2.37306e-11	1	1	Shikimate kinase | Carbohydrate kinase, thermoresistant glucokinase
IPR000626,IPR001394,IPR018200,IPR019954	2	30451	0	1412	-4.31845e-11	1	1	Ubiquitin; Ubiquitin supergroup | Peptidase C19, ubiquitin carboxyl-terminal hydrolase 2 | Peptidase C19, ubiquitin carboxyl-terminal hydrolase 2, conserved site | Ubiquitin conserved site
IPR011056,IPR015927	2	30451	0	1412	-4.31845e-11	1	1	Peptidase S24/S26A/S26B/S26C, beta-ribbon domain | Peptidase S24/S26A/S26B/S26C
IPR013101,IPR013596	3	30450	0	1412	-2.81237e-11	1	1	Leucine-rich repeat 2 | FBD
IPR011042,IPR011659	2	30451	0	1412	-4.31845e-11	1	1	Six-bladed beta-propeller, TolB-like | WD40-like Beta Propeller
IPR000836,IPR001754,IPR004467,IPR014732,IPR018089	1	30452	0	1412	-2.37306e-11	1	1	Phosphoribosyltransferase | Orotidine 5'-phosphate decarboxylase domain; Ribulose-phosphate binding barrel; Aldolase-type TIM barrel | Orotate phosphoribosyl transferase, clade 1; Orotate phosphoribosyltransferase | Orotidine 5'-phosphate decarboxylase | Orotidine 5'-phosphate decarboxylase, active site
IPR007087,IPR022755	10	30443	0	1412	-5.59426e-11	1	1	Zinc finger, C2H2-type; Zinc finger, C2H2-like | Zinc finger, double-stranded RNA binding
IPR000232,IPR009938	1	30452	0	1412	-2.37306e-11	1	1	Heat shock factor (HSF)-type, DNA-binding; Winged helix-turn-helix transcription repressor DNA-binding | Interferon induced 35kDa, N-terminal
IPR007955	1	30452	0	1412	-2.37306e-11	1	1	Bystin
IPR017250	1	30452	0	1412	-2.37306e-11	1	1	Histone deacetylase complex, SAP18 subunit; Sin3 associated polypeptide p18
IPR007482	2	30451	0	1412	-4.31845e-11	1	1	Protein-tyrosine phosphatase-like, PTPLA
IPR010770	1	30452	0	1412	-2.37306e-11	1	1	SGT1
IPR010775	1	30452	0	1412	-2.37306e-11	1	1	Protein of unknown function DUF1365
IPR001650,IPR007529,IPR011545,IPR014014	1	30452	0	1412	-2.37306e-11	1	1	Helicase, C-terminal | Zinc finger, HIT-type | DNA/RNA helicase, DEAD/DEAH box type, N-terminal; DEAD-like helicase | RNA helicase, DEAD-box type, Q motif
IPR003034,IPR018276	1	30452	0	1412	-2.37306e-11	1	1	DNA-binding SAP | Ubiquitin ligase, Det1/DDB1-complexing
IPR003256,IPR005824,IPR005825,IPR008991	2	30451	0	1412	-4.31845e-11	1	1	Ribosomal protein L24 | KOW | Ribosomal protein L24/L26, conserved site | Translation protein SH3-like
IPR001606,IPR001965,IPR011011	1	30452	0	1412	-2.37306e-11	1	1	ARID/BRIGHT DNA-binding domain | Zinc finger, PHD-type | Zinc finger, FYVE/PHD-type; Zinc finger, RING/FYVE/PHD-type
IPR016695	2	30451	0	1412	-4.31845e-11	1	1	Purine 5'-nucleotidase; HAD-superfamily hydrolase, subfamily IG, 5'-nucleotidase
IPR016696	1	30452	0	1412	-2.37306e-11	1	1	TRAPP I complex, Trs31; Transport protein particle (TRAPP) component
IPR002290,IPR003527,IPR017441	4	30449	0	1412	-3.96348e-11	1	1	Serine/threonine-protein kinase domain; Serine/threonine-protein kinase-like domain; Protein kinase, catalytic domain; Protein kinase-like domain | MAP kinase, conserved site | Protein kinase, ATP binding site
IPR001611,IPR002290,IPR013210,IPR020635	12	30441	0	1412	-2.31295e-11	1	1	Leucine-rich repeat | Serine/threonine-protein kinase domain; Serine/threonine-protein kinase-like domain; Protein kinase, catalytic domain; Protein kinase-like domain | Leucine-rich repeat-containing N-terminal, type 2 | Tyrosine-protein kinase, catalytic domain; Serine-threonine/tyrosine-protein kinase; Protein kinase, catalytic domain; Protein kinase-like domain
IPR002655,IPR006090,IPR006091,IPR009100,IPR012258,IPR013786	1	30452	0	1412	-2.37306e-11	1	1	Acyl-CoA oxidase, C-terminal | Acyl-CoA oxidase/dehydrogenase, type 1; Acyl-CoA dehydrogenase/oxidase C-terminal | Acyl-CoA oxidase/dehydrogenase, central domain | Acyl-CoA dehydrogenase/oxidase | Acyl-CoA oxidase | Acyl-CoA dehydrogenase/oxidase, N-terminal
IPR000504,IPR000571,IPR001298,IPR012677,IPR013783,IPR014756	1	30452	0	1412	-2.37306e-11	1	1	RNA recognition motif domain | Zinc finger, CCCH-type | Filamin/ABP280 repeat; Filamin/ABP280 repeat-like | Nucleotide-binding, alpha-beta plait | Immunoglobulin-like fold | Immunoglobulin E-set
IPR001374,IPR001650,IPR007502,IPR011545,IPR020683	1	30452	0	1412	-2.37306e-11	1	1	Single-stranded nucleic acid binding R3H | Helicase, C-terminal | Helicase-associated domain | DNA/RNA helicase, DEAD/DEAH box type, N-terminal; DEAD-like helicase | Ankyrin repeat-containing domain
IPR000573,IPR015937	3	30450	0	1412	-2.81237e-11	1	1	Aconitase A/isopropylmalate dehydratase small subunit, swivel; Aconitase/3-isopropylmalate dehydratase, swivel | Aconitase/isopropylmalate dehydratase
IPR007010,IPR007012,IPR014492	1	30452	0	1412	-2.37306e-11	1	1	Poly(A) polymerase, RNA-binding domain; Nucleotidyltransferase, class I, C-terminal-like | Poly(A) polymerase, central domain | Poly(A) polymerase
IPR004193,IPR006047,IPR006048,IPR013783,IPR014756	2	30451	0	1412	-4.31845e-11	1	1	Glycoside hydrolase, family 13, N-terminal | Glycosyl hydrolase, family 13, catalytic domain; Glycoside hydrolase, subgroup, catalytic core; Glycoside hydrolase, superfamily | Alpha-amylase, C-terminal all beta; Glycosyl hydrolase, family 13, all-beta | Immunoglobulin-like fold | Immunoglobulin E-set
IPR000999,IPR001650,IPR003100,IPR011545	1	30452	0	1412	-2.37306e-11	1	1	Ribonuclease III | Helicase, C-terminal | Argonaute/Dicer protein, PAZ | DNA/RNA helicase, DEAD/DEAH box type, N-terminal; DEAD-like helicase
IPR001965,IPR011011,IPR019786	3	30450	0	1412	-2.81237e-11	1	1	Zinc finger, PHD-type | Zinc finger, FYVE/PHD-type; Zinc finger, RING/FYVE/PHD-type | Zinc finger, PHD-type, conserved site
IPR000089,IPR001078,IPR003016,IPR004167,IPR006257,IPR011053	3	30450	0	1412	-2.81237e-11	1	1	Biotin/lipoyl attachment | 2-oxoacid dehydrogenase acyltransferase, catalytic domain | 2-oxo acid dehydrogenase, lipoyl-binding site | E3 binding | Dihydrolipoamide acetyltransferase, long form | Single hybrid motif
IPR015216	1	30452	0	1412	-2.37306e-11	1	1	SANT associated
IPR000789	2	30451	0	1412	-4.31845e-11	1	1	Cyclin-dependent kinase, regulatory subunit
IPR000157,IPR000767,IPR001611,IPR002182,IPR003591	3	30450	0	1412	-2.81237e-11	1	1	Toll-Interleukin receptor | Disease resistance protein | Leucine-rich repeat | NB-ARC | Leucine-rich repeat, typical subtype
IPR000157,IPR000767,IPR001611,IPR002182,IPR003593	29	30424	0	1412	-1.3028e-10	1	1	Toll-Interleukin receptor | Disease resistance protein | Leucine-rich repeat | NB-ARC | ATPase, AAA+ type, core
IPR005263,IPR013785,IPR020624,IPR020625	2	30451	0	1412	-4.31845e-11	1	1	Dihydrodipicolinate synthase, DapA; Dihydrodipicolinate synthetase-like | Aldolase-type TIM barrel | Dihydrodipicolinate synthetase, conserved site | Dihydrodipicolinate synthetase, active site
IPR000903,IPR016181,IPR022676,IPR022677,IPR022678	1	30452	0	1412	-2.37306e-11	1	1	Myristoyl-CoA:protein N-myristoyltransferase | Acyl-CoA N-acyltransferase | Myristoyl-CoA:protein N-myristoyltransferase, N-terminal | Myristoyl-CoA:protein N-myristoyltransferase, C-terminal | Myristoyl-CoA:protein N-myristoyltransferase, conserved site
IPR002290,IPR004154,IPR006575,IPR008266,IPR017441,IPR020635	1	30452	0	1412	-2.37306e-11	1	1	Serine/threonine-protein kinase domain; Serine/threonine-protein kinase-like domain; Protein kinase, catalytic domain; Protein kinase-like domain | Anticodon-binding | RWD domain; Ubiquitin-conjugating enzyme/RWD-like | Tyrosine-protein kinase, active site | Protein kinase, ATP binding site | Tyrosine-protein kinase, catalytic domain; Serine-threonine/tyrosine-protein kinase; Protein kinase, cata…
IPR013216,IPR022238	1	30452	0	1412	-2.37306e-11	1	1	Methyltransferase type 11 | Uncharacterised protein family, methyltransferase, Williams-Beuren syndrome
IPR006040,IPR006041	3	30450	0	1412	-2.81237e-11	1	1	Allergen Ole e 1, conserved site | Pollen Ole e 1 allergen/extensin
IPR003029,IPR011488	2	30451	0	1412	-4.31845e-11	1	1	Ribosomal protein S1, RNA-binding domain; RNA-binding domain, S1; Nucleic acid-binding, OB-fold; Nucleic acid-binding, OB-fold-like | Translation initiation factor 2, alpha subunit
IPR013880	2	30451	0	1412	-4.31845e-11	1	1	Yos1-like
IPR004179,IPR013194	1	30452	0	1412	-2.37306e-11	1	1	Sec63 domain | Histone deacetylase interacting
IPR007699,IPR011990,IPR013026,IPR017447,IPR019734	1	30452	0	1412	-2.37306e-11	1	1	SGS | Tetratricopeptide-like helical | Tetratricopeptide repeat-containing | CS domain; CS-like domain; HSP20-like chaperone | Tetratricopeptide repeat
IPR001950,IPR005874	4	30449	0	1412	-3.96348e-11	1	1	Translation initiation factor SUI1 | Eukaryotic translation initiation factor SUI1
IPR001305	6	30447	0	1412	-6.74664e-11	1	1	Heat shock protein DnaJ, cysteine-rich domain
IPR006992,IPR008146,IPR008147	1	30452	0	1412	-2.37306e-11	1	1	Amidohydrolase 2 | Glutamine synthetase, catalytic domain; Glutamine synthetase/guanido kinase, catalytic domain | Glutamine synthetase, beta-Grasp
IPR000504,IPR002344,IPR006630,IPR009818,IPR012677	1	30452	0	1412	-2.37306e-11	1	1	RNA recognition motif domain | Lupus La protein | RNA-binding protein Lupus La; Winged helix-turn-helix transcription repressor DNA-binding | Ataxin-2, C-terminal | Nucleotide-binding, alpha-beta plait
IPR007157	1	30452	0	1412	-2.37306e-11	1	1	PspA/IM30
IPR004838,IPR004839,IPR015421	2	30451	0	1412	-4.31845e-11	1	1	Aminotransferases, class-I, pyridoxal-phosphate-binding site | Aminotransferase, class I/classII; Pyridoxal phosphate-dependent transferase, major domain | Pyridoxal phosphate-dependent transferase, major region, subdomain 1
IPR021384	1	30452	0	1412	-2.37306e-11	1	1	Mediator complex, subunit Med21
IPR002313,IPR004365,IPR016027,IPR018149	1	30452	0	1412	-2.37306e-11	1	1	Lysyl-tRNA synthetase, class II; Aminoacyl-tRNA synthetase, class II (D/K/N)-like | Nucleic acid binding, OB-fold, tRNA/helicase-type | Nucleic acid-binding, OB-fold-like | Lysyl-tRNA synthetase, class II, C-terminal; Aminoacyl-tRNA synthetase, class II (D/K/N); Aminoacyl-tRNA synthetase, class II
IPR005828,IPR005829,IPR020846	4	30449	0	1412	-3.96348e-11	1	1	General substrate transporter | Sugar transporter, conserved site | Major facilitator superfamily domain; Major facilitator superfamily domain, general substrate transporter
IPR000922,IPR001944,IPR006104,IPR010491,IPR013781,IPR019801	1	30452	0	1412	-2.37306e-11	1	1	D-galactoside/L-rhamnose binding SUEL lectin domain | Glycoside hydrolase, family 35 | Glycoside hydrolase, family 2, N-terminal domain; Galactose-binding domain-like | PRP1 splicing factor, N-terminal | Glycoside hydrolase, subgroup, catalytic core; Glycoside hydrolase, superfamily | Glycoside hydrolase, family 35, conserved site
IPR002048,IPR002067,IPR011992,IPR018108,IPR018247	3	30450	0	1412	-2.81237e-11	1	1	Calcium-binding EF-hand; EF-HAND 2 | Mitochondrial carrier protein | EF-hand-like domain | Mitochondrial substrate/solute carrier | EF-Hand 1, calcium-binding site
IPR001566,IPR002792,IPR016027	1	30452	0	1412	-2.37306e-11	1	1	23S rRNA methyltransferase/RumA; (Uracil-5)-methyltransferase | Deoxyribonuclease/rho motif-related TRAM | Nucleic acid-binding, OB-fold-like
IPR003959,IPR021911	2	30451	0	1412	-4.31845e-11	1	1	ATPase, AAA-type, core; ATPase, AAA+ type, core | ATPase family AAA domain-containing protein 3, domain of unknown function DUF3523
IPR002020,IPR003781,IPR005810,IPR005811,IPR016141,IPR016143,IPR017440,IPR017866	1	30452	0	1412	-2.37306e-11	1	1	Citrate synthase-like | CoA-binding; NAD(P)-binding domain | Succinyl-CoA ligase, alpha subunit | ATP-citrate lyase/succinyl-CoA ligase; Succinyl-CoA synthetase-like | Citrate synthase-like, core | Citrate synthase-like, small alpha subdomain | ATP-citrate lyase/succinyl-CoA ligase, active site | Succinyl-CoA synthetase, beta subunit, conserved site
IPR000022,IPR000438,IPR011762	1	30452	0	1412	-2.37306e-11	1	1	Carboxyl transferase | Acetyl-CoA carboxylase carboxyl transferase, beta subunit | Acetyl-coenzyme A carboxyltransferase, N-terminal
IPR001412,IPR002300,IPR004493,IPR009008,IPR013155,IPR014729	1	30452	0	1412	-2.37306e-11	1	1	Aminoacyl-tRNA synthetase, class I, conserved site | Aminoacyl-tRNA synthetase, class Ia | Leucyl-tRNA synthetase, class Ia, archaeal/eukaryotic cytosolic | Valyl/Leucyl/Isoleucyl-tRNA synthetase, class Ia, editing domain | Valyl/Leucyl/Isoleucyl-tRNA synthetase, class I, anticodon-binding; Aminoacyl-tRNA synthetase, class 1a, anticodon-binding | Rossmann-like alpha/beta/alpha sandwich fold
IPR001781	4	30449	0	1412	-3.96348e-11	1	1	Zinc finger, LIM-type
IPR004570	2	30451	0	1412	-4.31845e-11	1	1	CDP-diacylglycerol--glycerol-3-phosphate 3-phosphatidyltransferase; CDP-alcohol phosphatidyltransferase
IPR001214,IPR003105,IPR003606	2	30451	0	1412	-4.31845e-11	1	1	SET domain | SRA-YDG | Pre-SET zinc-binding sub-group; Pre-SET domain
IPR004855,IPR009088,IPR013028	3	30450	0	1412	-2.81237e-11	1	1	Transcription factor IIA, alpha/beta subunit | Transcription factor IIA, beta-barrel | Transcription factor IIA, alpha subunit, N-terminal; Transcription factor IIA, helical
IPR019167	1	30452	0	1412	-2.37306e-11	1	1	Topoisomerase II-associated protein PAT1
IPR000008,IPR013583	1	30452	0	1412	-2.37306e-11	1	1	C2 calcium-dependent membrane targeting; C2 calcium/lipid-binding domain, CaLB | Phosphoribosyltransferase C-terminal
IPR019165	1	30452	0	1412	-2.37306e-11	1	1	Peptidase M76, ATP23
IPR019164	1	30452	0	1412	-2.37306e-11	1	1	Protein of unknown function DUF2053, membrane
IPR019163	2	30451	0	1412	-4.31845e-11	1	1	THO complex, subunit 5
IPR019161	1	30452	0	1412	-2.37306e-11	1	1	Protein N-terminal glutamine amidohydrolase
IPR019160	2	30451	0	1412	-4.31845e-11	1	1	Exocyst complex, component Exoc1
IPR011650,IPR017439	7	30446	0	1412	-1.24832e-11	1	1	Peptidase M20, dimerisation | Amidohydrolase; Peptidase M20
IPR003593,IPR004582	1	30452	0	1412	-2.37306e-11	1	1	ATPase, AAA+ type, core | Checkpoint protein Rad24
IPR003604,IPR007087,IPR022755	1	30452	0	1412	-2.37306e-11	1	1	Zinc finger, U1-type | Zinc finger, C2H2-type; Zinc finger, C2H2-like | Zinc finger, double-stranded RNA binding
IPR006594,IPR006595,IPR017986,IPR019775,IPR019782	5	30448	0	1412	-4.72327e-11	1	1	LisH dimerisation motif | CTLH, C-terminal LisH motif | WD40-repeat-containing domain; WD40 repeat-like-containing domain; WD40/YVTN repeat-like-containing domain | WD40 repeat, conserved site | WD40 repeat 2; WD40 repeat, subgroup; WD40 repeat
IPR004193,IPR006047,IPR013783,IPR014756	1	30452	0	1412	-2.37306e-11	1	1	Glycoside hydrolase, family 13, N-terminal | Glycosyl hydrolase, family 13, catalytic domain; Glycoside hydrolase, subgroup, catalytic core; Glycoside hydrolase, superfamily | Immunoglobulin-like fold | Immunoglobulin E-set
IPR004177	1	30452	0	1412	-2.37306e-11	1	1	DDHD
IPR006680,IPR011059,IPR017593	1	30452	0	1412	-2.37306e-11	1	1	Amidohydrolase 1 | Metal-dependent hydrolase, composite domain | Allantoinase
IPR006895,IPR006896,IPR006900,IPR007123,IPR012990	9	30444	0	1412	-7.9528e-11	1	1	Zinc finger, Sec23/Sec24-type | Sec23/Sec24, trunk domain | Sec23/Sec24, helical domain | Gelsolin domain | Sec23/Sec24 beta-sandwich
IPR003653,IPR015410	3	30450	0	1412	-2.81237e-11	1	1	Peptidase C48, SUMO/Sentrin/Ubl1 | Domain of unknown function DUF1985
IPR003480,IPR016182	1	30452	0	1412	-2.37306e-11	1	1	Transferase | Copper amine oxidase, N-terminal
IPR012336	3	30450	0	1412	-2.81237e-11	1	1	Thioredoxin-like fold
IPR012779,IPR014782	1	30452	0	1412	-2.37306e-11	1	1	Peptidase M1, alanyl aminopeptidase; Peptidase M1, alanine aminopeptidase/leukotriene A4 hydrolase | Peptidase M1, membrane alanine aminopeptidase, N-terminal
IPR001000,IPR003305,IPR013781	5	30448	0	1412	-4.72327e-11	1	1	Glycoside hydrolase, family 10 | Carbohydrate-binding, CenC-like; Galactose-binding domain-like | Glycoside hydrolase, subgroup, catalytic core; Glycoside hydrolase, superfamily
IPR000595,IPR005821	7	30446	0	1412	-1.24832e-11	1	1	Cyclic nucleotide-binding domain; Cyclic nucleotide-binding-like; RmlC-like jelly roll fold | Ion transport
IPR019342	2	30451	0	1412	-4.31845e-11	1	1	NADH:ubiquinone oxidoreductase, iron-sulphur subunit 5
IPR015310	1	30452	0	1412	-2.37306e-11	1	1	Activator of Hsp90 ATPase, N-terminal
IPR001014,IPR005633,IPR012678,IPR019985	2	30451	0	1412	-4.31845e-11	1	1	Ribosomal protein L23/L25, conserved site | Ribosomal protein L23/L25, N-terminal | Ribosomal protein L23/L15e; Nucleotide-binding, alpha-beta plait | Ribosomal protein L23; Ribosomal protein L25/L23
IPR001327,IPR013027	5	30448	0	1412	-4.72327e-11	1	1	Pyridine nucleotide-disulphide oxidoreductase, NAD-binding domain | FAD-dependent pyridine nucleotide-disulphide oxidoreductase
IPR012445	1	30452	0	1412	-2.37306e-11	1	1	Autophagy-related protein 1010
IPR012442	9	30444	0	1412	-7.9528e-11	1	1	Protein of unknown function DUF1645
IPR009675	14	30439	0	1412	-7.60676e-11	1	1	Xklp2 targeting protein
IPR008710,IPR016574,IPR018247	1	30452	0	1412	-2.37306e-11	1	1	Nicastrin | Nicalin | EF-Hand 1, calcium-binding site
IPR015375,IPR015376,IPR020084,IPR020476	1	30452	0	1412	-2.37306e-11	1	1	NADH pyrophosphatase-like, N-terminal | Zinc ribbon, NADH pyrophosphatase | NUDIX hydrolase, conserved site | NUDIX hydrolase; NUDIX hydrolase domain; NUDIX hydrolase domain-like
IPR001128	4	30449	0	1412	-3.96348e-11	1	1	Cytochrome P450
IPR001129	1	30452	0	1412	-2.37306e-11	1	1	Membrane-associated, eicosanoid/glutathione metabolism (MAPEG) protein
IPR000795,IPR002917,IPR003733	1	30452	0	1412	-2.37306e-11	1	1	Protein synthesis factor, GTP-binding | GTP-binding domain, HSR1-related | Thiamine monophosphate synthase
IPR002591,IPR017849,IPR017850	4	30449	0	1412	-3.96348e-11	1	1	Type I phosphodiesterase/nucleotide pyrophosphatase/phosphate transferase | Alkaline phosphatase-like, alpha/beta/alpha | Alkaline-phosphatase-like, core domain
IPR000120,IPR020556	2	30451	0	1412	-4.31845e-11	1	1	Amidase | Amidase, conserved site
IPR000949,IPR001606	1	30452	0	1412	-2.37306e-11	1	1	ELM2 domain | ARID/BRIGHT DNA-binding domain
IPR005027	4	30449	0	1412	-3.96348e-11	1	1	Glycosyl transferase, family 43
IPR004404,IPR020558	1	30452	0	1412	-2.37306e-11	1	1	Dihydroxy-acid dehydratase; Dihydroxy-acid/6-phosphogluconate dehydratase | Dihydroxy-acid/6-phosphogluconate dehydratase, conserved site
IPR000182,IPR001357	1	30452	0	1412	-2.37306e-11	1	1	GCN5-related N-acetyltransferase (GNAT) domain; Acyl-CoA N-acyltransferase | BRCT
IPR001254,IPR001478,IPR001940,IPR015724	8	30445	0	1412	-4.1228e-11	1	1	Peptidase S1/S6, chymotrypsin/Hap; Peptidase cysteine/serine, trypsin-like | PDZ/DHR/GLGF | Peptidase S1C, HrtA/DegP2/Q/S | Serine endopeptidase DegP2
IPR003691	1	30452	0	1412	-2.37306e-11	1	1	Camphor resistance CrcB protein
IPR001005,IPR010561	1	30452	0	1412	-2.37306e-11	1	1	SANT domain, DNA binding; Homeodomain-related; Homeodomain-like | DIRP
IPR005024	14	30439	0	1412	-7.60676e-11	1	1	Snf7
IPR002290,IPR003527,IPR017441,IPR020635	4	30449	0	1412	-3.96348e-11	1	1	Serine/threonine-protein kinase domain; Serine/threonine-protein kinase-like domain; Protein kinase, catalytic domain; Protein kinase-like domain | MAP kinase, conserved site | Protein kinase, ATP binding site | Tyrosine-protein kinase, catalytic domain; Serine-threonine/tyrosine-protein kinase; Protein kinase, catalytic domain; Protein kinase-like domain
IPR015697	1	30452	0	1412	-2.37306e-11	1	1	Gamma tubulin complex protein 3; Spc97/Spc98
IPR021562	1	30452	0	1412	-2.37306e-11	1	1	Protein of unknown function DUF3007
IPR003128,IPR007122,IPR007123	5	30448	0	1412	-4.72327e-11	1	1	Villin headpiece | Gelsolin | Gelsolin domain
IPR000836,IPR000842,IPR005946	3	30450	0	1412	-2.81237e-11	1	1	Phosphoribosyltransferase | Phosphoribosyl pyrophosphate synthetase, conserved site | Ribose-phosphate diphosphokinase
IPR006865,IPR006866	3	30450	0	1412	-2.81237e-11	1	1	Domain of unknown function DUF629 | Domain of unknown function DUF627, N-terminal
IPR003593,IPR008046,IPR012340,IPR018525	1	30452	0	1412	-2.37306e-11	1	1	ATPase, AAA+ type, core | Mini-chromosome maintenance complex protein 3; Mini-chromosome maintenance, DNA-dependent ATPase | Nucleic acid-binding, OB-fold; Nucleic acid-binding, OB-fold-like | Mini-chromosome maintenance, conserved site
IPR000058,IPR002653	10	30443	0	1412	-5.59426e-11	1	1	Zinc finger, AN1-type | Zinc finger, A20-type
IPR004792	1	30452	0	1412	-2.37306e-11	1	1	Conserved hypothetical protein CHP00275, flavoprotein HI0933-like
IPR002195,IPR004721,IPR006680	1	30452	0	1412	-2.37306e-11	1	1	Dihydroorotase, conserved site | Dihydroorotase homodimeric type | Amidohydrolase 1
IPR001401,IPR015577	1	30452	0	1412	-2.37306e-11	1	1	Dynamin, GTPase domain | Interferon-induced Mx protein; Dynamin
IPR007378	2	30451	0	1412	-4.31845e-11	1	1	Tic22-like
IPR003956,IPR003957,IPR003958	10	30443	0	1412	-5.59426e-11	1	1	Transcription factor, NFYB/HAP3, conserved site | Transcription factor, CBFA/NFYB, DNA topoisomerase | Transcription factor CBF/NF-Y/archaeal histone; Histone-fold
IPR005552	1	30452	0	1412	-2.37306e-11	1	1	Scramblase
IPR000432,IPR002625,IPR005747,IPR007696	1	30452	0	1412	-2.37306e-11	1	1	DNA mismatch repair protein MutS, C-terminal domain | Smr protein/MutS2 C-terminal | DNA mismatch repair protein MutS, type 2 | DNA mismatch repair protein MutS, core
IPR005550	1	30452	0	1412	-2.37306e-11	1	1	Kinetochore protein Ndc80
IPR005226	1	30452	0	1412	-2.37306e-11	1	1	Conserved hypothetical protein CHP00245
IPR008671	1	30452	0	1412	-2.37306e-11	1	1	Lycopene cyclase-type, FAD-binding
IPR008854	3	30450	0	1412	-2.81237e-11	1	1	Thiopurine S-methyltransferase
IPR008856	1	30452	0	1412	-2.37306e-11	1	1	Translocon-associated beta
IPR001431,IPR007863,IPR011237,IPR011765	7	30446	0	1412	-1.24832e-11	1	1	Peptidase M16, zinc-binding site | Peptidase M16, C-terminal | Peptidase M16, core; Metalloenzyme, LuxS/M16 peptidase-like, metal-binding | Peptidase M16, N-terminal
IPR001005,IPR001878,IPR006447,IPR017930	5	30448	0	1412	-4.72327e-11	1	1	SANT domain, DNA binding; Homeodomain-related; Homeodomain-like | Zinc finger, CCHC-type | Myb-like DNA-binding domain, SHAQKYF class; Myb, DNA-binding | Transcription regulator HTH, Myb-type, DNA-binding
IPR001611,IPR003591,IPR017442	1	30452	0	1412	-2.37306e-11	1	1	Leucine-rich repeat | Leucine-rich repeat, typical subtype | Serine/threonine-protein kinase-like domain; Protein kinase, catalytic domain; Protein kinase-like domain
IPR005049	2	30451	0	1412	-4.31845e-11	1	1	Protein of unknown function DUF288
IPR005048	26	30427	0	1412	-1.29901e-10	1	1	Domain of unknown function DUF287
IPR006055	12	30441	0	1412	-2.31295e-11	1	1	Exonuclease; Exonuclease, RNase T/DNA polymerase III; Ribonuclease H-like
IPR002794	2	30451	0	1412	-4.31845e-11	1	1	Protein of unknown function DUF92, TMEM19
IPR012394,IPR015590,IPR016162	1	30452	0	1412	-2.37306e-11	1	1	Aldehyde dehydrogenase NAD(P)-dependent | Aldehyde dehydrogenase domain; Aldehyde/histidinol dehydrogenase | Aldehyde dehydrogenase, N-terminal
IPR001576,IPR015824,IPR015901,IPR015911	2	30451	0	1412	-4.31845e-11	1	1	Phosphoglycerate kinase | Phosphoglycerate kinase, N-terminal | Phosphoglycerate kinase, C-terminal | Phosphoglycerate kinase, conserved site
IPR011905,IPR012335,IPR014025	11	30442	0	1412	-1.77062e-11	1	1	Glutaredoxin-like, plant II | Thioredoxin fold; Thioredoxin-like fold | Glutaredoxin subgroup; Glutaredoxin
IPR009097	2	30451	0	1412	-4.31845e-11	1	1	RNA ligase/cyclic nucleotide phosphodiesterase
IPR001310,IPR011151,IPR019808	4	30449	0	1412	-3.96348e-11	1	1	Histidine triad (HIT) protein | Histidine triad motif; Histidine triad-like motif | Histidine triad, conserved site
IPR001478,IPR004447,IPR005151	3	30450	0	1412	-2.81237e-11	1	1	PDZ/DHR/GLGF | Peptidase S41A, C-terminal peptidase | Peptidase S41
IPR003107,IPR011990,IPR013026	3	30450	0	1412	-2.81237e-11	1	1	RNA-processing protein, HAT helix | Tetratricopeptide-like helical | Tetratricopeptide repeat-containing
IPR002004,IPR003954,IPR006515,IPR012677	1	30452	0	1412	-2.37306e-11	1	1	Polyadenylate-binding protein/Hyperplastic disc protein | RNA recognition motif domain, eukaryote; RNA recognition motif domain | Polyadenylate binding protein, human types 1, 2, 3, 4 | Nucleotide-binding, alpha-beta plait
IPR012501,IPR019515	1	30452	0	1412	-2.37306e-11	1	1	Vps54-like | Vacuolar protein sorting-associated protein 54
IPR000897,IPR004390,IPR013822	1	30452	0	1412	-2.37306e-11	1	1	Signal recognition particle, SRP54 subunit, GTPase; ATPase, AAA+ type, core | Cell division transporter substrate-binding protein FtsY | Signal recognition particle, SRP54 subunit, helical bundle
IPR012340,IPR019984	2	30451	0	1412	-4.31845e-11	1	1	Nucleic acid-binding, OB-fold; Nucleic acid-binding, OB-fold-like | Ribosomal protein S17, bacterial-type; Ribosomal protein S17
IPR000504,IPR008111,IPR012677	1	30452	0	1412	-2.37306e-11	1	1	RNA recognition motif domain | RNA-binding motif protein 8 | Nucleotide-binding, alpha-beta plait
IPR001202,IPR002013	1	30452	0	1412	-2.37306e-11	1	1	WW/Rsp5/WWP | Synaptojanin, N-terminal
IPR001623,IPR011990	2	30451	0	1412	-4.31845e-11	1	1	Heat shock protein DnaJ, N-terminal | Tetratricopeptide-like helical
IPR002290,IPR002902,IPR008271,IPR013103,IPR017441,IPR020635	1	30452	0	1412	-2.37306e-11	1	1	Serine/threonine-protein kinase domain; Serine/threonine-protein kinase-like domain; Protein kinase, catalytic domain; Protein kinase-like domain | Gnk2-homologous domain | Serine/threonine-protein kinase, active site | Reverse transcriptase, RNA-dependent DNA polymerase | Protein kinase, ATP binding site | Tyrosine-protein kinase, catalytic domain; Serine-threonine/tyrosine-protein kinase; Prote…
IPR009410	4	30449	0	1412	-3.96348e-11	1	1	Allene oxide cyclase
IPR013084	5	30448	0	1412	-4.72327e-11	1	1	Zinc finger, CCHC retroviral-type; Zinc finger, CCHC-type
IPR008802	3	30450	0	1412	-2.81237e-11	1	1	Rubber elongation factor
IPR000717,IPR016650,IPR019010	1	30452	0	1412	-2.37306e-11	1	1	Proteasome component (PCI) domain | Translation initiation factor 3, subunit 6, eukaryotic | Eukaryotic translation initiation factor 3 (eIF3), subunit 6, N-terminal
IPR011947	10	30443	0	1412	-5.59426e-11	1	1	FCP1-like phosphatase, phosphatase domain; NLI interacting factor
IPR000504,IPR000571,IPR009145,IPR012677	1	30452	0	1412	-2.37306e-11	1	1	RNA recognition motif domain | Zinc finger, CCCH-type | U2 auxiliary factor small subunit | Nucleotide-binding, alpha-beta plait
IPR011948	7	30446	0	1412	-1.24832e-11	1	1	Dullard phosphatase domain, eukaryotic; NLI interacting factor
IPR000209,IPR015500,IPR022398	3	30450	0	1412	-2.81237e-11	1	1	Peptidase S8/S53, subtilisin/kexin/sedolisin | Peptidase S8, subtilisin-related | Peptidase S8, subtilisin, His-active site
IPR001487,IPR017986,IPR019775,IPR019782	1	30452	0	1412	-2.37306e-11	1	1	Bromodomain | WD40-repeat-containing domain; WD40 repeat-like-containing domain; WD40/YVTN repeat-like-containing domain | WD40 repeat, conserved site | WD40 repeat 2; WD40 repeat, subgroup; WD40 repeat
IPR001440,IPR006186,IPR011236,IPR011990,IPR013026,IPR013235	1	30452	0	1412	-2.37306e-11	1	1	Tetratricopeptide TPR-1; Tetratricopeptide repeat | Serine/threonine-specific protein phosphatase/bis(5-nucleosyl)-tetraphosphatase; Metallo-dependent phosphatase | Protein phosphatase 5 | Tetratricopeptide-like helical | Tetratricopeptide repeat-containing | Serine/threonine phosphatase, PPP5
IPR007066,IPR007081,IPR007083,IPR012756	1	30452	0	1412	-2.37306e-11	1	1	RNA polymerase Rpb1, domain 3 | RNA polymerase Rpb1, domain 5 | RNA polymerase Rpb1, domain 4 | DNA-directed RNA polymerase, subunit beta''
IPR004756,IPR004841	1	30452	0	1412	-2.37306e-11	1	1	Amino acid permease subfamily; Amino acid/polyamine transporter I | Amino acid permease domain
IPR010014	1	30452	0	1412	-2.37306e-11	1	1	Diphthamide synthesis, DHP2; Diphthamide synthesis, DPH1/DHP2
IPR001594,IPR006694	1	30452	0	1412	-2.37306e-11	1	1	Zinc finger, DHHC-type, palmitoyltransferase | Fatty acid hydroxylase
IPR010547	4	30449	0	1412	-3.96348e-11	1	1	Plant specific mitochondrial import receptor subunit TOM20
IPR010544	2	30451	0	1412	-4.31845e-11	1	1	Kinesin-related conserved domain
IPR011545	1	30452	0	1412	-2.37306e-11	1	1	DNA/RNA helicase, DEAD/DEAH box type, N-terminal; DEAD-like helicase
IPR011547	1	30452	0	1412	-2.37306e-11	1	1	Sulphate transporter
IPR011541	2	30451	0	1412	-4.31845e-11	1	1	Nickel/cobalt transporter, high-affinity
IPR011016	18	30435	0	1412	-1.01822e-10	1	1	Zinc finger, RING-CH-type; Zinc finger, C3HC4 RING-type; Zinc finger, RING/FYVE/PHD-type
IPR002553,IPR003164,IPR008152,IPR011989,IPR013038,IPR017104	2	30451	0	1412	-4.31845e-11	1	1	Clathrin/coatomer adaptor, adaptin-like, N-terminal | Clathrin adaptor, alpha-adaptin, appendage, C-terminal subdomain; Clathrin alpha-adaptin/coatomer adaptor, appendage, C-terminal subdomain; Clathrin/coatomer adaptor, adaptin-like, appendage, C-terminal subdomain | Clathrin adaptor, alpha/beta/gamma-adaptin, appendage, Ig-like subdomain | Armadillo-like helical; Armadillo-type fold | Clathrin …
IPR001296,IPR005085,IPR011835,IPR013534	1	30452	0	1412	-2.37306e-11	1	1	Glycosyl transferase, family 1 | Carbohydrate binding module family 25 | Glycogen/starch synthases, ADP-glucose type | Starch synthase, catalytic domain
IPR006567,IPR013536,IPR018997	1	30452	0	1412	-2.37306e-11	1	1	PUG domain | WLM | PUB domain
IPR004046,IPR012336	1	30452	0	1412	-2.37306e-11	1	1	Glutathione S-transferase, C-terminal; Glutathione S-transferase/chloride channel, C-terminal; Glutathione S-transferase, C-terminal-like | Thioredoxin-like fold
IPR003889,IPR011046	1	30452	0	1412	-2.37306e-11	1	1	FY-rich, C-terminal | WD40 repeat-like-containing domain; WD40/YVTN repeat-like-containing domain
IPR002130,IPR003613,IPR020892	1	30452	0	1412	-2.37306e-11	1	1	Peptidyl-prolyl cis-trans isomerase, cyclophilin-type; Cyclophilin-like | U box domain; Zinc finger, RING/FYVE/PHD-type | Peptidyl-prolyl cis-trans isomerase, cyclophilin-type, conserved site
IPR003265	5	30448	0	1412	-4.72327e-11	1	1	HhH-GPD domain; DNA glycosylase
IPR013947	1	30452	0	1412	-2.37306e-11	1	1	Mediator complex, subunit Med14
IPR013946	1	30452	0	1412	-2.37306e-11	1	1	Nuclear control of ATP synthase 2
IPR003337,IPR012766	2	30451	0	1412	-4.31845e-11	1	1	Trehalose-phosphatase | Alpha,alpha-trehalose-phosphate synthase; Glycosyl transferase, family 20
IPR009000,IPR019926,IPR019927	2	30451	0	1412	-4.31845e-11	1	1	Translation elongation/initiation factor/Ribosomal, beta-barrel | Ribosomal protein L3, conserved site | Ribosomal protein L3, bacterial/organelle-type; Ribosomal protein L3
IPR000767,IPR001611,IPR002182,IPR008808	2	30451	0	1412	-4.31845e-11	1	1	Disease resistance protein | Leucine-rich repeat | NB-ARC | Powdery mildew resistance protein, RPW8 domain
IPR000073,IPR005944	1	30452	0	1412	-2.37306e-11	1	1	Alpha/beta hydrolase fold-1 | Peptidase S33, proline iminopeptidase 1; Peptidase S33, prolyl aminopeptidase
IPR019310	2	30451	0	1412	-4.31845e-11	1	1	rRNA-processing protein EFG1
IPR011046,IPR013863	2	30451	0	1412	-4.31845e-11	1	1	WD40 repeat-like-containing domain; WD40/YVTN repeat-like-containing domain | Vacuolar import/degradation, Vid27-related
IPR005824,IPR006645,IPR008991,IPR014722	1	30452	0	1412	-2.37306e-11	1	1	KOW | Transcription antitermination protein, NusG, N-terminal | Translation protein SH3-like | Translation protein SH3-like, subgroup
IPR002290,IPR017441	7	30446	0	1412	-1.24832e-11	1	1	Serine/threonine-protein kinase domain; Serine/threonine-protein kinase-like domain; Protein kinase, catalytic domain; Protein kinase-like domain | Protein kinase, ATP binding site
IPR000858,IPR001245,IPR001480,IPR008271,IPR013227	2	30451	0	1412	-4.31845e-11	1	1	S-locus glycoprotein | Serine-threonine/tyrosine-protein kinase; Protein kinase, catalytic domain; Protein kinase-like domain | Bulb-type lectin domain | Serine/threonine-protein kinase, active site | PAN-2 domain; Apple-like
IPR002710,IPR018444	1	30452	0	1412	-2.37306e-11	1	1	Dilute | Dil domain
IPR006239	1	30452	0	1412	-2.37306e-11	1	1	3(2),5 -bisphosphate nucleotidase HAL2; Inositol monophosphatase
IPR019313	1	30452	0	1412	-2.37306e-11	1	1	Mediator complex, subunit Med17
IPR007632	1	30452	0	1412	-2.37306e-11	1	1	Anoctamin/TMEM 16
IPR000767,IPR002182	31	30422	0	1412	-8.32392e-11	1	1	Disease resistance protein | NB-ARC
IPR006943	8	30445	0	1412	-4.1228e-11	1	1	Domain of unknown function DUF641, plant
IPR003107,IPR008847,IPR011990,IPR013026,IPR019734	1	30452	0	1412	-2.37306e-11	1	1	RNA-processing protein, HAT helix | Suppressor of forked | Tetratricopeptide-like helical | Tetratricopeptide repeat-containing | Tetratricopeptide repeat
IPR006946	4	30449	0	1412	-3.96348e-11	1	1	Protein of unknown function DUF642
IPR001739,IPR017956,IPR020478	1	30452	0	1412	-2.37306e-11	1	1	Methyl-CpG DNA binding; DNA-binding, integrase-type | AT hook, DNA-binding motif | AT hook-like
IPR003613,IPR011989	13	30440	0	1412	-4.74194e-11	1	1	U box domain; Zinc finger, RING/FYVE/PHD-type | Armadillo-like helical; Armadillo-type fold
IPR007011	6	30447	0	1412	-6.74664e-11	1	1	Seed maturation protein
IPR000467,IPR022159	2	30451	0	1412	-4.31845e-11	1	1	D111/G-patch | Tuftelin interacting protein N-terminal
IPR006545	1	30452	0	1412	-2.37306e-11	1	1	EYA; Haloacid dehalogenase-like hydrolase
IPR002059,IPR012340,IPR013084,IPR019844	3	30450	0	1412	-2.81237e-11	1	1	Cold-shock protein, DNA-binding; Cold shock protein | Nucleic acid-binding, OB-fold; Nucleic acid-binding, OB-fold-like | Zinc finger, CCHC retroviral-type; Zinc finger, CCHC-type | Cold-shock conserved site
IPR000270,IPR001245,IPR017441	1	30452	0	1412	-2.37306e-11	1	1	Phox/Bem1p | Serine-threonine/tyrosine-protein kinase; Protein kinase, catalytic domain; Protein kinase-like domain | Protein kinase, ATP binding site
IPR001354,IPR013341,IPR013342	1	30452	0	1412	-2.37306e-11	1	1	Mandelate racemase/muconate lactonizing enzyme | Mandelate racemase/muconate lactonizing enzyme, N-terminal | Mandelate racemase/muconate lactonizing enzyme, C-terminal
IPR003349,IPR004198,IPR013129	2	30451	0	1412	-4.31845e-11	1	1	Transcription factor jumonji, JmjN | Zinc finger, C5HC2-type | Transcription factor jumonji; Transcription factor jumonji/aspartyl beta-hydroxylase
IPR005749,IPR021131	1	30452	0	1412	-2.37306e-11	1	1	Ribosomal protein L15, bacterial-type | Ribosomal protein L18e/L15P
IPR000231,IPR021410	1	30452	0	1412	-2.37306e-11	1	1	Ribosomal protein L30e | Protein of unknown function DUF3049
IPR013658	1	30452	0	1412	-2.37306e-11	1	1	SMP-30/Gluconolaconase/LRE-like region; Six-bladed beta-propeller, TolB-like
IPR004480,IPR013766	1	30452	0	1412	-2.37306e-11	1	1	Monothiol glutaredoxin-related | Thioredoxin domain; Thioredoxin-like; Thioredoxin fold; Thioredoxin-like fold
IPR003439,IPR010230,IPR017871	1	30452	0	1412	-2.37306e-11	1	1	ABC transporter-like; ATPase, AAA+ type, core | ATPase SufC, SUF system FeS cluster assembly | ABC transporter, conserved site
IPR007493	22	30431	0	1412	-9.66998e-11	1	1	Protein of unknown function DUF538
IPR003280,IPR013099,IPR018247	3	30450	0	1412	-2.81237e-11	1	1	Potassium channel, two pore-domain | Ion transport 2 | EF-Hand 1, calcium-binding site
IPR007946	1	30452	0	1412	-2.37306e-11	1	1	A1 cistron-splicing factor, AAR2
IPR013894	2	30451	0	1412	-4.31845e-11	1	1	Domain of unknown function DUF1767
IPR007942	9	30444	0	1412	-7.9528e-11	1	1	Phospholipase-like, arabidopsis
IPR000711,IPR020781	1	30452	0	1412	-2.37306e-11	1	1	ATPase, F1 complex, OSCP/delta subunit | ATPase, F1 complex, OSCP/delta subunit, conserved site
IPR000261,IPR001401,IPR002048,IPR011992	2	30451	0	1412	-4.31845e-11	1	1	EPS15 homology (EH) | Dynamin, GTPase domain | Calcium-binding EF-hand; EF-HAND 2 | EF-hand-like domain
IPR001661,IPR008928,IPR018232	1	30452	0	1412	-2.37306e-11	1	1	Glycoside hydrolase, family 37 | Six-hairpin glycosidase-like | Glycoside hydrolase, family 37, conserved site
IPR013899	1	30452	0	1412	-2.37306e-11	1	1	Domain of unknown function DUF1771
IPR003959,IPR003960,IPR015415	2	30451	0	1412	-4.31845e-11	1	1	ATPase, AAA-type, core; ATPase, AAA+ type, core | ATPase, AAA-type, conserved site | Vps4 oligomerisation, C-terminal
IPR010765	2	30451	0	1412	-4.31845e-11	1	1	Protein of unknown function DUF1350
IPR012954,IPR016024,IPR022125	1	30452	0	1412	-2.37306e-11	1	1	BP28, C-terminal | Armadillo-type fold | U3 small nucleolar RNA-associated protein 10
IPR002030,IPR018108	3	30450	0	1412	-2.81237e-11	1	1	Mitochondrial brown fat uncoupling protein | Mitochondrial substrate/solute carrier
IPR007148,IPR017986,IPR019775,IPR019782	1	30452	0	1412	-2.37306e-11	1	1	Small-subunit processome, Utp12 | WD40-repeat-containing domain; WD40 repeat-like-containing domain; WD40/YVTN repeat-like-containing domain | WD40 repeat, conserved site | WD40 repeat 2; WD40 repeat, subgroup; WD40 repeat
IPR017754	1	30452	0	1412	-2.37306e-11	1	1	Agmatine deiminase; Peptidyl-arginine deiminase, Porphyromonas-type
IPR002130	11	30442	0	1412	-1.77062e-11	1	1	Peptidyl-prolyl cis-trans isomerase, cyclophilin-type; Cyclophilin-like
IPR006563,IPR008422	1	30452	0	1412	-2.37306e-11	1	1	POX | Homeobox KN domain; Homeobox; Homeodomain-related; Homeodomain-like
IPR003577,IPR003579,IPR005225,IPR006687,IPR006688	1	30452	0	1412	-2.37306e-11	1	1	Ras small GTPase, Ras type; Ras small GTPase; Ras GTPase; Ras | Ras small GTPase, Rab type; Small GTPase; Ras GTPase; Ras | Small GTP-binding protein domain | Small GTPase SAR1-type; ARF/SAR superfamily | ADP-ribosylation factor; ARF/SAR superfamily
IPR001645,IPR004101,IPR013221,IPR018109	4	30449	0	1412	-3.96348e-11	1	1	Folylpolyglutamate synthetase | Mur ligase, C-terminal | Mur ligase, central | Folylpolyglutamate synthetase, conserved site
IPR001220,IPR002290,IPR008271,IPR017441,IPR019825,IPR020635	2	30451	0	1412	-4.31845e-11	1	1	Legume lectin, beta chain; Concanavalin A-like lectin/glucanase, subgroup; Concanavalin A-like lectin/glucanase | Serine/threonine-protein kinase domain; Serine/threonine-protein kinase-like domain; Protein kinase, catalytic domain; Protein kinase-like domain | Serine/threonine-protein kinase, active site | Protein kinase, ATP binding site | Legume lectin, beta chain, Mn/Ca-binding site | Tyrosin…
IPR000257,IPR006361	2	30451	0	1412	-4.31845e-11	1	1	Uroporphyrinogen decarboxylase (URO-D) | Uroporphyrinogen decarboxylase HemE
IPR001849,IPR011993	3	30450	0	1412	-2.81237e-11	1	1	Pleckstrin homology domain | Pleckstrin homology-type
IPR001179,IPR001440,IPR011990,IPR013026	4	30449	0	1412	-3.96348e-11	1	1	Peptidyl-prolyl cis-trans isomerase, FKBP-type, domain | Tetratricopeptide TPR-1; Tetratricopeptide repeat | Tetratricopeptide-like helical | Tetratricopeptide repeat-containing
IPR003579,IPR005225,IPR006687,IPR006688	1	30452	0	1412	-2.37306e-11	1	1	Ras small GTPase, Rab type; Small GTPase; Ras GTPase; Ras | Small GTP-binding protein domain | Small GTPase SAR1-type; ARF/SAR superfamily | ADP-ribosylation factor; ARF/SAR superfamily
IPR003448	1	30452	0	1412	-2.37306e-11	1	1	Molybdopterin biosynthesis MoaE
IPR013094	9	30444	0	1412	-7.9528e-11	1	1	Alpha/beta hydrolase fold-3
IPR011990,IPR013026,IPR019183,IPR019734	1	30452	0	1412	-2.37306e-11	1	1	Tetratricopeptide-like helical | Tetratricopeptide repeat-containing | N-acetyltransferase B complex, non-catalytic subunit | Tetratricopeptide repeat
IPR003440	7	30446	0	1412	-1.24832e-11	1	1	Glycosyl transferase, family 48
IPR003440,IPR006745	5	30448	0	1412	-4.72327e-11	1	1	Glycosyl transferase, family 48 | Protein of unknown function DUF605
IPR013212,IPR015661	2	30451	0	1412	-4.31845e-11	1	1	Mad3/BUB1 homology region 1 | Mitotic checkpoint serine/threonine protein kinase, Bub1
IPR008811,IPR017853	5	30448	0	1412	-4.72327e-11	1	1	Raffinose synthase | Glycoside hydrolase, superfamily
IPR010380	1	30452	0	1412	-2.37306e-11	1	1	Protein of unknown function DUF975
IPR001697,IPR011037,IPR015793	1	30452	0	1412	-2.37306e-11	1	1	Pyruvate kinase | Pyruvate kinase-like, insert domain | Pyruvate kinase, barrel; Pyruvate/Phosphoenolpyruvate kinase
IPR001356,IPR003106,IPR006712,IPR017970	3	30450	0	1412	-2.81237e-11	1	1	Homeobox; Homeodomain-related; Homeodomain-like | Leucine zipper, homeobox-associated | HD-ZIP protein, N-terminal | Homeobox, conserved site
IPR002290,IPR008271,IPR017441,IPR020635,IPR020636	10	30443	0	1412	-5.59426e-11	1	1	Serine/threonine-protein kinase domain; Serine/threonine-protein kinase-like domain; Protein kinase, catalytic domain; Protein kinase-like domain | Serine/threonine-protein kinase, active site | Protein kinase, ATP binding site | Tyrosine-protein kinase, catalytic domain; Serine-threonine/tyrosine-protein kinase; Protein kinase, catalytic domain; Protein kinase-like domain | Calcium/calmodulin-de…
IPR000330,IPR001650,IPR001841,IPR001965,IPR011011,IPR013026,IPR014001,IPR019786	1	30452	0	1412	-2.37306e-11	1	1	SNF2-related | Helicase, C-terminal | Zinc finger, RING-type | Zinc finger, PHD-type | Zinc finger, FYVE/PHD-type; Zinc finger, RING/FYVE/PHD-type | Tetratricopeptide repeat-containing | DEAD-like helicase | Zinc finger, PHD-type, conserved site
IPR000933,IPR013781	1	30452	0	1412	-2.37306e-11	1	1	Glycoside hydrolase, family 29 | Glycoside hydrolase, subgroup, catalytic core; Glycoside hydrolase, superfamily
IPR001021,IPR011035,IPR020055,IPR020057	1	30452	0	1412	-2.37306e-11	1	1	Ribosomal protein L25, long-form | Ribosomal protein L25/Gln-tRNA synthetase, anti-codon-binding domain | Ribosomal protein L25, short-form | Ribosomal protein L25, beta domain
IPR002290,IPR008271,IPR017441,IPR020635,IPR021720	2	30451	0	1412	-4.31845e-11	1	1	Serine/threonine-protein kinase domain; Serine/threonine-protein kinase-like domain; Protein kinase, catalytic domain; Protein kinase-like domain | Serine/threonine-protein kinase, active site | Protein kinase, ATP binding site | Tyrosine-protein kinase, catalytic domain; Serine-threonine/tyrosine-protein kinase; Protein kinase, catalytic domain; Protein kinase-like domain | Malectin
IPR000245	2	30451	0	1412	-4.31845e-11	1	1	ATPase, V0 complex, proteolipid subunit C; ATPase, F0/V0 complex, subunit C
IPR000246	4	30449	0	1412	-3.96348e-11	1	1	Peptidase T2, asparaginase 2
IPR001789,IPR003661,IPR004358,IPR005467,IPR006189	3	30450	0	1412	-2.81237e-11	1	1	Signal transduction response regulator, receiver domain; CheY-like superfamily | Signal transduction histidine kinase, subgroup 1, dimerisation/phosphoacceptor domain; Signal transduction histidine kinase, homodimeric | Signal transduction histidine kinase-related protein, C-terminal; ATPase-like, ATP-binding domain | Signal transduction histidine kinase, core | CHASE
IPR000537	2	30451	0	1412	-4.31845e-11	1	1	UbiA prenyltransferase family
IPR003601,IPR003602,IPR005733,IPR006171,IPR013497,IPR013498,IPR013824,IPR013826	1	30452	0	1412	-2.37306e-11	1	1	DNA topoisomerase, type IA, domain 2 | DNA topoisomerase, type IA, DNA-binding | DNA topoisomerase I, bacterial-type; DNA topoisomerase, type IA | Toprim domain | DNA topoisomerase, type IA, central | DNA topoisomerase, type IA, zn finger | DNA topoisomerase, type IA, central region, subdomain 1 | DNA topoisomerase, type IA, central region, subdomain 3
IPR001841,IPR016818,IPR017907	1	30452	0	1412	-2.37306e-11	1	1	Zinc finger, RING-type | Nitric oxide synthase-interacting | Zinc finger, RING-type, conserved site
IPR002290,IPR008271,IPR011992,IPR017441,IPR018247,IPR018248,IPR020636	18	30435	0	1412	-1.01822e-10	1	1	Serine/threonine-protein kinase domain; Serine/threonine-protein kinase-like domain; Protein kinase, catalytic domain; Protein kinase-like domain | Serine/threonine-protein kinase, active site | EF-hand-like domain | Protein kinase, ATP binding site | EF-Hand 1, calcium-binding site | EF-hand; Calcium-binding EF-hand; EF-HAND 2 | Calcium/calmodulin-dependent protein kinase-like
IPR000146,IPR020548	3	30450	0	1412	-2.81237e-11	1	1	Fructose-1,6-bisphosphatase class 1/Sedoheputulose-1,7-bisphosphatase | Fructose-1,6-bisphosphatase, active site
IPR001394,IPR006615,IPR018200	4	30449	0	1412	-3.96348e-11	1	1	Peptidase C19, ubiquitin carboxyl-terminal hydrolase 2 | Peptidase C19, ubiquitin-specific peptidase, DUSP domain | Peptidase C19, ubiquitin carboxyl-terminal hydrolase 2, conserved site
IPR001392,IPR008968,IPR011012,IPR018240	3	30450	0	1412	-2.81237e-11	1	1	Clathrin adaptor, mu subunit | Clathrin adaptor, mu subunit, C-terminal | Longin-like | Clathrin adaptor, mu subunit, conserved site
IPR001303,IPR006439,IPR010041,IPR017714	1	30452	0	1412	-2.37306e-11	1	1	Class II aldolase/adducin, N-terminal | HAD-superfamily hydrolase, subfamily IA, variant 1 | 2,3-diketo-5-methylthio-1-phosphopentane phosphatase; Haloacid dehalogenase-like hydrolase | Methylthioribulose-1-phosphate dehydratase
IPR018816,IPR019134	1	30452	0	1412	-2.37306e-11	1	1	Cactin, domain | Cactin protein, cactus-binding domain, C-terminal
IPR001611,IPR017441,IPR017442	1	30452	0	1412	-2.37306e-11	1	1	Leucine-rich repeat | Protein kinase, ATP binding site | Serine/threonine-protein kinase-like domain; Protein kinase, catalytic domain; Protein kinase-like domain
IPR013032,IPR021910	1	30452	0	1412	-2.37306e-11	1	1	EGF-like region, conserved site | Protein of unknown function DUF3522
IPR000778,IPR011992,IPR013112,IPR013121,IPR013130,IPR013623,IPR018247,IPR018249	7	30446	0	1412	-1.24832e-11	1	1	Cytochrome b245, heavy chain | EF-hand-like domain | FAD-binding 8; Ferredoxin reductase-type FAD-binding domain; Riboflavin synthase-like beta-barrel | Ferric reductase, NAD binding | Flavoprotein transmembrane component | NADPH oxidase Respiratory burst | EF-Hand 1, calcium-binding site | EF-HAND 2
IPR001480,IPR008271,IPR017441,IPR017442	1	30452	0	1412	-2.37306e-11	1	1	Bulb-type lectin domain | Serine/threonine-protein kinase, active site | Protein kinase, ATP binding site | Serine/threonine-protein kinase-like domain; Protein kinase, catalytic domain; Protein kinase-like domain
IPR002313,IPR004365,IPR012340,IPR018149	1	30452	0	1412	-2.37306e-11	1	1	Lysyl-tRNA synthetase, class II; Aminoacyl-tRNA synthetase, class II (D/K/N)-like | Nucleic acid binding, OB-fold, tRNA/helicase-type | Nucleic acid-binding, OB-fold; Nucleic acid-binding, OB-fold-like | Lysyl-tRNA synthetase, class II, C-terminal; Aminoacyl-tRNA synthetase, class II (D/K/N); Aminoacyl-tRNA synthetase, class II
IPR007577,IPR007652	6	30447	0	1412	-6.74664e-11	1	1	Glycosyltransferase, DXD sugar-binding motif | Alpha 1,4-glycosyltransferase domain
IPR005344	1	30452	0	1412	-2.37306e-11	1	1	Uncharacterised protein family UPF0121
IPR000700,IPR001610,IPR002290,IPR008271,IPR013767,IPR017441	1	30452	0	1412	-2.37306e-11	1	1	PAS-associated, C-terminal | PAC motif | Serine/threonine-protein kinase domain; Serine/threonine-protein kinase-like domain; Protein kinase, catalytic domain; Protein kinase-like domain | Serine/threonine-protein kinase, active site | PAS fold; PAS | Protein kinase, ATP binding site
IPR006139,IPR006140	6	30447	0	1412	-6.74664e-11	1	1	D-isomer specific 2-hydroxyacid dehydrogenase, catalytic domain | D-isomer specific 2-hydroxyacid dehydrogenase, NAD-binding; NAD(P)-binding domain
IPR012919	2	30451	0	1412	-4.31845e-11	1	1	Sad1/UNC-like, C-terminal
IPR019176	1	30452	0	1412	-2.37306e-11	1	1	Cytochrome B561-related
IPR019177	1	30452	0	1412	-2.37306e-11	1	1	Golgin subfamily A member 5
IPR001943,IPR003729	3	30450	0	1412	-2.81237e-11	1	1	UvrB/UvrC protein | Domain of unknown function DUF151
IPR000061,IPR000626	1	30452	0	1412	-2.37306e-11	1	1	SWAP/Surp | Ubiquitin; Ubiquitin supergroup
IPR003594,IPR011186,IPR013507,IPR014762,IPR014763	1	30452	0	1412	-2.37306e-11	1	1	ATPase-like, ATP-binding domain | DNA mismatch repair protein Mlh1; DNA mismatch repair protein | DNA mismatch repair protein, C-terminal; Ribosomal protein S5 domain 2-type fold, subgroup; Ribosomal protein S5 domain 2-type fold | DNA mismatch repair, conserved site | DNA mismatch repair protein, N-terminal
IPR000286,IPR001607,IPR005061	1	30452	0	1412	-2.37306e-11	1	1	Histone deacetylase superfamily | Zinc finger, UBP-type | Domain of unknown function DUF292, eukaryotic
IPR004140	22	30431	0	1412	-9.66998e-11	1	1	Exo70 exocyst complex subunit
IPR004147	8	30445	0	1412	-4.1228e-11	1	1	ABC-1; Protein kinase-like domain
IPR004146	3	30450	0	1412	-2.81237e-11	1	1	DC1
IPR005835,IPR011004	4	30449	0	1412	-3.96348e-11	1	1	Nucleotidyl transferase | Trimeric LpxA-like
IPR001841,IPR011011,IPR019786,IPR019787	2	30451	0	1412	-4.31845e-11	1	1	Zinc finger, RING-type | Zinc finger, FYVE/PHD-type; Zinc finger, RING/FYVE/PHD-type | Zinc finger, PHD-type, conserved site | Zinc finger, PHD-finger; Zinc finger, PHD-type
IPR005834,IPR006122,IPR006403,IPR008250,IPR017969,IPR018303	1	30452	0	1412	-2.37306e-11	1	1	Haloacid dehalogenase-like hydrolase | Heavy metal-associated domain, copper ion-binding; Heavy metal-associated domain, HMA | ATPase, P type, cation/copper-transporter; ATPase, P-type, heavy metal translocating; ATPase, P-type, K/Mg/Cd/Cu/Zn/Na/Ca/Na/H-transporter | ATPase, P-type, ATPase-associated domain | Heavy-metal-associated, conserved site | ATPase, P-type phosphorylation site
IPR011899,IPR012335	4	30449	0	1412	-3.96348e-11	1	1	Glutaredoxin, eukaryotic/virial; Glutaredoxin subgroup; Glutaredoxin | Thioredoxin fold; Thioredoxin-like fold
IPR002562,IPR002782	1	30452	0	1412	-2.37306e-11	1	1	3'-5' exonuclease; Ribonuclease H-like | Protein of unknown function DUF82
IPR001510,IPR006551,IPR013954,IPR015636	1	30452	0	1412	-2.37306e-11	1	1	Zinc finger, PARP-type | Polynucleotide 3'-phosphatase; HAD-superfamily hydrolase, subfamily IIIA | Polynucleotide kinase 3 phosphatase, central region | Polynucleotide kinase 3-phosphatase
IPR004531,IPR005146,IPR005147,IPR009061	1	30452	0	1412	-2.37306e-11	1	1	Phenylalanyl-tRNA synthetase, class IIc, beta subunit, archae/euk cytosolic | B3/B4 tRNA-binding domain | tRNA synthetase, B5 | DNA binding domain, putative
IPR000008,IPR001736,IPR011402	4	30449	0	1412	-3.96348e-11	1	1	C2 calcium-dependent membrane targeting; C2 calcium/lipid-binding domain, CaLB | Phospholipase D/Transphosphatidylase | Phospholipase D, plant; Phospholipase D
IPR019358	3	30450	0	1412	-2.81237e-11	1	1	Transmembrane protein 194
IPR001926,IPR006316	1	30452	0	1412	-2.37306e-11	1	1	Pyridoxal phosphate-dependent enzyme, beta subunit | Tryptophan synthase, beta chain-like; Tryptophan synthase beta chain/beta chain-like
IPR000626,IPR006636,IPR009060,IPR015496,IPR015940	2	30451	0	1412	-4.31845e-11	1	1	Ubiquitin; Ubiquitin supergroup | Heat shock chaperonin-binding | UBA-like | Ubiquilin | Ubiquitin-associated/translation elongation factor EF1B, N-terminal, eukaryote; Ubiquitin-associated/translation elongation factor EF1B, N-terminal
IPR004045,IPR004046	41	30412	0	1412	-1.29117e-10	1	1	Glutathione S-transferase, N-terminal; Thioredoxin fold; Thioredoxin-like fold | Glutathione S-transferase, C-terminal; Glutathione S-transferase/chloride channel, C-terminal; Glutathione S-transferase, C-terminal-like
IPR019351	1	30452	0	1412	-2.37306e-11	1	1	Protein of unknown function DUF2039
IPR019352	1	30452	0	1412	-2.37306e-11	1	1	Uncharacterised protein family UPF0454
IPR009643	1	30452	0	1412	-2.37306e-11	1	1	Heat shock factor binding 1
IPR009646	6	30447	0	1412	-6.74664e-11	1	1	Root cap
IPR021919	1	30452	0	1412	-2.37306e-11	1	1	Protein of unknown function DUF3529
IPR012458	6	30447	0	1412	-6.74664e-11	1	1	Protein of unknown function DUF1664
IPR012459	1	30452	0	1412	-2.37306e-11	1	1	Protein of unknown function DUF1665
IPR003954,IPR006509,IPR012677	1	30452	0	1412	-2.37306e-11	1	1	RNA recognition motif domain, eukaryote; RNA recognition motif domain | Splicing factor, CC1-like | Nucleotide-binding, alpha-beta plait
IPR001307,IPR001763	2	30451	0	1412	-4.31845e-11	1	1	Thiosulphate sulfurtransferase, conserved site | Rhodanese-like
IPR001464,IPR018502	1	30452	0	1412	-2.37306e-11	1	1	Annexin | Annexin repeat
IPR001119	3	30450	0	1412	-2.81237e-11	1	1	S-layer homology domain
IPR019820,IPR019822	1	30452	0	1412	-2.37306e-11	1	1	Sec-independent periplasmic protein translocase, conserved site | Twin arginine-targeting protein translocase, TatC; Sec-independent periplasmic protein translocase
IPR004332,IPR006564,IPR018289	3	30450	0	1412	-2.81237e-11	1	1	Transposase, MuDR, plant | Zinc finger, PMZ-type; Zinc finger, SWIM-type | MULE transposase, conserved domain
IPR003137,IPR007484	1	30452	0	1412	-2.37306e-11	1	1	Protease-associated domain, PA | Peptidase M28
IPR000330,IPR001650,IPR011989,IPR014001	1	30452	0	1412	-2.37306e-11	1	1	SNF2-related | Helicase, C-terminal | Armadillo-like helical; Armadillo-type fold | DEAD-like helicase
IPR008238,IPR020822	3	30450	0	1412	-2.81237e-11	1	1	Chorismate mutase, AroQ class, eukaryotic type | Chorismate mutase, type II
IPR001266,IPR018277	3	30450	0	1412	-2.81237e-11	1	1	Ribosomal protein S19e | Ribosomal protein S19e, conserved site
IPR022021	4	30449	0	1412	-3.96348e-11	1	1	Cell cycle regulated microtubule associated protein
IPR003107,IPR013949	1	30452	0	1412	-2.37306e-11	1	1	RNA-processing protein, HAT helix | U3 small nucleolar RNA-associated protein 6
IPR003603,IPR017986,IPR019782	1	30452	0	1412	-2.37306e-11	1	1	U2A'/phosphoprotein 32 family A, C-terminal | WD40-repeat-containing domain; WD40 repeat-like-containing domain; WD40/YVTN repeat-like-containing domain | WD40 repeat 2; WD40 repeat, subgroup; WD40 repeat
IPR002130,IPR017986,IPR019781	1	30452	0	1412	-2.37306e-11	1	1	Peptidyl-prolyl cis-trans isomerase, cyclophilin-type; Cyclophilin-like | WD40-repeat-containing domain; WD40 repeat-like-containing domain; WD40/YVTN repeat-like-containing domain | WD40 repeat, subgroup; WD40 repeat
IPR003593,IPR010995,IPR011940,IPR013632,IPR020587,IPR020588	1	30452	0	1412	-2.37306e-11	1	1	ATPase, AAA+ type, core | DNA repair Rad51/transcription factor NusA, alpha-helical | Meiotic recombinase Dmc1; DNA recombination and repair protein, RecA-like | DNA recombination and repair protein Rad51, C-terminal | DNA recombination/repair protein RecA, monomer-monomer interface | DNA recombination/repair protein RecA/RadB, ATP-binding domain
IPR000357,IPR011989,IPR021133	7	30446	0	1412	-1.24832e-11	1	1	HEAT | Armadillo-like helical; Armadillo-type fold | HEAT, type 2
IPR006685,IPR010920,IPR016688	7	30446	0	1412	-1.24832e-11	1	1	Mechanosensitive ion channel MscS | Like-Sm ribonucleoprotein (LSM)-related domain | Membrane protein, At2g17000, predicted
IPR001406,IPR020094,IPR020095,IPR020103	6	30447	0	1412	-6.74664e-11	1	1	Pseudouridine synthase I, TruA | Pseudouridine synthase I, TruA, N-terminal; Pseudouridine synthase I, TruA, alpha/beta domain | Pseudouridine synthase I, TruA, C-terminal; Pseudouridine synthase I, TruA, alpha/beta domain | Pseudouridine synthase, catalytic domain
IPR001841,IPR001878,IPR002867	3	30450	0	1412	-2.81237e-11	1	1	Zinc finger, RING-type | Zinc finger, CCHC-type | Zinc finger, C6HC-type
IPR019339,IPR022209	2	30451	0	1412	-4.31845e-11	1	1	CBF1-interacting co-repressor CIR, N-terminal | Pre-mRNA splicing factor
IPR003648,IPR017986,IPR019775,IPR019782,IPR020472	1	30452	0	1412	-2.37306e-11	1	1	Splicing factor motif; Pre-mRNA processing factor 4 (PRP4)-like | WD40-repeat-containing domain; WD40 repeat-like-containing domain; WD40/YVTN repeat-like-containing domain | WD40 repeat, conserved site | WD40 repeat 2; WD40 repeat, subgroup; WD40 repeat | G-protein beta WD-40 repeat
IPR006885	1	30452	0	1412	-2.37306e-11	1	1	NADH dehydrogenase ubiquinone Fe-S protein 4, mitochondrial
IPR016801	1	30452	0	1412	-2.37306e-11	1	1	Uncharacterised conserved protein UCP022207; Protein of unknown function DUF1118
IPR016803	2	30451	0	1412	-4.31845e-11	1	1	Uncharacterised conserved protein UCP022280
IPR016802	1	30452	0	1412	-2.37306e-11	1	1	Uncharacterised conserved protein UCP022260
IPR016804	2	30451	0	1412	-4.31845e-11	1	1	Uncharacterised protein family UPF0114, plant; Uncharacterised protein family UPF0114
IPR001650,IPR002464,IPR003593,IPR007502,IPR011545,IPR011709	1	30452	0	1412	-2.37306e-11	1	1	Helicase, C-terminal | DNA/RNA helicase, ATP-dependent, DEAH-box type, conserved site | ATPase, AAA+ type, core | Helicase-associated domain | DNA/RNA helicase, DEAD/DEAH box type, N-terminal; DEAD-like helicase | Domain of unknown function DUF1605
IPR004895	20	30433	0	1412	-8.90278e-11	1	1	Prenylated rab acceptor PRA1
IPR004320	16	30437	0	1412	-1.15528e-10	1	1	Protein of unknown function DUF241, plant
IPR004327	1	30452	0	1412	-2.37306e-11	1	1	Phosphotyrosyl phosphatase activator, PTPA
IPR005549	1	30452	0	1412	-2.37306e-11	1	1	Kinetochore protein Nuf2
IPR009249	1	30452	0	1412	-2.37306e-11	1	1	Ferredoxin-dependent bilin reductase
IPR000634,IPR001926	1	30452	0	1412	-2.37306e-11	1	1	Serine/threonine dehydratase, pyridoxal-phosphate-binding site | Pyridoxal phosphate-dependent enzyme, beta subunit
IPR006596,IPR006984	1	30452	0	1412	-2.37306e-11	1	1	Nucleotide binding protein, PINc | Protein of unknown function DUF652
IPR001040,IPR019770	5	30448	0	1412	-4.72327e-11	1	1	Translation Initiation factor eIF- 4e | Eukaryotic translation initiation factor 4E (eIF-4E), conserved site
IPR005050	1	30452	0	1412	-2.37306e-11	1	1	Early nodulin 93 ENOD93 protein
IPR000158,IPR003008,IPR008280,IPR018316,IPR020805	2	30451	0	1412	-4.31845e-11	1	1	Cell division protein FtsZ, N-terminal | Tubulin/FtsZ, GTPase domain | Tubulin/FtsZ, C-terminal | Tubulin/FtsZ, 2-layer sandwich domain | Cell division protein FtsZ, conserved site
IPR000467,IPR000504,IPR012677,IPR016967	1	30452	0	1412	-2.37306e-11	1	1	D111/G-patch | RNA recognition motif domain | Nucleotide-binding, alpha-beta plait | Splicing factor, SPF45
IPR004082	3	30450	0	1412	-2.81237e-11	1	1	Protein of unknown function DUF1423, plant
IPR001478	1	30452	0	1412	-2.37306e-11	1	1	PDZ/DHR/GLGF
IPR005690,IPR006703	3	30450	0	1412	-2.81237e-11	1	1	Chloroplast protein import component Toc86/159 | AIG1
IPR002490	3	30450	0	1412	-2.81237e-11	1	1	ATPase, V0/A0 complex, 116kDa subunit
IPR002494	1	30452	0	1412	-2.37306e-11	1	1	Keratin, high sulphur B2 protein
IPR001480,IPR013227	2	30451	0	1412	-4.31845e-11	1	1	Bulb-type lectin domain | PAN-2 domain; Apple-like
IPR009424	4	30449	0	1412	-3.96348e-11	1	1	Arabinogalactan peptide, AGP
IPR007736,IPR018249	1	30452	0	1412	-2.37306e-11	1	1	Caleosin | EF-HAND 2
IPR001356,IPR006563,IPR017970	1	30452	0	1412	-2.37306e-11	1	1	Homeobox; Homeodomain-related; Homeodomain-like | POX | Homeobox, conserved site
IPR015403,IPR016024	1	30452	0	1412	-2.37306e-11	1	1	Domain of unknown function DUF1981, SEC7 associated | Armadillo-type fold
IPR000858,IPR001480,IPR002290,IPR006210,IPR008271,IPR013227,IPR017441,IPR020635	1	30452	0	1412	-2.37306e-11	1	1	S-locus glycoprotein | Bulb-type lectin domain | Serine/threonine-protein kinase domain; Serine/threonine-protein kinase-like domain; Protein kinase, catalytic domain; Protein kinase-like domain | Epidermal growth factor-like | Serine/threonine-protein kinase, active site | PAN-2 domain; Apple-like | Protein kinase, ATP binding site | Tyrosine-protein kinase, catalytic domain; Serine-threonine/ty…
IPR014186	1	30452	0	1412	-2.37306e-11	1	1	S-formylglutathione hydrolase; Putative esterase
IPR004469,IPR005834	1	30452	0	1412	-2.37306e-11	1	1	Phosphoserine phosphatase SerB; HAD-superfamily hydrolase, subfamily IB, PSPase-like | Haloacid dehalogenase-like hydrolase
IPR000182,IPR001841,IPR011011,IPR019787	1	30452	0	1412	-2.37306e-11	1	1	GCN5-related N-acetyltransferase (GNAT) domain; Acyl-CoA N-acyltransferase | Zinc finger, RING-type | Zinc finger, FYVE/PHD-type; Zinc finger, RING/FYVE/PHD-type | Zinc finger, PHD-finger; Zinc finger, PHD-type
IPR019557	11	30442	0	1412	-1.77062e-11	1	1	Aminotransferase-like, plant mobile domain
IPR000197,IPR000433,IPR001965,IPR011011,IPR013178,IPR019786	2	30451	0	1412	-4.31845e-11	1	1	Zinc finger, TAZ-type | Zinc finger, ZZ-type | Zinc finger, PHD-type | Zinc finger, FYVE/PHD-type; Zinc finger, RING/FYVE/PHD-type | Histone H3-K56 acetyltransferase, RTT109 | Zinc finger, PHD-type, conserved site
IPR002740	1	30452	0	1412	-2.37306e-11	1	1	Protein of unknown function DUF55
IPR001632,IPR012972,IPR017986,IPR019775,IPR019782,IPR020472	1	30452	0	1412	-2.37306e-11	1	1	G-protein, beta subunit | NLE | WD40-repeat-containing domain; WD40 repeat-like-containing domain; WD40/YVTN repeat-like-containing domain | WD40 repeat, conserved site | WD40 repeat 2; WD40 repeat, subgroup; WD40 repeat | G-protein beta WD-40 repeat
IPR002020,IPR005810,IPR005811,IPR016040,IPR016141,IPR016143,IPR017440,IPR017866	1	30452	0	1412	-2.37306e-11	1	1	Citrate synthase-like | Succinyl-CoA ligase, alpha subunit | ATP-citrate lyase/succinyl-CoA ligase; Succinyl-CoA synthetase-like | NAD(P)-binding domain | Citrate synthase-like, core | Citrate synthase-like, small alpha subdomain | ATP-citrate lyase/succinyl-CoA ligase, active site | Succinyl-CoA synthetase, beta subunit, conserved site
IPR005120,IPR012677	1	30452	0	1412	-2.37306e-11	1	1	Regulator of nonsense-mediated decay, UPF3 | Nucleotide-binding, alpha-beta plait
IPR011009	2	30451	0	1412	-4.31845e-11	1	1	Protein kinase-like domain
IPR014052	1	30452	0	1412	-2.37306e-11	1	1	DNA primase, small subunit, eukaryotic/archaeal; DNA primase, small subunit
IPR011556	1	30452	0	1412	-2.37306e-11	1	1	Glutamate--cysteine ligase, plant; Glutamate--cysteine ligase, GCS2
IPR006380,IPR012847,IPR013679	4	30449	0	1412	-3.96348e-11	1	1	Sucrose-phosphate synthase | Sucrose phosphatase, plant/cyanobacteria; Sucrose-phosphate phosphatase; HAD-superfamily hydrolase, subfamily IIB | Sucrose-6-phosphate phosphohydrolase C-terminal
IPR011555	5	30448	0	1412	-4.72327e-11	1	1	ATPase, V0 complex, proteolipid subunit C, eukaryotic; ATPase, V0 complex, proteolipid subunit C; ATPase, F0/V0 complex, subunit C
IPR000626,IPR001487,IPR009067,IPR018359	1	30452	0	1412	-2.37306e-11	1	1	Ubiquitin; Ubiquitin supergroup | Bromodomain | TAFII-230 TBP-binding | Bromodomain, conserved site
IPR004823,IPR011442	2	30451	0	1412	-4.31845e-11	1	1	TATA box binding protein associated factor (TAF); Histone-fold | Domain of unknown function DUF1546
IPR001701,IPR008928,IPR012341	4	30449	0	1412	-3.96348e-11	1	1	Glycoside hydrolase, family 9 | Six-hairpin glycosidase-like | Six-hairpin glycosidase
IPR006041	30	30423	0	1412	-1.1452e-10	1	1	Pollen Ole e 1 allergen/extensin
IPR000807,IPR020565,IPR020568	2	30451	0	1412	-4.31845e-11	1	1	Imidazoleglycerol-phosphate dehydratase | Imidazoleglycerol-phosphate dehydratase, conserved site | Ribosomal protein S5 domain 2-type fold
IPR000757,IPR010713,IPR016455	7	30446	0	1412	-1.24832e-11	1	1	Glycoside hydrolase, family 16; Concanavalin A-like lectin/glucanase, subgroup; Concanavalin A-like lectin/glucanase | Xyloglucan endo-transglycosylase, C-terminal | Xyloglucan endotransglucosylase/hydrolase
IPR003959,IPR003960,IPR007330,IPR015415	1	30452	0	1412	-2.37306e-11	1	1	ATPase, AAA-type, core; ATPase, AAA+ type, core | ATPase, AAA-type, conserved site | MIT | Vps4 oligomerisation, C-terminal
IPR005706,IPR018130	2	30451	0	1412	-4.31845e-11	1	1	Ribosomal protein S2, bacteria/mitochondria/plastid; Ribosomal protein S2 | Ribosomal protein S2, conserved site
IPR005175,IPR014476	13	30440	0	1412	-4.74194e-11	1	1	Domain of unknown function DUF296 | Predicted AT-hook DNA-binding
IPR013957	1	30452	0	1412	-2.37306e-11	1	1	Domain of unknown function DUF1777
IPR000644,IPR001807,IPR014743	2	30451	0	1412	-4.31845e-11	1	1	Cystathionine beta-synthase, core | Chloride channel, voltage gated | Chloride channel, core
IPR013953	1	30452	0	1412	-2.37306e-11	1	1	FACT complex subunit Spt16p/Cdc68p
IPR010684	1	30452	0	1412	-2.37306e-11	1	1	RNA polymerase II transcription factor SIII, subunit A
IPR001623,IPR005159	1	30452	0	1412	-2.37306e-11	1	1	Heat shock protein DnaJ, N-terminal | WCCH motif
IPR010683	10	30443	0	1412	-5.59426e-11	1	1	Protein of unknown function DUF1262
IPR001261,IPR010159,IPR011650	1	30452	0	1412	-2.37306e-11	1	1	ArgE/DapE/ACY1/CPG2/YscS, conserved site | N-acyl-L-amino-acid amidohydrolase; Peptidase M20 | Peptidase M20, dimerisation
IPR002934,IPR007010,IPR007012,IPR014492	3	30450	0	1412	-2.81237e-11	1	1	Nucleotidyl transferase domain | Poly(A) polymerase, RNA-binding domain; Nucleotidyltransferase, class I, C-terminal-like | Poly(A) polymerase, central domain | Poly(A) polymerase
IPR002067,IPR011992,IPR018108,IPR018247,IPR018249	1	30452	0	1412	-2.37306e-11	1	1	Mitochondrial carrier protein | EF-hand-like domain | Mitochondrial substrate/solute carrier | EF-Hand 1, calcium-binding site | EF-HAND 2
IPR004298	4	30449	0	1412	-3.96348e-11	1	1	Nicotianamine synthase
IPR001611,IPR002088,IPR008940	1	30452	0	1412	-2.37306e-11	1	1	Leucine-rich repeat | Protein prenyltransferase, alpha subunit | Protein prenyltransferase
IPR005727,IPR018260	1	30452	0	1412	-2.37306e-11	1	1	Ribosomal protein L22, bacterial-type; Ribosomal protein L22/L17 | Ribosomal protein L22/L17, conserved site
IPR002347,IPR020842	1	30452	0	1412	-2.37306e-11	1	1	Glucose/ribitol dehydrogenase; Short-chain dehydrogenase/reductase SDR | Polyketide synthase/Fatty acid synthase, KR; NAD(P)-binding domain
IPR006957	6	30447	0	1412	-6.74664e-11	1	1	Ethylene insensitive 3
IPR000988,IPR011017	1	30452	0	1412	-2.37306e-11	1	1	Ribosomal protein L24e | TRASH
IPR005225,IPR006073,IPR014813	1	30452	0	1412	-2.37306e-11	1	1	Small GTP-binding protein domain | GTP1/OBG; GTP-binding domain, HSR1-related | GNL3L/Grn1 putative GTPase
IPR017182	1	30452	0	1412	-2.37306e-11	1	1	S-adenosyl-L-methionine dependent methyltransferase, Mett10D, predicted; S-adenosyl-L-methionine dependent methyltransferase, predicted
IPR007572	3	30450	0	1412	-2.81237e-11	1	1	Uncharacterised protein family Ycf20
IPR000623,IPR017447	1	30452	0	1412	-2.37306e-11	1	1	Shikimate kinase | CS domain; CS-like domain; HSP20-like chaperone
IPR003137,IPR009030,IPR013091,IPR018097	2	30451	0	1412	-4.31845e-11	1	1	Protease-associated domain, PA | Growth factor, receptor | EGF calcium-binding; EGF-like calcium-binding | EGF-like calcium-binding, conserved site
IPR006553	5	30448	0	1412	-4.72327e-11	1	1	Leucine-rich repeat, cysteine-containing subtype
IPR001126,IPR017061,IPR017963	1	30452	0	1412	-2.37306e-11	1	1	DNA-repair protein, UmuC-like | DNA polymerase eta | DNA-repair protein, UmuC-like, N-terminal
IPR000206,IPR008932,IPR013823,IPR015608	3	30450	0	1412	-2.81237e-11	1	1	Ribosomal protein L7/L12 | Ribosomal protein L7/L12, oligomerisation | Ribosomal protein L7/L12, C-terminal; Ribosomal protein L7/L12, C-terminal/adaptor protein ClpS-like | Ribosomal protein L7/L12, chloroplast
IPR005225,IPR013566,IPR013567,IPR018247,IPR020851,IPR020860,IPR021181	1	30452	0	1412	-2.37306e-11	1	1	Small GTP-binding protein domain | EF hand associated, type-1 | EF hand associated, type-2 | EF-Hand 1, calcium-binding site | Small GTPase; Ras GTPase; Ras | MIRO; Mitochondrial Rho-like | Mitochondrial Rho GTPase; Ras GTPase; Ras
IPR002014,IPR004152,IPR014645	1	30452	0	1412	-2.37306e-11	1	1	VHS; ENTH/VHS | GAT | Target of Myb protein 1
IPR001653,IPR018510	1	30452	0	1412	-2.37306e-11	1	1	Diaminopimelate epimerase, DapF | Diaminopimelate epimerase, active site
IPR001357,IPR011947	2	30451	0	1412	-4.31845e-11	1	1	BRCT | FCP1-like phosphatase, phosphatase domain; NLI interacting factor
IPR001026,IPR002014	1	30452	0	1412	-2.37306e-11	1	1	Epsin domain, N-terminal; Epsin-like, N-terminal; ENTH/VHS | VHS; ENTH/VHS
IPR000007,IPR018066	1	30452	0	1412	-2.37306e-11	1	1	Tubby, C-terminal | Tubby, C-terminal, conserved site
IPR001025,IPR008395,IPR014002	2	30451	0	1412	-4.31845e-11	1	1	Bromo adjacent homology (BAH) domain | Agenet | Tudor-like, plant
IPR001841,IPR017907,IPR017986,IPR018957,IPR019775,IPR019782	1	30452	0	1412	-2.37306e-11	1	1	Zinc finger, RING-type | Zinc finger, RING-type, conserved site | WD40-repeat-containing domain; WD40 repeat-like-containing domain; WD40/YVTN repeat-like-containing domain | Zinc finger, C3HC4 RING-type; Zinc finger, RING/FYVE/PHD-type | WD40 repeat, conserved site | WD40 repeat 2; WD40 repeat, subgroup; WD40 repeat
IPR000077,IPR020083	3	30450	0	1412	-2.81237e-11	1	1	Ribosomal protein L39e | Ribosomal protein L39e, conserved site
IPR013885	1	30452	0	1412	-2.37306e-11	1	1	Protein of unknown function DUF1764, eukaryotic
IPR013882	1	30452	0	1412	-2.37306e-11	1	1	DNA repair protein Sae2/CtIP
IPR013883	1	30452	0	1412	-2.37306e-11	1	1	Transcription factor Iwr1
IPR000582,IPR002110,IPR020683	2	30451	0	1412	-4.31845e-11	1	1	Acyl-CoA-binding protein, ACBP; FERM/acyl-CoA-binding protein, 3-helical bundle | Ankyrin repeat | Ankyrin repeat-containing domain
IPR013881	3	30450	0	1412	-2.81237e-11	1	1	Pre-mRNA-splicing factor 3
IPR010756	1	30452	0	1412	-2.37306e-11	1	1	Hepatocellular carcinoma-associated antigen 59
IPR000767,IPR001611,IPR002182,IPR015766	2	30451	0	1412	-4.31845e-11	1	1	Disease resistance protein | Leucine-rich repeat | NB-ARC | Leucine-rich repeat-containing protein 40
IPR010754	2	30451	0	1412	-4.31845e-11	1	1	Optic atrophy 3-like
IPR010750	2	30451	0	1412	-4.31845e-11	1	1	SAGA-associated factor 29
IPR001305,IPR001623,IPR002939,IPR003095,IPR008971,IPR018253	1	30452	0	1412	-2.37306e-11	1	1	Heat shock protein DnaJ, cysteine-rich domain | Heat shock protein DnaJ, N-terminal | Chaperone DnaJ, C-terminal | Heat shock protein DnaJ | HSP40/DnaJ peptide-binding | Heat shock protein DnaJ, conserved site
IPR001830,IPR003337,IPR006379	7	30446	0	1412	-1.24832e-11	1	1	Glycosyl transferase, family 20 | Trehalose-phosphatase | HAD-superfamily hydrolase, subfamily IIB
IPR006566,IPR022251	1	30452	0	1412	-2.37306e-11	1	1	FBD-like | Protein of unknown function wound-induced
IPR004158	25	30428	0	1412	-1.13029e-10	1	1	Protein of unknown function DUF247, plant
IPR002085,IPR011032,IPR013149,IPR016040,IPR020843	2	30451	0	1412	-4.31845e-11	1	1	Alcohol dehydrogenase superfamily, zinc-containing | GroES-like | Alcohol dehydrogenase, C-terminal | NAD(P)-binding domain | Polyketide synthase, enoylreductase
IPR000330,IPR000953,IPR001650,IPR009462,IPR009463,IPR014001	1	30452	0	1412	-2.37306e-11	1	1	SNF2-related | Chromo domain/shadow; Chromo domain-like | Helicase, C-terminal | Domain of unknown function DUF1086 | Domain of unknown function DUF1087 | DEAD-like helicase
IPR001005,IPR001487,IPR014778	2	30451	0	1412	-4.31845e-11	1	1	SANT domain, DNA binding; Homeodomain-related; Homeodomain-like | Bromodomain | Myb, DNA-binding
IPR000541,IPR011063,IPR012089	2	30451	0	1412	-4.31845e-11	1	1	tRNA 2-thiolation protein | tRNA(Ile)-lysidine/2-thiocytidine synthase; Rossmann-like alpha/beta/alpha sandwich fold | 2-thiocytidine tRNA biosynthesis protein, TtcA
IPR000648,IPR018494	4	30449	0	1412	-3.96348e-11	1	1	Oxysterol-binding protein | Oxysterol-binding protein, conserved site
IPR001356,IPR002913,IPR017970	11	30442	0	1412	-1.77062e-11	1	1	Homeobox; Homeodomain-related; Homeodomain-like | Lipid-binding START; START-like domain | Homeobox, conserved site
IPR003451	1	30452	0	1412	-2.37306e-11	1	1	LytB protein
IPR003453	1	30452	0	1412	-2.37306e-11	1	1	Domain of unknown function DUF140
IPR002833,IPR017867	1	30452	0	1412	-2.37306e-11	1	1	Peptidyl-tRNA hydrolase, PTH2 | Protein-tyrosine phosphatase, low molecular weight
IPR002903	1	30452	0	1412	-2.37306e-11	1	1	S-adenosyl-L-methionine-dependent methyltransferase, MraW
IPR002905	3	30450	0	1412	-2.81237e-11	1	1	N2,N2-dimethylguanosine tRNA methyltransferase
IPR003593,IPR004948	1	30452	0	1412	-2.37306e-11	1	1	ATPase, AAA+ type, core | Nucleoside-triphosphatase, THEP1 type
IPR006434	1	30452	0	1412	-2.37306e-11	1	1	HAD-superfamily hydrolase, subfamily IE
IPR000571,IPR003604,IPR013085	1	30452	0	1412	-2.37306e-11	1	1	Zinc finger, CCCH-type | Zinc finger, U1-type | Zinc finger, U1-C type
IPR005834,IPR006121,IPR006403,IPR008250,IPR017969,IPR018303	2	30451	0	1412	-4.31845e-11	1	1	Haloacid dehalogenase-like hydrolase | Heavy metal-associated domain, HMA | ATPase, P type, cation/copper-transporter; ATPase, P-type, heavy metal translocating; ATPase, P-type, K/Mg/Cd/Cu/Zn/Na/Ca/Na/H-transporter | ATPase, P-type, ATPase-associated domain | Heavy-metal-associated, conserved site | ATPase, P-type phosphorylation site
IPR003439,IPR010509,IPR017871	2	30451	0	1412	-4.31845e-11	1	1	ABC transporter-like; ATPase, AAA+ type, core | ABC transporter, N-terminal; ABC transporter, integral membrane type 1; ABC transporter, transmembrane domain, type 1 | ABC transporter, conserved site
IPR001005,IPR001048,IPR006578	1	30452	0	1412	-2.37306e-11	1	1	SANT domain, DNA binding; Homeodomain-related; Homeodomain-like | Aspartate/glutamate/uridylate kinase | MADF domain
IPR003953,IPR004112,IPR005288	1	30452	0	1412	-2.37306e-11	1	1	Fumarate reductase/succinate dehydrogenase flavoprotein, N-terminal | Fumarate reductase/succinate dehydrogenase flavoprotein, C-terminal; Fumarate reductase/succinate dehydrogenase flavoprotein-like, C-terminal | L-aspartate oxidase
IPR006210,IPR008271,IPR017441,IPR017442	1	30452	0	1412	-2.37306e-11	1	1	Epidermal growth factor-like | Serine/threonine-protein kinase, active site | Protein kinase, ATP binding site | Serine/threonine-protein kinase-like domain; Protein kinase, catalytic domain; Protein kinase-like domain
IPR000509	3	30450	0	1412	-2.81237e-11	1	1	Ribosomal protein L36e
IPR007201	1	30452	0	1412	-2.37306e-11	1	1	RNA recognition motif 2
IPR007203	2	30451	0	1412	-4.31845e-11	1	1	ORMDL
IPR000504	5	30448	0	1412	-4.72327e-11	1	1	RNA recognition motif domain
IPR007204	1	30452	0	1412	-2.37306e-11	1	1	ARP2/3 complex, p21-Arc subunit
IPR001222,IPR001529,IPR006288,IPR019761	2	30451	0	1412	-4.31845e-11	1	1	Zinc finger, TFIIS-type | DNA-directed RNA polymerase, M/15kDa subunit | DNA-directed RNA polymerase, subunit M, archaeal; DNA-directed RNA polymerase, subunit C11/M/9 | DNA-directed RNA polymerase M, 15kDa subunit, conserved site
IPR012864	5	30448	0	1412	-4.72327e-11	1	1	Cysteamine dioxygenase
IPR001772,IPR002290,IPR008271,IPR015940,IPR017441,IPR020636	1	30452	0	1412	-2.37306e-11	1	1	Kinase-associated KA1 | Serine/threonine-protein kinase domain; Serine/threonine-protein kinase-like domain; Protein kinase, catalytic domain; Protein kinase-like domain | Serine/threonine-protein kinase, active site | Ubiquitin-associated/translation elongation factor EF1B, N-terminal, eukaryote; Ubiquitin-associated/translation elongation factor EF1B, N-terminal | Protein kinase, ATP binding si…
IPR000994,IPR002468,IPR018349	2	30451	0	1412	-4.31845e-11	1	1	Peptidase M24, structural domain | Peptidase M24A, methionine aminopeptidase, subfamily 2; Peptidase M24, methionine aminopeptidase | Peptidase M24A, methionine aminopeptidase, subfamily 2, binding site
IPR012862	6	30447	0	1412	-6.74664e-11	1	1	Protein of unknown function DUF1635
IPR000253,IPR006596	1	30452	0	1412	-2.37306e-11	1	1	Forkhead-associated (FHA) domain; SMAD/FHA domain | Nucleotide binding protein, PINc
IPR011576,IPR012349,IPR014599,IPR019595	1	30452	0	1412	-2.37306e-11	1	1	Pyridoxamine 5'-phosphate oxidase-like, FMN-binding domain | FMN-binding split barrel; FMN-binding split barrel-related | Haem iron utilisation protein, pyridoxamine 5'-phosphate domain-containing | Domain of unknown function DUF2470
IPR000730,IPR022648,IPR022649,IPR022659	2	30451	0	1412	-4.31845e-11	1	1	Proliferating cell nuclear antigen, PCNA | Proliferating cell nuclear antigen, PCNA, N-terminal | Proliferating cell nuclear antigen, PCNA, C-terminal | Proliferating cell nuclear antigen, PCNA, conserved site
IPR004853,IPR013657	1	30452	0	1412	-2.37306e-11	1	1	Domain of unknown function DUF250 | UAA transporter
IPR004087	5	30448	0	1412	-4.72327e-11	1	1	K Homology
IPR000685,IPR017444,IPR020878	1	30452	0	1412	-2.37306e-11	1	1	Ribulose bisphosphate carboxylase, large subunit, C-terminal | Ribulose bisphosphate carboxylase, large subunit, N-terminal; Ribulose bisphosphate carboxylase, large subunit, ferrodoxin-like N-terminal | Ribulose bisphosphate carboxylase, large chain, active site
IPR019109	1	30452	0	1412	-2.37306e-11	1	1	Uncharacterised protein family Ycf60
IPR015408	1	30452	0	1412	-2.37306e-11	1	1	Zinc finger, Mcm10/DnaG-type
IPR021102	2	30451	0	1412	-4.31845e-11	1	1	Peptide-N4-(N-acetyl-beta-glucosaminyl)asparagine amidase A
IPR001841,IPR007087	2	30451	0	1412	-4.31845e-11	1	1	Zinc finger, RING-type | Zinc finger, C2H2-type; Zinc finger, C2H2-like
IPR006073,IPR019991	1	30452	0	1412	-2.37306e-11	1	1	GTP1/OBG; GTP-binding domain, HSR1-related | GTP-binding protein, ribosome biogenesis, YlqF; GTPase, MG442, predicted
IPR002290,IPR008271,IPR010513,IPR011047,IPR018391,IPR020635	1	30452	0	1412	-2.37306e-11	1	1	Serine/threonine-protein kinase domain; Serine/threonine-protein kinase-like domain; Protein kinase, catalytic domain; Protein kinase-like domain | Serine/threonine-protein kinase, active site | KEN domain, ribonuclease activator; PUG domain | Quinonprotein alcohol dehydrogenase-like | Pyrrolo-quinoline quinone beta-propeller repeat | Tyrosine-protein kinase, catalytic domain; Serine-threonine/ty…
IPR000897,IPR007222,IPR013822	1	30452	0	1412	-2.37306e-11	1	1	Signal recognition particle, SRP54 subunit, GTPase; ATPase, AAA+ type, core | Signal recognition particle receptor, alpha subunit, N-terminal | Signal recognition particle, SRP54 subunit, helical bundle
IPR001148,IPR018338	5	30448	0	1412	-4.72327e-11	1	1	Carbonic anhydrase, alpha-class, catalytic domain | Carbonic anhydrase, alpha-class, conserved site
IPR003010,IPR017755	1	30452	0	1412	-2.37306e-11	1	1	Nitrilase/cyanide hydratase and apolipoprotein N-acyltransferase | N-carbamoylputrescine amidase
IPR004154	1	30452	0	1412	-2.37306e-11	1	1	Anticodon-binding
IPR000504,IPR011400,IPR012677,IPR013979,IPR015943	1	30452	0	1412	-2.37306e-11	1	1	RNA recognition motif domain | Translation initiation factor eIF-3b | Nucleotide-binding, alpha-beta plait | Translation initiation factor 2A, beta propellor-like domain | WD40/YVTN repeat-like-containing domain
IPR000713,IPR004101,IPR005761,IPR013221	1	30452	0	1412	-2.37306e-11	1	1	Mur ligase, N-terminal | Mur ligase, C-terminal | UDP-N-acetylmuramoylalanyl-D-glutamate-2,6-diaminopimelate ligase | Mur ligase, central
IPR008470	1	30452	0	1412	-2.37306e-11	1	1	Uncharacterised protein family Ycf33
IPR000270,IPR003018,IPR003035	1	30452	0	1412	-2.37306e-11	1	1	Phox/Bem1p | GAF | Plant regulator RWP-RK
IPR002083,IPR007942	3	30450	0	1412	-2.81237e-11	1	1	MATH; TRAF-like | Phospholipase-like, arabidopsis
IPR004159	34	30419	0	1412	-1.1553e-10	1	1	Protein of unknown function DUF248, methyltransferase putative
IPR008479	5	30448	0	1412	-4.72327e-11	1	1	Protein of unknown function DUF760
IPR002198,IPR002539	1	30452	0	1412	-2.37306e-11	1	1	Short-chain dehydrogenase/reductase SDR | MaoC-like dehydratase
IPR012866	4	30449	0	1412	-3.96348e-11	1	1	Protein of unknown function DUF1644
IPR003439,IPR005670,IPR017871	1	30452	0	1412	-2.37306e-11	1	1	ABC transporter-like; ATPase, AAA+ type, core | Phosphate transport system permease protein 1 | ABC transporter, conserved site
IPR006909,IPR006910	4	30449	0	1412	-3.96348e-11	1	1	Rad21/Rec8-like protein, C-terminal, eukaryotic; Rad21/Rec8-like protein, C-terminal | Rad21/Rec8-like protein, N-terminal
IPR012860	1	30452	0	1412	-2.37306e-11	1	1	Protein of unknown function DUF1630
IPR013090,IPR016090	2	30451	0	1412	-4.31845e-11	1	1	Phospholipase A2, active site | Phospholipase A2
IPR022233	1	30452	0	1412	-2.37306e-11	1	1	Protein of unknown function DUF3758
IPR003653,IPR008160	2	30451	0	1412	-4.31845e-11	1	1	Peptidase C48, SUMO/Sentrin/Ubl1 | Collagen triple helix repeat
IPR012463	5	30448	0	1412	-4.72327e-11	1	1	Protein of unknown function DUF1675
IPR012462	2	30451	0	1412	-4.31845e-11	1	1	Peptidase C78, ubiquitin fold modifier-specific peptidase 1/ 2
IPR012466	2	30451	0	1412	-4.31845e-11	1	1	Adaptin ear-binding coat-associated protein 1 NECAP-1
IPR000836,IPR005904	1	30452	0	1412	-2.37306e-11	1	1	Phosphoribosyltransferase | Hypoxanthine phosphoribosyl transferase
IPR000967,IPR001841,IPR019786,IPR019787	1	30452	0	1412	-2.37306e-11	1	1	Zinc finger, NF-X1-type | Zinc finger, RING-type | Zinc finger, PHD-type, conserved site | Zinc finger, PHD-finger; Zinc finger, PHD-type
IPR010678	1	30452	0	1412	-2.37306e-11	1	1	Digestive organ expansion factor, predicted
IPR001841,IPR011424	2	30451	0	1412	-4.31845e-11	1	1	Zinc finger, RING-type | C1-like
IPR011992,IPR018248	1	30452	0	1412	-2.37306e-11	1	1	EF-hand-like domain | EF-hand; Calcium-binding EF-hand; EF-HAND 2
IPR011992,IPR018249	2	30451	0	1412	-4.31845e-11	1	1	EF-hand-like domain | EF-HAND 2
IPR005479,IPR010585,IPR014751	1	30452	0	1412	-2.37306e-11	1	1	Carbamoyl-phosphate synthetase, large subunit, ATP-binding; ATP-grasp fold | DNA double-strand break repair and VJ recombination XRCC4 | DNA double-strand break repair and VJ recombination XRCC4, C-terminal
IPR004487,IPR013093,IPR019489	3	30450	0	1412	-2.81237e-11	1	1	Clp protease, ATP-binding subunit ClpX | ATPase, AAA-2; ATPase, AAA+ type, core | Clp ATPase, C-terminal
IPR007527	2	30451	0	1412	-4.31845e-11	1	1	Zinc finger, SWIM-type
IPR001104	5	30448	0	1412	-4.72327e-11	1	1	3-oxo-5-alpha-steroid 4-dehydrogenase, C-terminal
IPR001107	10	30443	0	1412	-5.59426e-11	1	1	Band 7 protein
IPR001108	2	30451	0	1412	-4.31845e-11	1	1	Peptidase A22A, presenilin; Peptidase A22, presenilin signal peptide
IPR001480,IPR002290,IPR008271,IPR017441,IPR020635	2	30451	0	1412	-4.31845e-11	1	1	Bulb-type lectin domain | Serine/threonine-protein kinase domain; Serine/threonine-protein kinase-like domain; Protein kinase, catalytic domain; Protein kinase-like domain | Serine/threonine-protein kinase, active site | Protein kinase, ATP binding site | Tyrosine-protein kinase, catalytic domain; Serine-threonine/tyrosine-protein kinase; Protein kinase, catalytic domain; Protein kinase-like doma…
IPR001176,IPR004839,IPR015421,IPR015422	6	30447	0	1412	-6.74664e-11	1	1	1-aminocyclopropane-1-carboxylate synthase | Aminotransferase, class I/classII; Pyridoxal phosphate-dependent transferase, major domain | Pyridoxal phosphate-dependent transferase, major region, subdomain 1 | Pyridoxal phosphate-dependent transferase, major region, subdomain 2
IPR000375,IPR001401,IPR001849,IPR003130,IPR011993,IPR019762	2	30451	0	1412	-4.31845e-11	1	1	Dynamin central domain | Dynamin, GTPase domain | Pleckstrin homology domain | Dynamin GTPase effector; GTPase effector domain, GED | Pleckstrin homology-type | Dynamin, GTPase region, conserved site
IPR002198,IPR016040	1	30452	0	1412	-2.37306e-11	1	1	Short-chain dehydrogenase/reductase SDR | NAD(P)-binding domain
IPR021584	1	30452	0	1412	-2.37306e-11	1	1	Thylakoid soluble phosphoprotein TSP9
IPR001841,IPR004162,IPR013010,IPR013322,IPR013323,IPR018121	4	30449	0	1412	-3.96348e-11	1	1	Zinc finger, RING-type | Seven-in-absentia protein, sina | Zinc finger, SIAH-type | TRAF-type | Seven In Absentia Homolog-type | Seven-in-absentia protein, TRAF-like domain; TRAF-like
IPR004552	1	30452	0	1412	-2.37306e-11	1	1	1-acyl-sn-glycerol-3-phosphate acyltransferase; Phospholipid/glycerol acyltransferase
IPR016024,IPR021850,IPR022075	1	30452	0	1412	-2.37306e-11	1	1	Armadillo-type fold | Protein of unknown function DUF3453 | Symplekin tight junction protein C-terminal
IPR002912,IPR008271,IPR020635	1	30452	0	1412	-2.37306e-11	1	1	Amino acid-binding ACT | Serine/threonine-protein kinase, active site | Tyrosine-protein kinase, catalytic domain; Serine-threonine/tyrosine-protein kinase; Protein kinase, catalytic domain; Protein kinase-like domain
IPR002625,IPR013899	2	30451	0	1412	-4.31845e-11	1	1	Smr protein/MutS2 C-terminal | Domain of unknown function DUF1771
IPR022051	1	30452	0	1412	-2.37306e-11	1	1	Protein of unknown function DUF3611
IPR000086,IPR003265	1	30452	0	1412	-2.37306e-11	1	1	NUDIX hydrolase domain; NUDIX hydrolase domain-like | HhH-GPD domain; DNA glycosylase
IPR013838,IPR019605	1	30452	0	1412	-2.37306e-11	1	1	Beta tubulin, autoregulation binding site | Misato Segment II, myosin-like
IPR005681	2	30451	0	1412	-4.31845e-11	1	1	Mitochondrial inner membrane translocase complex, subunit Tim23; Mitochondrial inner membrane translocase complex, subunit Tim17/22
IPR000467,IPR005824	2	30451	0	1412	-4.31845e-11	1	1	D111/G-patch | KOW
IPR001099,IPR011141,IPR012328,IPR016038,IPR018088	1	30452	0	1412	-2.37306e-11	1	1	Chalcone/stilbene synthase, N-terminal | Polyketide synthase, type III | Chalcone/stilbene synthase, C-terminal | Thiolase-like, subgroup; Thiolase-like | Chalcone/stilbene synthase, active site
IPR002125,IPR002734,IPR004794,IPR011549,IPR012816,IPR016193	1	30452	0	1412	-2.37306e-11	1	1	CMP/dCMP deaminase, zinc-binding | Bacterial bifunctional deaminase-reductase, C-terminal | Riboflavin biosynthesis protein RibD | Riboflavin-specific deaminase, C-terminal | Conserved hypothetical protein CHP02464 | Cytidine deaminase-like
IPR000048,IPR000225,IPR001715,IPR016024	1	30452	0	1412	-2.37306e-11	1	1	IQ motif, EF-hand binding site | Armadillo | Calponin homology domain | Armadillo-type fold
IPR001623,IPR012336	1	30452	0	1412	-2.37306e-11	1	1	Heat shock protein DnaJ, N-terminal | Thioredoxin-like fold
IPR000949,IPR001005	2	30451	0	1412	-4.31845e-11	1	1	ELM2 domain | SANT domain, DNA binding; Homeodomain-related; Homeodomain-like
IPR007650	16	30437	0	1412	-1.15528e-10	1	1	Protein of unknown function DUF581
IPR006863,IPR013766,IPR017937	1	30452	0	1412	-2.37306e-11	1	1	Erv1/Alr; ERV/ALR sulphydryl oxidase | Thioredoxin domain; Thioredoxin-like; Thioredoxin fold; Thioredoxin-like fold | Thioredoxin, conserved site
IPR001943,IPR021894	2	30451	0	1412	-4.31845e-11	1	1	UvrB/UvrC protein | Protein of unknown function DUF3506
IPR000858,IPR001480,IPR002290,IPR006210,IPR008271,IPR013227,IPR020635,IPR021820	1	30452	0	1412	-2.37306e-11	1	1	S-locus glycoprotein | Bulb-type lectin domain | Serine/threonine-protein kinase domain; Serine/threonine-protein kinase-like domain; Protein kinase, catalytic domain; Protein kinase-like domain | Epidermal growth factor-like | Serine/threonine-protein kinase, active site | PAN-2 domain; Apple-like | Tyrosine-protein kinase, catalytic domain; Serine-threonine/tyrosine-protein kinase; Protein kina…
IPR003231,IPR006163	1	30452	0	1412	-2.37306e-11	1	1	Acyl carrier protein (ACP) | Phosphopantetheine-binding; Acyl carrier protein-like
IPR001680,IPR011046	1	30452	0	1412	-2.37306e-11	1	1	WD40 repeat | WD40 repeat-like-containing domain; WD40/YVTN repeat-like-containing domain
IPR001610,IPR002290,IPR008271,IPR013767,IPR020635	1	30452	0	1412	-2.37306e-11	1	1	PAC motif | Serine/threonine-protein kinase domain; Serine/threonine-protein kinase-like domain; Protein kinase, catalytic domain; Protein kinase-like domain | Serine/threonine-protein kinase, active site | PAS fold; PAS | Tyrosine-protein kinase, catalytic domain; Serine-threonine/tyrosine-protein kinase; Protein kinase, catalytic domain; Protein kinase-like domain
IPR003675	7	30446	0	1412	-1.24832e-11	1	1	Abortive infection protein
IPR011051,IPR014710,IPR016305,IPR018050	2	30451	0	1412	-4.31845e-11	1	1	Cupin, RmlC-type | RmlC-like jelly roll fold | Mannose-6-phosphate isomerase; Mannose-6-phosphate isomerase, type I | Phosphomannose isomerase, type I, conserved site
IPR008598,IPR015880	2	30451	0	1412	-4.31845e-11	1	1	Drought induced 19/ RING finger protein 114 | Zinc finger, C2H2-like
IPR005202	28	30425	0	1412	-7.54822e-11	1	1	Transcription factor GRAS
IPR005200	2	30451	0	1412	-4.31845e-11	1	1	Glycoside hydrolase, family 81
IPR004882	3	30450	0	1412	-2.81237e-11	1	1	LUC7-related
IPR004332	2	30451	0	1412	-4.31845e-11	1	1	Transposase, MuDR, plant
IPR004333	9	30444	0	1412	-7.9528e-11	1	1	Transcription factor, SBP-box
IPR013099,IPR018247	1	30452	0	1412	-2.37306e-11	1	1	Ion transport 2 | EF-Hand 1, calcium-binding site
IPR003495,IPR004400	1	30452	0	1412	-2.37306e-11	1	1	Cobalamin (vitamin B12) biosynthesis CobW-like | Urease accessory protein UreG; [NiFe]-hydrogenase/urease maturation factor, Ni2-binding GTPase
IPR000270,IPR003035	8	30445	0	1412	-4.1228e-11	1	1	Phox/Bem1p | Plant regulator RWP-RK
IPR005061	11	30442	0	1412	-1.77062e-11	1	1	Domain of unknown function DUF292, eukaryotic
IPR006137,IPR006138	2	30451	0	1412	-4.31845e-11	1	1	NADH:ubiquinone oxidoreductase-like, 20kDa subunit | NADH-ubiquinone oxidoreductase, 20 Kd subunit; [NiFe]-hydrogenase-3-type complex, small subunit/NADH:quinone oxidoreductase, subunit NuoB
IPR003511	3	30450	0	1412	-2.81237e-11	1	1	DNA-binding HORMA
IPR008979,IPR010720,IPR017853	2	30451	0	1412	-4.31845e-11	1	1	Galactose-binding domain-like | Alpha-L-arabinofuranosidase, C-terminal | Glycoside hydrolase, superfamily
IPR000595,IPR003938,IPR005821	3	30450	0	1412	-2.81237e-11	1	1	Cyclic nucleotide-binding domain; Cyclic nucleotide-binding-like; RmlC-like jelly roll fold | Potassium channel, voltage-dependent, EAG/ELK/ERG | Ion transport
IPR007175	1	30452	0	1412	-2.37306e-11	1	1	RNAse P, Rpr2/Rpp21 subunit
IPR005336	4	30449	0	1412	-3.96348e-11	1	1	Uncharacterised protein family UPF0041
IPR009439	1	30452	0	1412	-2.37306e-11	1	1	Red chlorophyll catabolite reductase
IPR002482	4	30449	0	1412	-3.96348e-11	1	1	Peptidoglycan-binding Lysin subgroup; Peptidoglycan-binding lysin domain
IPR002483	1	30452	0	1412	-2.37306e-11	1	1	Splicing factor PWI
IPR002641,IPR006689,IPR021771	2	30451	0	1412	-4.31845e-11	1	1	Patatin/Phospholipase A2-related; Acyl transferase/acyl hydrolase/lysophospholipase | ARF/SAR superfamily | Triacylglycerol lipase
IPR004877,IPR005018,IPR006593,IPR019545	1	30452	0	1412	-2.37306e-11	1	1	Cytochrome b561, eukaryote | DOMON domain | Cytochrome b561/ferric reductase transmembrane | DM13 domain
IPR002358,IPR019906,IPR020040	2	30451	0	1412	-4.31845e-11	1	1	Ribosomal protein L6, conserved site | Ribosomal protein L6, bacterial-type; Ribosomal protein L6 | Ribosomal protein L6, alpha-beta domain
IPR002930,IPR011053	1	30452	0	1412	-2.37306e-11	1	1	Glycine cleavage H-protein | Single hybrid motif
IPR001099,IPR011141,IPR012328,IPR016038	3	30450	0	1412	-2.81237e-11	1	1	Chalcone/stilbene synthase, N-terminal | Polyketide synthase, type III | Chalcone/stilbene synthase, C-terminal | Thiolase-like, subgroup; Thiolase-like
IPR008395,IPR011011,IPR014002,IPR016181,IPR019787	1	30452	0	1412	-2.37306e-11	1	1	Agenet | Zinc finger, FYVE/PHD-type; Zinc finger, RING/FYVE/PHD-type | Tudor-like, plant | Acyl-CoA N-acyltransferase | Zinc finger, PHD-finger; Zinc finger, PHD-type
IPR005491,IPR014002	4	30449	0	1412	-3.96348e-11	1	1	EMSY N-terminal | Tudor-like, plant
IPR001878,IPR018144	1	30452	0	1412	-2.37306e-11	1	1	Zinc finger, CCHC-type | Plus-3 domain, subgroup; Plus-3
IPR009097,IPR012386	2	30451	0	1412	-4.31845e-11	1	1	RNA ligase/cyclic nucleotide phosphodiesterase | 2',3'-cyclic-nucleotide 3'-phosphodiesterase
IPR002044,IPR002192,IPR013783,IPR013815	1	30452	0	1412	-2.37306e-11	1	1	Glycoside hydrolase, carbohydrate-binding; Carbohydrate-binding-like fold | Pyruvate phosphate dikinase, PEP/pyruvate-binding | Immunoglobulin-like fold | ATP-grasp fold, subdomain 1
IPR001317,IPR005801,IPR005802,IPR006221,IPR006805,IPR011702,IPR015890,IPR017926	1	30452	0	1412	-2.37306e-11	1	1	Carbamoyl-phosphate synthase, GATase domain | ADC synthase | Para-aminobenzoate synthase, component I; Anthranilate synthase component I | Anthranilate synthase, glutamine amidotransferase; Anthranilate synthase component II/delta crystallin | Anthranilate synthase component I, N-terminal | Glutamine amidotransferase superfamily | Chorismate binding, C-terminal | Glutamine amidotransferase type 1
IPR009653	1	30452	0	1412	-2.37306e-11	1	1	Protein of unknown function DUF1242
IPR011564	3	30450	0	1412	-2.81237e-11	1	1	Telomere end binding protein; Nucleic acid-binding, OB-fold; Nucleic acid-binding, OB-fold-like
IPR010839	1	30452	0	1412	-2.37306e-11	1	1	Protein of unknown function DUF1446
IPR005707,IPR018130	2	30451	0	1412	-4.31845e-11	1	1	Ribosomal protein S2, eukaryotic/archaeal; Ribosomal protein S2 | Ribosomal protein S2, conserved site
IPR000858,IPR001480,IPR002290,IPR008271,IPR013227,IPR017441,IPR020635,IPR021820,IPR022126	1	30452	0	1412	-2.37306e-11	1	1	S-locus glycoprotein | Bulb-type lectin domain | Serine/threonine-protein kinase domain; Serine/threonine-protein kinase-like domain; Protein kinase, catalytic domain; Protein kinase-like domain | Serine/threonine-protein kinase, active site | PAN-2 domain; Apple-like | Protein kinase, ATP binding site | Tyrosine-protein kinase, catalytic domain; Serine-threonine/tyrosine-protein kinase; Protein …
IPR001781,IPR022087	2	30451	0	1412	-4.31845e-11	1	1	Zinc finger, LIM-type | Protein of unknown function DUF3633
IPR012394,IPR015590,IPR016160,IPR016162	2	30451	0	1412	-4.31845e-11	1	1	Aldehyde dehydrogenase NAD(P)-dependent | Aldehyde dehydrogenase domain; Aldehyde/histidinol dehydrogenase | Aldehyde dehydrogenase, conserved site | Aldehyde dehydrogenase, N-terminal
IPR000608,IPR008883,IPR017916	2	30451	0	1412	-4.31845e-11	1	1	Ubiquitin-conjugating enzyme, E2; Ubiquitin-conjugating enzyme/RWD-like | Ubiquitin E2 variant, N-terminal; Ubiquitin-conjugating enzyme/RWD-like | Steadiness box
IPR006035	1	30452	0	1412	-2.37306e-11	1	1	Ureohydrolase
IPR002004	1	30452	0	1412	-2.37306e-11	1	1	Polyadenylate-binding protein/Hyperplastic disc protein
IPR008080,IPR011992,IPR018247,IPR018248	3	30450	0	1412	-2.81237e-11	1	1	Parvalbumin | EF-hand-like domain | EF-Hand 1, calcium-binding site | EF-hand; Calcium-binding EF-hand; EF-HAND 2
IPR004738,IPR005829,IPR020846	1	30452	0	1412	-2.37306e-11	1	1	Phosphate permease; General substrate transporter | Sugar transporter, conserved site | Major facilitator superfamily domain; Major facilitator superfamily domain, general substrate transporter
IPR007789	13	30440	0	1412	-4.74194e-11	1	1	Protein of unknown function DUF688
IPR007785	2	30451	0	1412	-4.31845e-11	1	1	Anamorsin
IPR001440,IPR011990,IPR013026,IPR013105,IPR013766	1	30452	0	1412	-2.37306e-11	1	1	Tetratricopeptide TPR-1; Tetratricopeptide repeat | Tetratricopeptide-like helical | Tetratricopeptide repeat-containing | Tetratricopeptide TPR2; Tetratricopeptide repeat | Thioredoxin domain; Thioredoxin-like; Thioredoxin fold; Thioredoxin-like fold
IPR007781	1	30452	0	1412	-2.37306e-11	1	1	Alpha-N-acetylglucosaminidase
IPR007783	2	30451	0	1412	-4.31845e-11	1	1	Eukaryotic translation initiation factor 3, subunit 7
IPR002194,IPR012715	1	30452	0	1412	-2.37306e-11	1	1	Chaperonin TCP-1, conserved site | T-complex protein 1, alpha subunit; Chaperone, tailless complex polypeptide 1; Chaperonin Cpn60/TCP-1
IPR002194,IPR012716	1	30452	0	1412	-2.37306e-11	1	1	Chaperonin TCP-1, conserved site | T-complex protein 1, beta subunit; Chaperone, tailless complex polypeptide 1; Chaperonin Cpn60/TCP-1
IPR002194,IPR012717	1	30452	0	1412	-2.37306e-11	1	1	Chaperonin TCP-1, conserved site | T-complex protein 1, delta subunit; Chaperone, tailless complex polypeptide 1; Chaperonin Cpn60/TCP-1
IPR004365,IPR012340	2	30451	0	1412	-4.31845e-11	1	1	Nucleic acid binding, OB-fold, tRNA/helicase-type | Nucleic acid-binding, OB-fold; Nucleic acid-binding, OB-fold-like
IPR002194,IPR012718	1	30452	0	1412	-2.37306e-11	1	1	Chaperonin TCP-1, conserved site | T-complex protein 1, epsilon subunit; Chaperone, tailless complex polypeptide 1; Chaperonin Cpn60/TCP-1
IPR002194,IPR012719	1	30452	0	1412	-2.37306e-11	1	1	Chaperonin TCP-1, conserved site | T-complex protein 1, gamma subunit; Chaperone, tailless complex polypeptide 1; Chaperonin Cpn60/TCP-1
IPR000909,IPR013187	1	30452	0	1412	-2.37306e-11	1	1	Phospholipase C, phosphatidylinositol-specific , X domain | F-box associated domain, type 3; F-box associated interaction domain
IPR011990,IPR016024	2	30451	0	1412	-4.31845e-11	1	1	Tetratricopeptide-like helical | Armadillo-type fold
IPR008968,IPR011012,IPR015629,IPR018240	1	30452	0	1412	-2.37306e-11	1	1	Clathrin adaptor, mu subunit, C-terminal | Longin-like | Clathrin coat associated protein AP-50; Clathrin adaptor, mu subunit | Clathrin adaptor, mu subunit, conserved site
IPR004732,IPR013785,IPR018225	1	30452	0	1412	-2.37306e-11	1	1	Transaldolase 2; Transaldolase | Aldolase-type TIM barrel | Transaldolase, active site
IPR001878,IPR021715	3	30450	0	1412	-2.81237e-11	1	1	Zinc finger, CCHC-type | Pre-mRNA splicing Prp18-interacting factor
IPR006786	1	30452	0	1412	-2.37306e-11	1	1	Pinin/SDK/MemA protein
IPR006785	1	30452	0	1412	-2.37306e-11	1	1	Peroxisome membrane anchor protein Pex14p, N-terminal
IPR010061,IPR015590,IPR016160,IPR016162	1	30452	0	1412	-2.37306e-11	1	1	Methylmalonate-semialdehyde dehydrogenase | Aldehyde dehydrogenase domain; Aldehyde/histidinol dehydrogenase | Aldehyde dehydrogenase, conserved site | Aldehyde dehydrogenase, N-terminal
IPR006966	2	30451	0	1412	-4.31845e-11	1	1	Peroxin-3
IPR006789	2	30451	0	1412	-4.31845e-11	1	1	ARP2/3 complex 16kDa subunit (p16-Arc)
IPR005333,IPR017887,IPR017888	5	30448	0	1412	-4.72327e-11	1	1	Transcription factor, TCP | Transcription factor TCP subgroup | CYC/TB1, R domain
IPR005729,IPR018268	3	30450	0	1412	-2.81237e-11	1	1	Ribosomal protein S10, eukaryotic/archaeal; Ribosomal protein S10 | Ribosomal protein S10, conserved site
IPR007235,IPR009695	3	30450	0	1412	-2.81237e-11	1	1	Glycosyl transferase, family 28, C-terminal | Diacylglycerol glucosyltransferase, N-terminal
IPR002695,IPR011607,IPR013982	1	30452	0	1412	-2.37306e-11	1	1	AICARFT/IMPCHase bienzyme | Methylglyoxal synthase-like domain | AICARFT/IMPCHase bienzyme, transformylase domain
IPR004358,IPR005467,IPR018955	1	30452	0	1412	-2.37306e-11	1	1	Signal transduction histidine kinase-related protein, C-terminal; ATPase-like, ATP-binding domain | Signal transduction histidine kinase, core | Branched-chain alpha-ketoacid dehydrogenase kinase/Pyruvate dehydrogenase kinase, N-terminal
IPR006565	1	30452	0	1412	-2.37306e-11	1	1	Bromodomain transcription factor
IPR001876,IPR001965,IPR002219,IPR004146,IPR011424	2	30451	0	1412	-4.31845e-11	1	1	Zinc finger, RanBP2-type | Zinc finger, PHD-type | Protein kinase C-like, phorbol ester/diacylglycerol binding | DC1 | C1-like
IPR010084,IPR013114	2	30451	0	1412	-4.31845e-11	1	1	Beta-hydroxyacyl-(acyl-carrier-protein) dehydratase FabZ | Beta-hydroxyacyl-(acyl-carrier-protein) dehydratase, FabA/FabZ
IPR001912,IPR002942,IPR005710,IPR018079	2	30451	0	1412	-4.31845e-11	1	1	Ribosomal protein S4/S9, N-terminal | RNA-binding S4 | Ribosomal protein S4/S9, eukaryotic/archaeal; Ribosomal protein S4/S9 | Ribosomal protein S4, conserved site
IPR000225,IPR002652,IPR011989	7	30446	0	1412	-1.24832e-11	1	1	Armadillo | Importin-alpha-like, importin-beta-binding domain | Armadillo-like helical; Armadillo-type fold
IPR001611,IPR002290,IPR003591,IPR008271,IPR017441,IPR020635,IPR021720	2	30451	0	1412	-4.31845e-11	1	1	Leucine-rich repeat | Serine/threonine-protein kinase domain; Serine/threonine-protein kinase-like domain; Protein kinase, catalytic domain; Protein kinase-like domain | Leucine-rich repeat, typical subtype | Serine/threonine-protein kinase, active site | Protein kinase, ATP binding site | Tyrosine-protein kinase, catalytic domain; Serine-threonine/tyrosine-protein kinase; Protein kinase, catalyt…
IPR000398,IPR001796,IPR012262,IPR017925	1	30452	0	1412	-2.37306e-11	1	1	Thymidylate synthase | Dihydrofolate reductase domain | Bifunctional dihydrofolate reductase/thymidylate synthase | Dihydrofolate reductase conserved site
IPR005745,IPR019972	3	30450	0	1412	-2.81237e-11	1	1	Ribosomal protein L14, bacterial-type; Ribosomal protein L14b/L23e | Ribosomal protein L14 conserved site
IPR001841,IPR013129	2	30451	0	1412	-4.31845e-11	1	1	Zinc finger, RING-type | Transcription factor jumonji; Transcription factor jumonji/aspartyl beta-hydroxylase
IPR000535,IPR008962	5	30448	0	1412	-4.72327e-11	1	1	Major sperm protein | PapD-like
IPR013471	1	30452	0	1412	-2.37306e-11	1	1	Ribonuclease Z
IPR010742	2	30451	0	1412	-4.31845e-11	1	1	Rab5-interacting
IPR001229,IPR006652,IPR015915,IPR017388	3	30450	0	1412	-2.81237e-11	1	1	Mannose-binding lectin | Kelch repeat type 1 | Kelch-type beta propeller; Galactose oxidase/kelch, beta-propeller | Myrosinase-binding-related, jacalin-like lectin
IPR017442,IPR022495	1	30452	0	1412	-2.37306e-11	1	1	Serine/threonine-protein kinase-like domain; Protein kinase, catalytic domain; Protein kinase-like domain | Kinase-associated endopeptidase 1, Bud32
IPR011611	3	30450	0	1412	-2.81237e-11	1	1	Carbohydrate/purine kinase
IPR011610	1	30452	0	1412	-2.37306e-11	1	1	S-adenosyl-L-methionine-dependent methyltransferase, putative; Leucine carboxyl methyltransferase
IPR001907,IPR018215	6	30447	0	1412	-6.74664e-11	1	1	Peptidase S14, ClpP; Peptidase S14/S49 | Peptidase S14, ClpP, active site
IPR001478,IPR004039	1	30452	0	1412	-2.37306e-11	1	1	PDZ/DHR/GLGF | Rubredoxin-type Fe(Cys)4 protein
IPR011616	47	30406	0	1412	-1.87693e-10	1	1	bZIP transcription factor, bZIP-1; Basic-leucine zipper (bZIP) transcription factor
IPR002078,IPR003579,IPR005225	2	30451	0	1412	-4.31845e-11	1	1	RNA polymerase sigma factor 54, interaction; ATPase, AAA+ type, core | Ras small GTPase, Rab type; Small GTPase; Ras GTPase; Ras | Small GTP-binding protein domain
IPR011048,IPR017986,IPR019782	1	30452	0	1412	-2.37306e-11	1	1	Cytochrome cd1-nitrite reductase-like, C-terminal haem d1 | WD40-repeat-containing domain; WD40 repeat-like-containing domain; WD40/YVTN repeat-like-containing domain | WD40 repeat 2; WD40 repeat, subgroup; WD40 repeat
IPR002290,IPR004041,IPR008271,IPR017441,IPR018451,IPR020635,IPR020636	6	30447	0	1412	-6.74664e-11	1	1	Serine/threonine-protein kinase domain; Serine/threonine-protein kinase-like domain; Protein kinase, catalytic domain; Protein kinase-like domain | NAF domain | Serine/threonine-protein kinase, active site | Protein kinase, ATP binding site | NAF/FISL domain | Tyrosine-protein kinase, catalytic domain; Serine-threonine/tyrosine-protein kinase; Protein kinase, catalytic domain; Protein kinase-like…
IPR000504,IPR002004,IPR002343,IPR006515,IPR012677	1	30452	0	1412	-2.37306e-11	1	1	RNA recognition motif domain | Polyadenylate-binding protein/Hyperplastic disc protein | Paraneoplastic encephalomyelitis antigen | Polyadenylate binding protein, human types 1, 2, 3, 4 | Nucleotide-binding, alpha-beta plait
IPR006948,IPR015421	2	30451	0	1412	-4.31845e-11	1	1	Allinase, C-terminal; Pyridoxal phosphate-dependent transferase, major domain | Pyridoxal phosphate-dependent transferase, major region, subdomain 1
IPR004879,IPR008928,IPR012335	1	30452	0	1412	-2.37306e-11	1	1	Domain of unknown function DUF255 | Six-hairpin glycosidase-like | Thioredoxin fold; Thioredoxin-like fold
IPR001394,IPR001607,IPR009060,IPR015940,IPR016652,IPR018200	1	30452	0	1412	-2.37306e-11	1	1	Peptidase C19, ubiquitin carboxyl-terminal hydrolase 2 | Zinc finger, UBP-type | UBA-like | Ubiquitin-associated/translation elongation factor EF1B, N-terminal, eukaryote; Ubiquitin-associated/translation elongation factor EF1B, N-terminal | Ubiquitinyl hydrolase | Peptidase C19, ubiquitin carboxyl-terminal hydrolase 2, conserved site
IPR001041,IPR004489,IPR006058,IPR012285,IPR017896,IPR017900	3	30450	0	1412	-2.81237e-11	1	1	Ferredoxin; Beta-grasp fold, ferredoxin-type | Succinate dehydrogenase/fumarate reductase iron-sulphur protein | 2Fe-2S ferredoxin, iron-sulphur binding site | Fumarate reductase, C-terminal; Alpha-helical ferredoxin | 4Fe-4S ferredoxin, iron-sulpur binding domain | 4Fe-4S ferredoxin, iron-sulphur binding, conserved site
IPR003425	4	30449	0	1412	-3.96348e-11	1	1	Uncharacterised protein family Ycf19
IPR009771,IPR011044,IPR015943	1	30452	0	1412	-2.37306e-11	1	1	Ribosome control protein 1 | Quinoprotein amine dehydrogenase, beta chain-like | WD40/YVTN repeat-like-containing domain
IPR001214,IPR011990,IPR013026,IPR019734	1	30452	0	1412	-2.37306e-11	1	1	SET domain | Tetratricopeptide-like helical | Tetratricopeptide repeat-containing | Tetratricopeptide repeat
IPR003422	2	30451	0	1412	-4.31845e-11	1	1	Ubiquinol-cytochrome C reductase hinge
IPR002913	9	30444	0	1412	-7.9528e-11	1	1	Lipid-binding START; START-like domain
IPR002910	1	30452	0	1412	-2.37306e-11	1	1	Floricaula/leafy protein
IPR001965,IPR011011	2	30451	0	1412	-4.31845e-11	1	1	Zinc finger, PHD-type | Zinc finger, FYVE/PHD-type; Zinc finger, RING/FYVE/PHD-type
IPR002110,IPR020683,IPR021832	5	30448	0	1412	-4.72327e-11	1	1	Ankyrin repeat | Ankyrin repeat-containing domain | Protein of unknown function DUF3424
IPR001245,IPR008271,IPR017442	1	30452	0	1412	-2.37306e-11	1	1	Serine-threonine/tyrosine-protein kinase; Protein kinase, catalytic domain; Protein kinase-like domain | Serine/threonine-protein kinase, active site | Serine/threonine-protein kinase-like domain; Protein kinase, catalytic domain; Protein kinase-like domain
IPR006094,IPR007173,IPR010029,IPR015425	1	30452	0	1412	-2.37306e-11	1	1	FAD linked oxidase, N-terminal; FAD-binding, type 2 | D-arabinono-1,4-lactone oxidase | Galactonolactone dehydrogenase | Actin-binding FH2
IPR002999,IPR019542	1	30452	0	1412	-2.37306e-11	1	1	Tudor domain | Enhancer of polycomb-like, N-terminal
IPR002818,IPR006286	1	30452	0	1412	-2.37306e-11	1	1	ThiJ/PfpI | Peptidase C56, PfpI
IPR002818,IPR006287	3	30450	0	1412	-2.81237e-11	1	1	ThiJ/PfpI | DJ-1
IPR011989,IPR019156	1	30452	0	1412	-2.37306e-11	1	1	Armadillo-like helical; Armadillo-type fold | Ataxin-10 domain
IPR001357	6	30447	0	1412	-6.74664e-11	1	1	BRCT
IPR001356	21	30432	0	1412	-1.01618e-10	1	1	Homeobox; Homeodomain-related; Homeodomain-like
IPR001739	6	30447	0	1412	-6.74664e-11	1	1	Methyl-CpG DNA binding; DNA-binding, integrase-type
IPR000909,IPR001192,IPR001711,IPR015359,IPR017946,IPR018029,IPR018247	1	30452	0	1412	-2.37306e-11	1	1	Phospholipase C, phosphatidylinositol-specific , X domain | Phosphoinositide phospholipase C | Phospholipase C, phosphatidylinositol-specific, Y domain | Phospholipase C, phosphoinositol-specific, EF-hand-like; EF-hand-like domain | PLC-like phosphodiesterase, TIM beta/alpha-barrel domain | C2 membrane targeting protein; C2 calcium-dependent membrane targeting; C2 calcium/lipid-binding domain, Ca…
IPR007218	1	30452	0	1412	-2.37306e-11	1	1	DNA polymerase delta, subunit 4
IPR011494,IPR017986,IPR019775,IPR019782	1	30452	0	1412	-2.37306e-11	1	1	TUP1-like enhancer of split | WD40-repeat-containing domain; WD40 repeat-like-containing domain; WD40/YVTN repeat-like-containing domain | WD40 repeat, conserved site | WD40 repeat 2; WD40 repeat, subgroup; WD40 repeat
IPR002205,IPR005743,IPR006691,IPR013757,IPR013758,IPR013760	1	30452	0	1412	-2.37306e-11	1	1	DNA topoisomerase, type IIA, subunit A/C-terminal | DNA gyrase, subunit A | DNA gyrase/topoisomerase IV, subunit A, C-terminal beta-pinwheel | DNA topoisomerase, type IIA, subunit A, alpha-helical | DNA topoisomerase, type IIA, subunit A/ C-terminal, alpha-beta | DNA topoisomerase, type IIA, central
IPR007216	3	30450	0	1412	-2.81237e-11	1	1	Cell differentiation, Rcd1-like
IPR007217	2	30451	0	1412	-4.31845e-11	1	1	Per1-like
IPR007214	2	30451	0	1412	-4.31845e-11	1	1	YbaK/aminoacyl-tRNA synthetase-associated domain
IPR000659,IPR011576,IPR012349	1	30452	0	1412	-2.37306e-11	1	1	Pyridoxamine 5'-phosphate oxidase | Pyridoxamine 5'-phosphate oxidase-like, FMN-binding domain | FMN-binding split barrel; FMN-binding split barrel-related
IPR001375,IPR002469	1	30452	0	1412	-2.37306e-11	1	1	Peptidase S9, prolyl oligopeptidase, catalytic domain | Peptidase S9B, dipeptidylpeptidase IV N-terminal
IPR000742,IPR000858,IPR001245,IPR001480,IPR008271,IPR013227,IPR021820	1	30452	0	1412	-2.37306e-11	1	1	Epidermal growth factor-like, type 3 | S-locus glycoprotein | Serine-threonine/tyrosine-protein kinase; Protein kinase, catalytic domain; Protein kinase-like domain | Bulb-type lectin domain | Serine/threonine-protein kinase, active site | PAN-2 domain; Apple-like | S-locus receptor kinase, C-terminal
IPR007273	5	30448	0	1412	-4.72327e-11	1	1	SCAMP
IPR011042	4	30449	0	1412	-3.96348e-11	1	1	Six-bladed beta-propeller, TolB-like
IPR001254,IPR015724	1	30452	0	1412	-2.37306e-11	1	1	Peptidase S1/S6, chymotrypsin/Hap; Peptidase cysteine/serine, trypsin-like | Serine endopeptidase DegP2
IPR006869	13	30440	0	1412	-4.74194e-11	1	1	Domain of unknown function DUF547
IPR000891,IPR002034,IPR005671,IPR013709	2	30451	0	1412	-4.31845e-11	1	1	Pyruvate carboxyltransferase; Aldolase-type TIM barrel | Alpha-isopropylmalate/homocitrate synthase, conserved site | 2-isopropylmalate synthase, bacterial type | 2-isopropylmalate synthase LeuA, allosteric (dimerisation) domain
IPR000445,IPR003265,IPR003583,IPR003651,IPR004036	1	30452	0	1412	-2.37306e-11	1	1	Helix-hairpin-helix motif | HhH-GPD domain; DNA glycosylase | Helix-hairpin-helix DNA-binding motif, class 1 | Endonuclease III-like, iron-sulphur cluster loop motif | Endonuclease III, conserved site-2
IPR008979,IPR010325	1	30452	0	1412	-2.37306e-11	1	1	Galactose-binding domain-like | Rhamnogalacturonate lyase
IPR004262,IPR013120	8	30445	0	1412	-4.1228e-11	1	1	Male sterility | Male sterility, NAD-binding; NAD(P)-binding domain
IPR006649,IPR016654	1	30452	0	1412	-2.37306e-11	1	1	Like-Sm ribonucleoprotein (LSM) domain, eukaryotic/archaea-type; Like-Sm ribonucleoprotein (LSM) domain; Like-Sm ribonucleoprotein (LSM)-related domain | U6 snRNA-associated Sm-like protein LSm2
IPR002504,IPR016064,IPR017437,IPR017438	1	30452	0	1412	-2.37306e-11	1	1	Inorganic polyphosphate/ATP-NAD kinase, predicted | ATP-NAD kinase, PpnK-type | ATP-NAD kinase, PpnK-type, all-beta | ATP-NAD kinase, PpnK-type, alpha/beta
IPR003835	1	30452	0	1412	-2.37306e-11	1	1	Glycosyl transferase, family 19
IPR000433,IPR007526,IPR014778,IPR017884	1	30452	0	1412	-2.37306e-11	1	1	Zinc finger, ZZ-type | SWIRM | Myb, DNA-binding | SANT, eukarya; SANT domain, DNA binding; Homeodomain-related; Homeodomain-like
IPR006073,IPR006074,IPR006169,IPR014100,IPR015349	1	30452	0	1412	-2.37306e-11	1	1	GTP1/OBG; GTP-binding domain, HSR1-related | GTP1/OBG, conserved site | GTP1/OBG subdomain | GTP-binding protein Obg/CgtA | GTP-binding protein GTP1/OBG, C-terminal
IPR001752,IPR019821,IPR021881	8	30445	0	1412	-4.1228e-11	1	1	Kinesin, motor domain | Kinesin, motor region, conserved site | Protein of unknown function DUF3490
IPR001932,IPR008271,IPR017442	1	30452	0	1412	-2.37306e-11	1	1	Protein phosphatase 2C-like | Serine/threonine-protein kinase, active site | Serine/threonine-protein kinase-like domain; Protein kinase, catalytic domain; Protein kinase-like domain
IPR002082,IPR006131,IPR006132	1	30452	0	1412	-2.37306e-11	1	1	Aspartate carbamoyltransferase, eukaryotic; Aspartate/ornithine carbamoyltransferase | Aspartate/ornithine carbamoyltransferase, Asp/Orn-binding domain | Aspartate/ornithine carbamoyltransferase, carbamoyl-P binding
IPR000571,IPR007275	1	30452	0	1412	-2.37306e-11	1	1	Zinc finger, CCCH-type | YTH domain
IPR001012,IPR009060	1	30452	0	1412	-2.37306e-11	1	1	UBX | UBA-like
IPR001005,IPR001810	1	30452	0	1412	-2.37306e-11	1	1	SANT domain, DNA binding; Homeodomain-related; Homeodomain-like | F-box domain, cyclin-like; F-box domain, Skp2-like
IPR004820,IPR005248	1	30452	0	1412	-2.37306e-11	1	1	Cytidylyltransferase; Rossmann-like alpha/beta/alpha sandwich fold | Probable nicotinate-nucleotide adenylyltransferase
IPR001650,IPR014001,IPR022192	1	30452	0	1412	-2.37306e-11	1	1	Helicase, C-terminal | DEAD-like helicase | Mitochondrial degradasome RNA helicase subunit C-terminal
IPR000858,IPR001245,IPR001480,IPR013227	1	30452	0	1412	-2.37306e-11	1	1	S-locus glycoprotein | Serine-threonine/tyrosine-protein kinase; Protein kinase, catalytic domain; Protein kinase-like domain | Bulb-type lectin domain | PAN-2 domain; Apple-like
IPR021752	1	30452	0	1412	-2.37306e-11	1	1	Transcription initiation factor Rrn7
IPR001453,IPR002500	1	30452	0	1412	-2.37306e-11	1	1	Molybdopterin binding | Phosphoadenosine phosphosulphate reductase; Rossmann-like alpha/beta/alpha sandwich fold
IPR021025	1	30452	0	1412	-2.37306e-11	1	1	Fanconi Anaemia group E protein, C-terminal
IPR001176,IPR004839,IPR015421	1	30452	0	1412	-2.37306e-11	1	1	1-aminocyclopropane-1-carboxylate synthase | Aminotransferase, class I/classII; Pyridoxal phosphate-dependent transferase, major domain | Pyridoxal phosphate-dependent transferase, major region, subdomain 1
IPR012535,IPR016024	1	30452	0	1412	-2.37306e-11	1	1	Cell division protein Cdc14 | Armadillo-type fold
IPR012879	2	30451	0	1412	-4.31845e-11	1	1	Protein of unknown function DUF1682
IPR000767,IPR001611,IPR002182	7	30446	0	1412	-1.24832e-11	1	1	Disease resistance protein | Leucine-rich repeat | NB-ARC
IPR000727,IPR004864,IPR010989	1	30452	0	1412	-2.37306e-11	1	1	Target SNARE coiled-coil domain | Late embryogenesis abundant protein, group 2 | t-SNARE
IPR000477,IPR009596	1	30452	0	1412	-2.37306e-11	1	1	Reverse transcriptase | Domain of unknown function DUF1204
IPR005697,IPR017926	1	30452	0	1412	-2.37306e-11	1	1	Homoserine O-succinyltransferase | Glutamine amidotransferase type 1
IPR022227	2	30451	0	1412	-4.31845e-11	1	1	Protein of unknown function DUF3754
IPR006692,IPR010714,IPR011044,IPR016391,IPR017986,IPR019775,IPR019782,IPR020472	1	30452	0	1412	-2.37306e-11	1	1	Coatomer, WD associated region | Coatomer, alpha subunit, C-terminal | Quinoprotein amine dehydrogenase, beta chain-like | Coatomer, alpha subunit | WD40-repeat-containing domain; WD40 repeat-like-containing domain; WD40/YVTN repeat-like-containing domain | WD40 repeat, conserved site | WD40 repeat 2; WD40 repeat, subgroup; WD40 repeat | G-protein beta WD-40 repeat
IPR012476	1	30452	0	1412	-2.37306e-11	1	1	GLE1-like
IPR001944,IPR008979,IPR013781	1	30452	0	1412	-2.37306e-11	1	1	Glycoside hydrolase, family 35 | Galactose-binding domain-like | Glycoside hydrolase, subgroup, catalytic core; Glycoside hydrolase, superfamily
IPR008193,IPR009025,IPR011261	2	30451	0	1412	-4.31845e-11	1	1	DNA-directed RNA polymerase Rpb11, 13-16kDa subunit, conserved site | DNA-directed RNA polymerase, RBP11-like | DNA-directed RNA polymerase, dimerisation
IPR001611,IPR002290,IPR008271,IPR013210,IPR020635	1	30452	0	1412	-2.37306e-11	1	1	Leucine-rich repeat | Serine/threonine-protein kinase domain; Serine/threonine-protein kinase-like domain; Protein kinase, catalytic domain; Protein kinase-like domain | Serine/threonine-protein kinase, active site | Leucine-rich repeat-containing N-terminal, type 2 | Tyrosine-protein kinase, catalytic domain; Serine-threonine/tyrosine-protein kinase; Protein kinase, catalytic domain; Protein kin…
IPR000184,IPR005689,IPR010827	1	30452	0	1412	-2.37306e-11	1	1	Bacterial surface antigen (D15) | Chloroplast envelope protein translocase, IAP75 | Surface antigen variable number
IPR004680,IPR018390	2	30451	0	1412	-4.31845e-11	1	1	Divalent ion symporter | Na+/H+ antiporter
IPR008796	2	30451	0	1412	-4.31845e-11	1	1	Photosystem I PsaN, reaction centre subunit N
IPR008797	4	30449	0	1412	-3.96348e-11	1	1	Photosystem II PsbQ, oxygen evolving complex
IPR000873,IPR018247,IPR020845	1	30452	0	1412	-2.37306e-11	1	1	AMP-dependent synthetase/ligase | EF-Hand 1, calcium-binding site | AMP-binding, conserved site
IPR000795,IPR004161,IPR005225,IPR015760	5	30448	0	1412	-4.72327e-11	1	1	Protein synthesis factor, GTP-binding | Translation elongation factor EFTu/EF1A, domain 2; Translation elongation/initiation factor/Ribosomal, beta-barrel | Small GTP-binding protein domain | Translation initiation factor IF- 2
IPR005688,IPR006703	2	30451	0	1412	-4.31845e-11	1	1	Chloroplast protein import component Toc34 | AIG1
IPR001173	17	30436	0	1412	-3.8618e-11	1	1	Glycosyl transferase, family 2
IPR009787	1	30452	0	1412	-2.37306e-11	1	1	Protein of unknown function DUF1352
IPR001451,IPR005881,IPR010493,IPR011004,IPR018357	1	30452	0	1412	-2.37306e-11	1	1	Bacterial transferase hexapeptide repeat | Serine O-acetyltransferase | Serine acetyltransferase, N-terminal | Trimeric LpxA-like | Hexapeptide transferase, conserved site
IPR003959,IPR009060,IPR015940,IPR021886	1	30452	0	1412	-2.37306e-11	1	1	ATPase, AAA-type, core; ATPase, AAA+ type, core | UBA-like | Ubiquitin-associated/translation elongation factor EF1B, N-terminal, eukaryote; Ubiquitin-associated/translation elongation factor EF1B, N-terminal | MgsA AAA+ ATPase C-terminal
IPR002792,IPR006466,IPR006638,IPR013785,IPR013848,IPR020612	1	30452	0	1412	-2.37306e-11	1	1	Deoxyribonuclease/rho motif-related TRAM | MiaB-like tRNA modifying enzyme, archaeal-type; Methylthiotransferase; Methylthiotransferase/B12-binding/radical SAM-type | Elongator protein 3/MiaB/NifB; Radical SAM | Aldolase-type TIM barrel | Methylthiotransferase, N-terminal | Methylthiotransferase, conserved site
IPR001179	18	30435	0	1412	-1.01822e-10	1	1	Peptidyl-prolyl cis-trans isomerase, FKBP-type, domain
IPR003653,IPR011075	3	30450	0	1412	-2.81237e-11	1	1	Peptidase C48, SUMO/Sentrin/Ubl1 | Tetracycline transcriptional regulator, TetR-related, C-terminal
IPR000504,IPR000571	2	30451	0	1412	-4.31845e-11	1	1	RNA recognition motif domain | Zinc finger, CCCH-type
IPR004528	1	30452	0	1412	-2.37306e-11	1	1	3-deoxy-D-manno-octulosonate cytidylyltransferase; Acylneuraminate cytidylyltransferase
IPR013720,IPR017986,IPR019775,IPR019782	1	30452	0	1412	-2.37306e-11	1	1	LisH dimerisation motif, subgroup; LisH dimerisation motif | WD40-repeat-containing domain; WD40 repeat-like-containing domain; WD40/YVTN repeat-like-containing domain | WD40 repeat, conserved site | WD40 repeat 2; WD40 repeat, subgroup; WD40 repeat
IPR001611,IPR013210,IPR017441,IPR017442	2	30451	0	1412	-4.31845e-11	1	1	Leucine-rich repeat | Leucine-rich repeat-containing N-terminal, type 2 | Protein kinase, ATP binding site | Serine/threonine-protein kinase-like domain; Protein kinase, catalytic domain; Protein kinase-like domain
IPR001841,IPR002867,IPR006575,IPR017907	1	30452	0	1412	-2.37306e-11	1	1	Zinc finger, RING-type | Zinc finger, C6HC-type | RWD domain; Ubiquitin-conjugating enzyme/RWD-like | Zinc finger, RING-type, conserved site
IPR006259,IPR007862	3	30450	0	1412	-2.81237e-11	1	1	Adenylate kinase, subfamily; Adenylate kinase | Adenylate kinase, active site lid domain
IPR001194,IPR005112,IPR005113,IPR017986,IPR019775,IPR019782,IPR020472	1	30452	0	1412	-2.37306e-11	1	1	DENN | dDENN | uDENN | WD40-repeat-containing domain; WD40 repeat-like-containing domain; WD40/YVTN repeat-like-containing domain | WD40 repeat, conserved site | WD40 repeat 2; WD40 repeat, subgroup; WD40 repeat | G-protein beta WD-40 repeat
IPR002553,IPR011989,IPR017109	1	30452	0	1412	-2.37306e-11	1	1	Clathrin/coatomer adaptor, adaptin-like, N-terminal | Armadillo-like helical; Armadillo-type fold | Adaptor protein complex AP-4, epsilon subunit
IPR022042	1	30452	0	1412	-2.37306e-11	1	1	snRNA-activating protein complex, subunit 3, C-terminal
IPR022043	1	30452	0	1412	-2.37306e-11	1	1	Chromatin assembly factor 1 subunit A
IPR005691	2	30451	0	1412	-4.31845e-11	1	1	Chloroplast protein import component Tic20; Uncharacterised protein family Ycf60
IPR000812,IPR013137,IPR013150	4	30449	0	1412	-3.96348e-11	1	1	Transcription factor TFIIB | Zinc finger, TFIIB-type | Transcription factor TFIIB, cyclin-related; Cyclin-like
IPR002553,IPR011989,IPR017105	1	30452	0	1412	-2.37306e-11	1	1	Clathrin/coatomer adaptor, adaptin-like, N-terminal | Armadillo-like helical; Armadillo-type fold | Adaptor protein complex AP-3, delta subunit
IPR006692,IPR011048,IPR016453,IPR017986,IPR019782,IPR020472	1	30452	0	1412	-2.37306e-11	1	1	Coatomer, WD associated region | Cytochrome cd1-nitrite reductase-like, C-terminal haem d1 | Coatomer, beta' subunit | WD40-repeat-containing domain; WD40 repeat-like-containing domain; WD40/YVTN repeat-like-containing domain | WD40 repeat 2; WD40 repeat, subgroup; WD40 repeat | G-protein beta WD-40 repeat
IPR000571,IPR003169,IPR011011,IPR018144,IPR019786,IPR019787,IPR019835	2	30451	0	1412	-4.31845e-11	1	1	Zinc finger, CCCH-type | GYF | Zinc finger, FYVE/PHD-type; Zinc finger, RING/FYVE/PHD-type | Plus-3 domain, subgroup; Plus-3 | Zinc finger, PHD-type, conserved site | Zinc finger, PHD-finger; Zinc finger, PHD-type | SWIB domain; SWIB/MDM2 domain
IPR012492,IPR012916	1	30452	0	1412	-2.37306e-11	1	1	RED-like, C-terminal | RED-like, N-terminal
IPR003613,IPR013915,IPR017986,IPR019782	2	30451	0	1412	-4.31845e-11	1	1	U box domain; Zinc finger, RING/FYVE/PHD-type | Pre-mRNA-splicing factor 19 | WD40-repeat-containing domain; WD40 repeat-like-containing domain; WD40/YVTN repeat-like-containing domain | WD40 repeat 2; WD40 repeat, subgroup; WD40 repeat
IPR003111,IPR003959,IPR004815,IPR008268,IPR008269,IPR016137	1	30452	0	1412	-2.37306e-11	1	1	Peptidase S16, lon N-terminal | ATPase, AAA-type, core; ATPase, AAA+ type, core | Peptidase S16, ATP-dependent protease La | Peptidase S16, active site | Peptidase S16, Lon C-terminal; Ribosomal protein S5 domain 2-type fold | Regulator of G protein signalling superfamily
IPR000156	4	30449	0	1412	-3.96348e-11	1	1	Ran binding protein 1; Pleckstrin homology-type
IPR005804,IPR021863	4	30449	0	1412	-3.96348e-11	1	1	Fatty acid desaturase, type 1 | Protein of unknown function DUF3474
IPR004330	4	30449	0	1412	-3.96348e-11	1	1	Transcription factor, FAR1-related
IPR000225,IPR003613,IPR011989	20	30433	0	1412	-8.90278e-11	1	1	Armadillo | U box domain; Zinc finger, RING/FYVE/PHD-type | Armadillo-like helical; Armadillo-type fold
IPR004331	4	30449	0	1412	-3.96348e-11	1	1	SPX, N-terminal
IPR005841,IPR005844,IPR005845,IPR005846,IPR016055	2	30451	0	1412	-4.31845e-11	1	1	Alpha-D-phosphohexomutase superfamily | Alpha-D-phosphohexomutase, alpha/beta/alpha domain I | Alpha-D-phosphohexomutase, alpha/beta/alpha domain II | Alpha-D-phosphohexomutase, alpha/beta/alpha domain III | Alpha-D-phosphohexomutase, alpha/beta/alpha I/II/III
IPR002109,IPR012335	13	30440	0	1412	-4.74194e-11	1	1	Glutaredoxin | Thioredoxin fold; Thioredoxin-like fold
IPR008862	1	30452	0	1412	-2.37306e-11	1	1	T-complex 11
IPR001962,IPR006426,IPR017932	3	30450	0	1412	-2.81237e-11	1	1	Asparagine synthase; Rossmann-like alpha/beta/alpha sandwich fold | Asparagine synthase, glutamine-hydrolyzing | Glutamine amidotransferase, type II
IPR005117,IPR006066,IPR006067,IPR011787	1	30452	0	1412	-2.37306e-11	1	1	Nitrite/sulphite reductase, hemoprotein beta-component, ferrodoxin-like | Nitrite/sulphite reductase iron-sulphur/siroheam-binding site | Nitrite/sulphite reductase 4Fe-4S domain | Sulphite reductase, ferredoxin dependent
IPR002893,IPR006597,IPR011990	2	30451	0	1412	-4.31845e-11	1	1	Zinc finger, MYND-type | Sel1-like | Tetratricopeptide-like helical
IPR003603	1	30452	0	1412	-2.37306e-11	1	1	U2A'/phosphoprotein 32 family A, C-terminal
IPR002464,IPR006555,IPR010614,IPR013020,IPR014001,IPR014013	1	30452	0	1412	-2.37306e-11	1	1	DNA/RNA helicase, ATP-dependent, DEAH-box type, conserved site | Helicase, ATP-dependent, c2 type | DEAD2 | DNA helicase (DNA repair), Rad3 type | DEAD-like helicase | Helicase, superfamily 1/2, ATP-binding domain, DinG/Rad3-type
IPR013069,IPR020683	1	30452	0	1412	-2.37306e-11	1	1	BTB/POZ; BTB/POZ-like; BTB/POZ fold | Ankyrin repeat-containing domain
IPR006460	12	30441	0	1412	-2.31295e-11	1	1	Protein of unknown function DUF617, plant
IPR005078	2	30451	0	1412	-4.31845e-11	1	1	Peptidase C54
IPR002016,IPR002207,IPR019793,IPR019794	5	30448	0	1412	-4.72327e-11	1	1	Haem peroxidase, plant/fungal/bacterial | Plant ascorbate peroxidase; Haem peroxidase | Peroxidases heam-ligand binding site | Peroxidase, active site
IPR018464	1	30452	0	1412	-2.37306e-11	1	1	Centromere protein Cenp-O
IPR006455,IPR006456,IPR007087,IPR012287	1	30452	0	1412	-2.37306e-11	1	1	Homeobox domain, ZF-HD class | ZF-HD homeobox protein, Cys/His-rich dimerisation domain | Zinc finger, C2H2-type; Zinc finger, C2H2-like | Homeodomain-related; Homeodomain-like
IPR018392	2	30451	0	1412	-4.31845e-11	1	1	Peptidoglycan-binding lysin domain
IPR002478,IPR016686	1	30452	0	1412	-2.37306e-11	1	1	Pseudouridine synthase/archaeosine transglycosylase; Pseudouridine synthase/archaeosine transglycosylase-like | Ribosome biogenesis factor, NIP7; Ribosome biogenesis factor NIP7-like
IPR000617,IPR003612,IPR013771	5	30448	0	1412	-4.72327e-11	1	1	Napin/ Bra allergen | Plant lipid transfer protein/seed storage/trypsin-alpha amylase inhibitor; Bifunctional inhibitor/plant lipid transfer protein/seed storage | Bifunctional trypsin/alpha-amylase inhibitor
IPR014876,IPR019835	3	30450	0	1412	-2.81237e-11	1	1	DEK, C-terminal | SWIB domain; SWIB/MDM2 domain
IPR003594,IPR003661,IPR005467,IPR012129,IPR013515,IPR013516,IPR013654,IPR013767,IPR016132	3	30450	0	1412	-2.81237e-11	1	1	ATPase-like, ATP-binding domain | Signal transduction histidine kinase, subgroup 1, dimerisation/phosphoacceptor domain; Signal transduction histidine kinase, homodimeric | Signal transduction histidine kinase, core | Phytochrome A/B/C/D/E; Phytochrome | Phytochrome, central region | Phytochrome chromophore binding site | PAS fold-2 | PAS fold; PAS | Phytochrome chromophore attachment domain; GAF
IPR011011,IPR016181,IPR019786,IPR019787	4	30449	0	1412	-3.96348e-11	1	1	Zinc finger, FYVE/PHD-type; Zinc finger, RING/FYVE/PHD-type | Acyl-CoA N-acyltransferase | Zinc finger, PHD-type, conserved site | Zinc finger, PHD-finger; Zinc finger, PHD-type
IPR008895,IPR013272	1	30452	0	1412	-2.37306e-11	1	1	YL1 nuclear | YL1 nuclear, C-terminal
IPR005708,IPR011051	1	30452	0	1412	-2.37306e-11	1	1	Homogentisate 1,2-dioxygenase | Cupin, RmlC-type
IPR000253,IPR002938,IPR017079	1	30452	0	1412	-2.37306e-11	1	1	Forkhead-associated (FHA) domain; SMAD/FHA domain | Monooxygenase, FAD-binding; Aromatic-ring hydroxylase-like | Zeaxanthin epoxidase
IPR000717,IPR019585	2	30451	0	1412	-4.31845e-11	1	1	Proteasome component (PCI) domain | 26S proteasome, regulatory subunit Rpn7
IPR000571,IPR009145	1	30452	0	1412	-2.37306e-11	1	1	Zinc finger, CCCH-type | U2 auxiliary factor small subunit
IPR013129,IPR022364	1	30452	0	1412	-2.37306e-11	1	1	Transcription factor jumonji; Transcription factor jumonji/aspartyl beta-hydroxylase | F-box domain, Skp2-like
IPR002319,IPR004529,IPR006195	1	30452	0	1412	-2.37306e-11	1	1	Phenylalanyl-tRNA synthetase | Phenylalanyl-tRNA synthetase, class IIc, alpha subunit | Aminoacyl-tRNA synthetase, class II
IPR009057,IPR015495	1	30452	0	1412	-2.37306e-11	1	1	Homeodomain-like | Myb transcription factor
IPR000380,IPR003601,IPR003602,IPR006171,IPR013497,IPR013824,IPR013826	1	30452	0	1412	-2.37306e-11	1	1	DNA topoisomerase, type IA | DNA topoisomerase, type IA, domain 2 | DNA topoisomerase, type IA, DNA-binding | Toprim domain | DNA topoisomerase, type IA, central | DNA topoisomerase, type IA, central region, subdomain 1 | DNA topoisomerase, type IA, central region, subdomain 3
IPR000158,IPR003409	1	30452	0	1412	-2.37306e-11	1	1	Cell division protein FtsZ, N-terminal | MORN motif
IPR001692,IPR012131,IPR016161	1	30452	0	1412	-2.37306e-11	1	1	Histidinol dehydrogenase, conserved site | Histidinol dehydrogenase | Aldehyde/histidinol dehydrogenase
IPR001965,IPR002219,IPR004146,IPR007087,IPR011424	1	30452	0	1412	-2.37306e-11	1	1	Zinc finger, PHD-type | Protein kinase C-like, phorbol ester/diacylglycerol binding | DC1 | Zinc finger, C2H2-type; Zinc finger, C2H2-like | C1-like
IPR003657,IPR017396	5	30448	0	1412	-4.72327e-11	1	1	DNA-binding WRKY | Transcription factor, WRKY group IIc
IPR001012,IPR012989	3	30450	0	1412	-2.81237e-11	1	1	UBX | SEP domain
IPR000504,IPR001623,IPR003095,IPR018253	1	30452	0	1412	-2.37306e-11	1	1	RNA recognition motif domain | Heat shock protein DnaJ, N-terminal | Heat shock protein DnaJ | Heat shock protein DnaJ, conserved site
IPR004140,IPR021133	1	30452	0	1412	-2.37306e-11	1	1	Exo70 exocyst complex subunit | HEAT, type 2
IPR007598	14	30439	0	1412	-7.60676e-11	1	1	Protein of unknown function DUF577
IPR006062,IPR011060,IPR011858	1	30452	0	1412	-2.37306e-11	1	1	Histidine biosynthesis | Ribulose-phosphate binding barrel; Aldolase-type TIM barrel | Phosphoribosylformimino-5-aminoimidazole carboxamide ribotide isomerase, eukaryotic
IPR020966	14	30439	0	1412	-7.60676e-11	1	1	Malate transporter, aliminium toerance
IPR002290,IPR008271,IPR017441,IPR018247,IPR018248	1	30452	0	1412	-2.37306e-11	1	1	Serine/threonine-protein kinase domain; Serine/threonine-protein kinase-like domain; Protein kinase, catalytic domain; Protein kinase-like domain | Serine/threonine-protein kinase, active site | Protein kinase, ATP binding site | EF-Hand 1, calcium-binding site | EF-hand; Calcium-binding EF-hand; EF-HAND 2
IPR002625,IPR002885	8	30445	0	1412	-4.1228e-11	1	1	Smr protein/MutS2 C-terminal | Pentatricopeptide repeat
IPR011333,IPR011990,IPR019734	1	30452	0	1412	-2.37306e-11	1	1	BTB/POZ fold | Tetratricopeptide-like helical | Tetratricopeptide repeat
IPR000722,IPR006592,IPR007066,IPR007080,IPR007081,IPR021602	1	30452	0	1412	-2.37306e-11	1	1	RNA polymerase, alpha subunit | RNA polymerase, N-terminal | RNA polymerase Rpb1, domain 3 | RNA polymerase Rpb1, domain 1 | RNA polymerase Rpb1, domain 5 | Protein of unknown function DUF3223
IPR002075	1	30452	0	1412	-2.37306e-11	1	1	Nuclear transport factor 2
IPR002076	4	30449	0	1412	-3.96348e-11	1	1	GNS1/SUR4 membrane protein
IPR000819,IPR008283,IPR011356	3	30450	0	1412	-2.81237e-11	1	1	Peptidase M17, leucyl aminopeptidase, C-terminal | Peptidase M17, leucyl aminopeptidase, N-terminal | Peptidase M17
IPR000357,IPR016024	3	30450	0	1412	-2.81237e-11	1	1	HEAT | Armadillo-type fold
IPR003265,IPR003651	4	30449	0	1412	-3.96348e-11	1	1	HhH-GPD domain; DNA glycosylase | Endonuclease III-like, iron-sulphur cluster loop motif
IPR011990,IPR013026,IPR013105	1	30452	0	1412	-2.37306e-11	1	1	Tetratricopeptide-like helical | Tetratricopeptide repeat-containing | Tetratricopeptide TPR2; Tetratricopeptide repeat
IPR003213	5	30448	0	1412	-4.72327e-11	1	1	Cytochrome c oxidase, subunit VIb
IPR016668,IPR019401	1	30452	0	1412	-2.37306e-11	1	1	NADH dehydrogenase [ubiquinone] (complex I), iron-sulphur protein 6, mitochondria | Zinc finger, CHCC-type
IPR002194,IPR012721	1	30452	0	1412	-2.37306e-11	1	1	Chaperonin TCP-1, conserved site | T-complex protein 1, theta subunit; Chaperone, tailless complex polypeptide 1; Chaperonin Cpn60/TCP-1
IPR002194,IPR012720	1	30452	0	1412	-2.37306e-11	1	1	Chaperonin TCP-1, conserved site | T-complex protein 1, eta subunit; Chaperone, tailless complex polypeptide 1; Chaperonin Cpn60/TCP-1
IPR009915	1	30452	0	1412	-2.37306e-11	1	1	NnrU
IPR002194,IPR012722	2	30451	0	1412	-4.31845e-11	1	1	Chaperonin TCP-1, conserved site | T-complex protein 1, zeta subunit; Chaperone, tailless complex polypeptide 1; Chaperonin Cpn60/TCP-1
IPR008383,IPR016024	2	30451	0	1412	-4.31845e-11	1	1	Apoptosis inhibitory 5 | Armadillo-type fold
IPR001412,IPR004514,IPR007638,IPR007639,IPR020056,IPR020058,IPR020059,IPR020061	1	30452	0	1412	-2.37306e-11	1	1	Aminoacyl-tRNA synthetase, class I, conserved site | Glutaminyl-tRNA synthetase, class Ic; Glutamyl/glutaminyl-tRNA synthetase, class Ic | Glutaminyl-tRNA synthetase, class Ic, non-specific RNA-binding domain 2 | Glutaminyl-tRNA synthetase, class Ic, non-specific RNA-binding domain, N-terminal | Ribosomal protein L25/Gln-tRNA synthetase, beta-barrel domain | Glutamyl/glutaminyl-tRNA synthetase, c…
IPR000422,IPR000926,IPR017945	2	30451	0	1412	-4.31845e-11	1	1	3,4-dihydroxy-2-butanone 4-phosphate synthase, RibB | GTP cyclohydrolase II, RibA | DHBP synthase RibB-like alpha/beta domain
IPR000523,IPR002035,IPR011776	1	30452	0	1412	-2.37306e-11	1	1	Magnesium chelatase, ChlI subunit; ATPase, AAA+ type, core | von Willebrand factor, type A | Magnesium chelatase, ATPase subunit D
IPR001267,IPR020633	2	30451	0	1412	-4.31845e-11	1	1	Thymidine kinase | Thymidine kinase, conserved site
IPR002290	1	30452	0	1412	-2.37306e-11	1	1	Serine/threonine-protein kinase domain; Serine/threonine-protein kinase-like domain; Protein kinase, catalytic domain; Protein kinase-like domain
IPR011616,IPR011700	2	30451	0	1412	-4.31845e-11	1	1	bZIP transcription factor, bZIP-1; Basic-leucine zipper (bZIP) transcription factor | Basic leucine zipper; Basic-leucine zipper (bZIP) transcription factor
IPR006973	1	30452	0	1412	-2.37306e-11	1	1	Cwf15/Cwc15 cell cycle control protein
IPR006977	7	30446	0	1412	-1.24832e-11	1	1	Yip1 domain
IPR007514	1	30452	0	1412	-2.37306e-11	1	1	CHD5-like protein
IPR007144	1	30452	0	1412	-2.37306e-11	1	1	Small-subunit processome, Utp11
IPR006578	2	30451	0	1412	-4.31845e-11	1	1	MADF domain
IPR007513	3	30450	0	1412	-2.81237e-11	1	1	Uncharacterised protein family SERF
IPR007512	2	30451	0	1412	-4.31845e-11	1	1	Protein of unknown function DUF543
IPR000738,IPR004364,IPR004365,IPR004522,IPR012340	2	30451	0	1412	-4.31845e-11	1	1	WHEP-TRS; S15/NS1, RNA-binding | Aminoacyl-tRNA synthetase, class II (D/K/N); Aminoacyl-tRNA synthetase, class II | Nucleic acid binding, OB-fold, tRNA/helicase-type | Asparaginyl-tRNA synthetase, class IIb; Aspartyl/Asparaginyl-tRNA synthetase, class IIb; Aminoacyl-tRNA synthetase, class II (D/K/N)-like | Nucleic acid-binding, OB-fold; Nucleic acid-binding, OB-fold-like
IPR006575	1	30452	0	1412	-2.37306e-11	1	1	RWD domain; Ubiquitin-conjugating enzyme/RWD-like
IPR006571	3	30450	0	1412	-2.81237e-11	1	1	TLDc
IPR002730,IPR016848	1	30452	0	1412	-2.37306e-11	1	1	Ribonuclease P/MRP, subunit p29; Rof/RNase P-like | Ribonuclease P/MRP, p29 subunit
IPR000225,IPR002641,IPR003591,IPR011989	1	30452	0	1412	-2.37306e-11	1	1	Armadillo | Patatin/Phospholipase A2-related; Acyl transferase/acyl hydrolase/lysophospholipase | Leucine-rich repeat, typical subtype | Armadillo-like helical; Armadillo-type fold
IPR002480	3	30450	0	1412	-2.81237e-11	1	1	DAHP synthetase, class II
IPR000727,IPR000928	1	30452	0	1412	-2.37306e-11	1	1	Target SNARE coiled-coil domain | SNAP-25
IPR000049,IPR012255,IPR014730	1	30452	0	1412	-2.37306e-11	1	1	Electron transfer flavoprotein, beta-subunit, conserved site | Electron transfer flavoprotein, beta subunit | Electron transfer flavoprotein, alpha/beta-subunit, N-terminal; Rossmann-like alpha/beta/alpha sandwich fold
IPR007991	2	30451	0	1412	-4.31845e-11	1	1	RNA polymerase I specific transcription initiation factor RRN3
IPR001380,IPR018256	3	30450	0	1412	-2.81237e-11	1	1	Ribosomal protein L13e | Ribosomal protein L13e, conserved site
IPR000642,IPR003959,IPR003960,IPR005936	4	30449	0	1412	-3.96348e-11	1	1	Peptidase M41 | ATPase, AAA-type, core; ATPase, AAA+ type, core | ATPase, AAA-type, conserved site | Peptidase M41, FtsH
IPR006935,IPR018999	1	30452	0	1412	-2.37306e-11	1	1	UvrABC complex, subunit B; DEAD-like helicase | RNA helicase UPF1, UPF2-interacting domain
IPR015221,IPR016155	2	30451	0	1412	-4.31845e-11	1	1	Ubiquitin-related modifier 1 | Molybdopterin synthase/thiamin biosynthesis sulphur carrier, beta-grasp; Beta-grasp fold, ferredoxin-type
IPR011600	7	30446	0	1412	-1.24832e-11	1	1	Peptidase C14, caspase catalytic
IPR008012,IPR021275	1	30452	0	1412	-2.37306e-11	1	1	Proteasome maturation factor UMP1 | Protein of unknown function DUF2854
IPR006649,IPR017132	1	30452	0	1412	-2.37306e-11	1	1	Like-Sm ribonucleoprotein (LSM) domain, eukaryotic/archaea-type; Like-Sm ribonucleoprotein (LSM) domain; Like-Sm ribonucleoprotein (LSM)-related domain | U6 snRNA-associated Sm-like protein LSm7
IPR006649,IPR017131	2	30451	0	1412	-4.31845e-11	1	1	Like-Sm ribonucleoprotein (LSM) domain, eukaryotic/archaea-type; Like-Sm ribonucleoprotein (LSM) domain; Like-Sm ribonucleoprotein (LSM)-related domain | Small ribonucleoprotein associated, SmB/SmN
IPR002123,IPR006153	1	30452	0	1412	-2.37306e-11	1	1	Phospholipid/glycerol acyltransferase | Cation/H+ exchanger
IPR007194	1	30452	0	1412	-2.37306e-11	1	1	Transport protein particle (TRAPP) component
IPR007196	1	30452	0	1412	-2.37306e-11	1	1	CCR4-Not complex component, Not1
IPR003435	2	30451	0	1412	-4.31845e-11	1	1	Chaperonin-like RbcX
IPR005798,IPR005870	1	30452	0	1412	-2.37306e-11	1	1	Cytochrome b/b6, C-terminal | Cytochrome b6/f complex, subunit IV; Cytochrome b/b6
IPR000306,IPR000408,IPR009091,IPR011993,IPR017455	2	30451	0	1412	-4.31845e-11	1	1	Zinc finger, FYVE-type; Zinc finger, FYVE/PHD-type; Zinc finger, RING/FYVE/PHD-type | Regulator of chromosome condensation, RCC1 | Regulator of chromosome condensation/beta-lactamase-inhibitor protein II | Pleckstrin homology-type | Zinc finger, FYVE-related
IPR001650,IPR011545,IPR018973,IPR019955	1	30452	0	1412	-2.37306e-11	1	1	Helicase, C-terminal | DNA/RNA helicase, DEAD/DEAH box type, N-terminal; DEAD-like helicase | DEAD/DEAH-box helicase, putative | Ubiquitin supergroup
IPR002925	3	30450	0	1412	-2.81237e-11	1	1	Dienelactone hydrolase
IPR000909,IPR006527	1	30452	0	1412	-2.37306e-11	1	1	Phospholipase C, phosphatidylinositol-specific , X domain | F-box associated domain, type 1; F-box associated interaction domain
IPR002921	37	30416	0	1412	-1.26508e-10	1	1	Lipase, class 3
IPR003439	5	30448	0	1412	-4.72327e-11	1	1	ABC transporter-like; ATPase, AAA+ type, core
IPR013906	2	30451	0	1412	-4.31845e-11	1	1	Translation initiation factor eIF3 subunit
IPR001891,IPR012301,IPR012302,IPR015884	6	30447	0	1412	-6.74664e-11	1	1	Malic oxidoreductase | Malic enzyme, N-terminal | Malic enzyme, NAD-binding; NAD(P)-binding domain | Malic enzyme, conserved site
IPR000191,IPR012319,IPR015886	1	30452	0	1412	-2.37306e-11	1	1	DNA glycosylase/AP lyase | DNA glycosylase/AP lyase, catalytic domain | DNA glycosylase/AP lyase, H2TH DNA-binding; Ribosomal protein S13-like, H2TH
IPR000241,IPR002052,IPR016691	1	30452	0	1412	-2.37306e-11	1	1	Putative RNA methylase | DNA methylase, N-6 adenine-specific, conserved site | tRNA guanosine-2'-O-methyltransferase, TRM11
IPR001245,IPR001610,IPR008271,IPR013767	1	30452	0	1412	-2.37306e-11	1	1	Serine-threonine/tyrosine-protein kinase; Protein kinase, catalytic domain; Protein kinase-like domain | PAC motif | Serine/threonine-protein kinase, active site | PAS fold; PAS
IPR001349	1	30452	0	1412	-2.37306e-11	1	1	Cytochrome c oxidase, subunit VIa
IPR001347	1	30452	0	1412	-2.37306e-11	1	1	Sugar isomerase (SIS)
IPR001344	22	30431	0	1412	-9.66998e-11	1	1	Chlorophyll A-B binding protein, plant; Chlorophyll A-B binding protein
IPR002061,IPR003614	6	30447	0	1412	-6.74664e-11	1	1	Scorpion long chain toxin | Knottin
IPR017389	1	30452	0	1412	-2.37306e-11	1	1	Nucleoporin, NUP53; MPPN
IPR000225,IPR001810,IPR011989	2	30451	0	1412	-4.31845e-11	1	1	Armadillo | F-box domain, cyclin-like; F-box domain, Skp2-like | Armadillo-like helical; Armadillo-type fold
IPR001810,IPR002575,IPR013129	1	30452	0	1412	-2.37306e-11	1	1	F-box domain, cyclin-like; F-box domain, Skp2-like | Aminoglycoside phosphotransferase; Protein kinase-like domain | Transcription factor jumonji; Transcription factor jumonji/aspartyl beta-hydroxylase
IPR000293	1	30452	0	1412	-2.37306e-11	1	1	Channel forming colicin, C-terminal cytotoxic
IPR001650,IPR004589,IPR011545	2	30451	0	1412	-4.31845e-11	1	1	Helicase, C-terminal | DNA helicase, ATP-dependent, RecQ type | DNA/RNA helicase, DEAD/DEAH box type, N-terminal; DEAD-like helicase
IPR007225	2	30451	0	1412	-4.31845e-11	1	1	Exocyst complex subunit Sec15-like
IPR000568	2	30451	0	1412	-4.31845e-11	1	1	ATPase, F0 complex, subunit A
IPR000298	2	30451	0	1412	-4.31845e-11	1	1	Cytochrome c oxidase, subunit III
IPR000582,IPR011498,IPR015915	2	30451	0	1412	-4.31845e-11	1	1	Acyl-CoA-binding protein, ACBP; FERM/acyl-CoA-binding protein, 3-helical bundle | Kelch repeat type 2 | Kelch-type beta propeller; Galactose oxidase/kelch, beta-propeller
IPR008144,IPR017665,IPR020590	2	30451	0	1412	-4.31845e-11	1	1	Guanylate kinase; Guanylate kinase/L-type calcium channel | Guanylate kinase, sub-group | Guanylate kinase, conserved site
IPR016024,IPR017442	1	30452	0	1412	-2.37306e-11	1	1	Armadillo-type fold | Serine/threonine-protein kinase-like domain; Protein kinase, catalytic domain; Protein kinase-like domain
IPR000399,IPR011766,IPR012000,IPR012001	1	30452	0	1412	-2.37306e-11	1	1	TPP-binding enzyme, conserved site | Thiamine pyrophosphate enzyme, C-terminal TPP-binding | Thiamine pyrophosphate enzyme, central domain | Thiamine pyrophosphate enzyme, N-terminal TPP-binding domain
IPR000754,IPR014721,IPR020574	4	30449	0	1412	-3.96348e-11	1	1	Ribosomal protein S9 | Ribosomal protein S5 domain 2-type fold, subgroup; Ribosomal protein S5 domain 2-type fold | Ribosomal protein S9, conserved site
IPR007134,IPR007135,IPR019461	1	30452	0	1412	-2.37306e-11	1	1	Autophagy-related protein 3, N-terminal | Autophagy-related protein 3 | Autophagy-related protein 3, C-terminal
IPR003439,IPR005285,IPR013525,IPR013581	1	30452	0	1412	-2.37306e-11	1	1	ABC transporter-like; ATPase, AAA+ type, core | Pleiotropic drug resistance protein PDR | ABC-2 type transporter | Plant PDR ABC transporter associated
IPR004199,IPR006101,IPR006102,IPR006103,IPR006104	1	30452	0	1412	-2.37306e-11	1	1	Glycoside hydrolase, family 2, domain 5; Glycoside hydrolase-type carbohydrate-binding, subgroup; Glycoside hydrolase-type carbohydrate-binding | Glycoside hydrolase, family 2 | Glycoside hydrolase, family 2, immunoglobulin-like beta-sandwich; Glycoside hydrolase, family 2/20, immunoglobulin-like beta-sandwich domain | Glycoside hydrolase, family 2, TIM barrel; Glycoside hydrolase, subgroup, cata…
IPR004887,IPR005615,IPR013816,IPR014042	1	30452	0	1412	-2.37306e-11	1	1	Glutathione synthase, substrate-binding, eukaryotic; PreATP-grasp-like fold | Glutathione synthase, eukaryotic | ATP-grasp fold, subdomain 2 | Glutathione synthase, alpha-helical, eukaryotic
IPR007023	1	30452	0	1412	-2.37306e-11	1	1	Ribosomal biogenesis regulatory protein
IPR000640,IPR000795,IPR004161,IPR005225,IPR006298	2	30451	0	1412	-4.31845e-11	1	1	Translation elongation factor EFG/EF2, C-terminal; Elongation factor G/III/V | Protein synthesis factor, GTP-binding | Translation elongation factor EFTu/EF1A, domain 2; Translation elongation/initiation factor/Ribosomal, beta-barrel | Small GTP-binding protein domain | GTP-binding protein TypA
IPR007681,IPR016123	1	30452	0	1412	-2.37306e-11	1	1	Ran-interacting Mog1 protein | Mog1/PsbP, alpha/beta/alpha sandwich; Mog1/PsbP/DUF1795, alpha/beta/alpha sandwich
IPR019128	1	30452	0	1412	-2.37306e-11	1	1	Sister chromatid cohesion protein DCC1
IPR002421,IPR008918,IPR020046,IPR020047	1	30452	0	1412	-2.37306e-11	1	1	5'-3' exonuclease, N-terminal | Helix-hairpin-helix motif, class 2 | 5'-3' exonuclease, alpha-helical arch, N-terminal | 5'-3' exonuclease, SAM-fold domain; 5'-3' exonuclease, C-terminal subdomain
IPR003656,IPR007087	1	30452	0	1412	-2.37306e-11	1	1	Zinc finger, BED-type predicted | Zinc finger, C2H2-type; Zinc finger, C2H2-like
IPR000547,IPR001473,IPR011990,IPR015348,IPR016024,IPR016025,IPR016341,IPR022365	2	30451	0	1412	-4.31845e-11	1	1	Clathrin, heavy chain/VPS, 7-fold repeat | Clathrin, heavy chain, propeller, N-terminal | Tetratricopeptide-like helical | Clathrin, heavy chain, linker, core motif | Armadillo-type fold | Clathrin, heavy chain, linker/propeller domain | Clathrin, heavy chain | Clathrin, heavy chain, propeller repeat
IPR000330,IPR000953,IPR001650,IPR009057,IPR014001	1	30452	0	1412	-2.37306e-11	1	1	SNF2-related | Chromo domain/shadow; Chromo domain-like | Helicase, C-terminal | Homeodomain-like | DEAD-like helicase
IPR003614,IPR008176	10	30443	0	1412	-5.59426e-11	1	1	Knottin | Gamma thionin
IPR000163	7	30446	0	1412	-1.24832e-11	1	1	Prohibitin; Band 7 protein
IPR000167	9	30444	0	1412	-7.9528e-11	1	1	Dehydrin
IPR000403,IPR001263,IPR015433,IPR018936	1	30452	0	1412	-2.37306e-11	1	1	Phosphatidylinositol 3-/4-kinase, catalytic; Protein kinase-like domain | Phosphoinositide 3-kinase, accessory (PIK) domain; Armadillo-type fold | Phosphatidylinositol Kinase | Phosphatidylinositol 3/4-kinase, conserved site
IPR001650,IPR011545,IPR012961,IPR016438	3	30450	0	1412	-2.81237e-11	1	1	Helicase, C-terminal | DNA/RNA helicase, DEAD/DEAH box type, N-terminal; DEAD-like helicase | DSH, C-terminal | RNA helicase, ATP-dependent, SK12/DOB1
IPR000700,IPR001245,IPR001610,IPR008271,IPR013767	1	30452	0	1412	-2.37306e-11	1	1	PAS-associated, C-terminal | Serine-threonine/tyrosine-protein kinase; Protein kinase, catalytic domain; Protein kinase-like domain | PAC motif | Serine/threonine-protein kinase, active site | PAS fold; PAS
IPR020084,IPR020476	5	30448	0	1412	-4.72327e-11	1	1	NUDIX hydrolase, conserved site | NUDIX hydrolase; NUDIX hydrolase domain; NUDIX hydrolase domain-like
IPR000092,IPR008949	15	30438	0	1412	-9.12105e-11	1	1	Polyprenyl synthetase; Polyprenyl synthetase-related | Terpenoid synthase
IPR011011,IPR011124,IPR019786,IPR019787	1	30452	0	1412	-2.37306e-11	1	1	Zinc finger, FYVE/PHD-type; Zinc finger, RING/FYVE/PHD-type | Zinc finger, CW-type | Zinc finger, PHD-type, conserved site | Zinc finger, PHD-finger; Zinc finger, PHD-type
IPR019385	1	30452	0	1412	-2.37306e-11	1	1	Phosphorylated adapter RNA export protein, RNA-binding domain
IPR022214	2	30451	0	1412	-4.31845e-11	1	1	Protein of unknown function DUF3743
IPR022212	7	30446	0	1412	-1.24832e-11	1	1	Protein of unknown function DUF3741
IPR019380	1	30452	0	1412	-2.37306e-11	1	1	Casein kinase substrate, phosphoprotein PP28
IPR001253,IPR006196	1	30452	0	1412	-2.37306e-11	1	1	Translation initiation factor 1A (eIF-1A) | RNA-binding domain, S1, IF1 type; RNA-binding domain, S1; Nucleic acid-binding, OB-fold; Nucleic acid-binding, OB-fold-like
IPR006674,IPR007685	2	30451	0	1412	-4.31845e-11	1	1	Metal-dependent phosphohydrolase, HD subdomain; Metal-dependent phosphohydrolase, HD domain | RelA/SpoT
IPR021920	2	30451	0	1412	-4.31845e-11	1	1	Protein of unknown function DUF3531
IPR019389	2	30451	0	1412	-4.31845e-11	1	1	Selenoprotein T; Selenoprotein, Rdx type
IPR011046,IPR019781,IPR022175	3	30450	0	1412	-2.81237e-11	1	1	WD40 repeat-like-containing domain; WD40/YVTN repeat-like-containing domain | WD40 repeat, subgroup; WD40 repeat | Breast carcinoma amplified sequence 3
IPR010788,IPR022272	1	30452	0	1412	-2.37306e-11	1	1	Violaxanthin de-epoxidase; Calycin; Calycin-like | Lipocalin conserved site
IPR002130,IPR011990,IPR013026,IPR013105,IPR020892	1	30452	0	1412	-2.37306e-11	1	1	Peptidyl-prolyl cis-trans isomerase, cyclophilin-type; Cyclophilin-like | Tetratricopeptide-like helical | Tetratricopeptide repeat-containing | Tetratricopeptide TPR2; Tetratricopeptide repeat | Peptidyl-prolyl cis-trans isomerase, cyclophilin-type, conserved site
IPR002290,IPR002885,IPR008271,IPR020636	1	30452	0	1412	-2.37306e-11	1	1	Serine/threonine-protein kinase domain; Serine/threonine-protein kinase-like domain; Protein kinase, catalytic domain; Protein kinase-like domain | Pentatricopeptide repeat | Serine/threonine-protein kinase, active site | Calcium/calmodulin-dependent protein kinase-like
IPR005379,IPR005380	3	30450	0	1412	-2.81237e-11	1	1	Uncharacterised protein domain XH | XS domain
IPR003018,IPR003661	1	30452	0	1412	-2.37306e-11	1	1	GAF | Signal transduction histidine kinase, subgroup 1, dimerisation/phosphoacceptor domain; Signal transduction histidine kinase, homodimeric
IPR006133,IPR006134,IPR013697	2	30451	0	1412	-4.31845e-11	1	1	DNA-directed DNA polymerase, family B, exonuclease domain; Ribonuclease H-like | DNA-directed DNA polymerase, family B, multifunctional domain | DNA polymerase epsilon, catalytic subunit A, C-terminal
IPR000953,IPR002110,IPR020683	1	30452	0	1412	-2.37306e-11	1	1	Chromo domain/shadow; Chromo domain-like | Ankyrin repeat | Ankyrin repeat-containing domain
IPR001164	10	30443	0	1412	-5.59426e-11	1	1	Arf GTPase activating protein
IPR001876,IPR001965,IPR004146,IPR011424	1	30452	0	1412	-2.37306e-11	1	1	Zinc finger, RanBP2-type | Zinc finger, PHD-type | DC1 | C1-like
IPR001126,IPR001357,IPR012112,IPR017961,IPR017963	1	30452	0	1412	-2.37306e-11	1	1	DNA-repair protein, UmuC-like | BRCT | DNA repair protein, Rev1 | DNA polymerase, Y-family, little finger domain | DNA-repair protein, UmuC-like, N-terminal
IPR016653	1	30452	0	1412	-2.37306e-11	1	1	tRNA (guanine-N(1)-)-methyltransferase, metazoa; tRNA (guanine-N1-)-methyltransferase, eukaryotic; tRNA (guanine-N1-)-methyltransferase
IPR006121,IPR017969	3	30450	0	1412	-2.81237e-11	1	1	Heavy metal-associated domain, HMA | Heavy-metal-associated, conserved site
IPR006692,IPR016453,IPR016973,IPR017986,IPR019782,IPR020472	1	30452	0	1412	-2.37306e-11	1	1	Coatomer, WD associated region | Coatomer, beta' subunit | Integral membrane protein SYS1; Integral membrane protein SYS1-related | WD40-repeat-containing domain; WD40 repeat-like-containing domain; WD40/YVTN repeat-like-containing domain | WD40 repeat 2; WD40 repeat, subgroup; WD40 repeat | G-protein beta WD-40 repeat
IPR006634,IPR007592	1	30452	0	1412	-2.37306e-11	1	1	TRAM/LAG1/CLN8 homology domain | Protein of unknown function DUF573
IPR000152,IPR000742,IPR001245,IPR006210,IPR008271,IPR013091,IPR018097	2	30451	0	1412	-4.31845e-11	1	1	EGF-type aspartate/asparagine hydroxylation site | Epidermal growth factor-like, type 3 | Serine-threonine/tyrosine-protein kinase; Protein kinase, catalytic domain; Protein kinase-like domain | Epidermal growth factor-like | Serine/threonine-protein kinase, active site | EGF calcium-binding; EGF-like calcium-binding | EGF-like calcium-binding, conserved site
IPR001697,IPR011037,IPR015793,IPR015794	2	30451	0	1412	-4.31845e-11	1	1	Pyruvate kinase | Pyruvate kinase-like, insert domain | Pyruvate kinase, barrel; Pyruvate/Phosphoenolpyruvate kinase | Pyruvate kinase, alpha/beta; Pyruvate kinase, C-terminal-like
IPR001451,IPR005835,IPR011004	2	30451	0	1412	-4.31845e-11	1	1	Bacterial transferase hexapeptide repeat | Nucleotidyl transferase | Trimeric LpxA-like
IPR001810,IPR017986,IPR019781	1	30452	0	1412	-2.37306e-11	1	1	F-box domain, cyclin-like; F-box domain, Skp2-like | WD40-repeat-containing domain; WD40 repeat-like-containing domain; WD40/YVTN repeat-like-containing domain | WD40 repeat, subgroup; WD40 repeat
IPR003577,IPR003578,IPR003579,IPR005225,IPR006867,IPR006868	1	30452	0	1412	-2.37306e-11	1	1	Ras small GTPase, Ras type; Ras small GTPase; Ras GTPase; Ras | Small GTPase, Rho type; Ras GTPase; Ras | Ras small GTPase, Rab type; Small GTPase; Ras GTPase; Ras | Small GTP-binding protein domain | Domain of unknown function DUF632 | Domain of unknown function DUF630
IPR006539,IPR008250,IPR018303	4	30449	0	1412	-3.96348e-11	1	1	ATPase, P-type, phospholipid-translocating, flippase; ATPase, P-type, K/Mg/Cd/Cu/Zn/Na/Ca/Na/H-transporter | ATPase, P-type, ATPase-associated domain | ATPase, P-type phosphorylation site
IPR002022,IPR018082	15	30438	0	1412	-9.12105e-11	1	1	Pectate lyase/Amb allergen; Pectin lyase fold; Pectin lyase fold/virulence factor | AmbAllergen
IPR006519,IPR020783,IPR020784	1	30452	0	1412	-2.37306e-11	1	1	Ribosomal protein L11, bacterial-type; Ribosomal protein L11 | Ribosomal protein L11, C-terminal domain | Ribosomal protein L11, N-terminal
IPR019258	1	30452	0	1412	-2.37306e-11	1	1	Mediator complex, subunit Med4
IPR017981,IPR022340	1	30452	0	1412	-2.37306e-11	1	1	GPCR, family 2-like | G-protein-coupled receptor, GCR1 putative; GCR1-cAMP receptor
IPR001071,IPR001251,IPR008273,IPR009038	2	30451	0	1412	-4.31845e-11	1	1	Cellular retinaldehyde binding/alpha-tocopherol transport | Cellular retinaldehyde-binding/triple function, C-terminal | Cellular retinaldehyde-binding/triple function, N-terminal; Phosphatidylinositol transfer protein-like, N-terminal | GOLD
IPR002917,IPR004044,IPR005225,IPR005662,IPR009019	1	30452	0	1412	-2.37306e-11	1	1	GTP-binding domain, HSR1-related | K Homology, type 2 | Small GTP-binding protein domain | GTP-binding protein Era | K Homology, prokaryotic type; K homology domain-like, alpha/beta
IPR005269	10	30443	0	1412	-5.59426e-11	1	1	Cytokinin riboside 5'-monophosphate phosphoribohydrolase LOG
IPR011011,IPR017956,IPR018500,IPR019786,IPR019787	1	30452	0	1412	-2.37306e-11	1	1	Zinc finger, FYVE/PHD-type; Zinc finger, RING/FYVE/PHD-type | AT hook, DNA-binding motif | DDT domain, subgroup; DDT domain; DDT domain superfamily | Zinc finger, PHD-type, conserved site | Zinc finger, PHD-finger; Zinc finger, PHD-type
IPR008637	6	30447	0	1412	-6.74664e-11	1	1	HR-like lesion-inducer
IPR008630	8	30445	0	1412	-4.1228e-11	1	1	Galactosyl transferase
IPR000340,IPR016130,IPR020422	4	30449	0	1412	-3.96348e-11	1	1	Dual specificity phosphatase, catalytic domain | Protein-tyrosine phosphatase, active site | Dual specificity phosphatase, subgroup, catalytic domain; Protein-tyrosine/Dual-specificity phosphatase
IPR004152,IPR014645,IPR018205	2	30451	0	1412	-4.31845e-11	1	1	GAT | Target of Myb protein 1 | VHS subgroup; VHS; ENTH/VHS
IPR000550,IPR006390	2	30451	0	1412	-4.31845e-11	1	1	7,8-Dihydro-6-hydroxymethylpterin-pyrophosphokinase, HPPK | Dihydropteroate synthase; Pterin-binding; Dihydropteroate synthase-like
IPR005000	3	30450	0	1412	-2.81237e-11	1	1	Aldehyde-lyase domain; Pyruvate/Phosphoenolpyruvate kinase
IPR005002	1	30452	0	1412	-2.37306e-11	1	1	Eukaryotic phosphomannomutase; HAD-superfamily hydrolase, subfamily IIB
IPR003099,IPR016040	1	30452	0	1412	-2.37306e-11	1	1	Prephenate dehydrogenase | NAD(P)-binding domain
IPR008962,IPR016763	4	30449	0	1412	-3.96348e-11	1	1	PapD-like | Vesicle-associated membrane protein; Major sperm protein
IPR005493,IPR010203	3	30450	0	1412	-2.81237e-11	1	1	Ribonuclease E inhibitor RraA/Dimethylmenaquinone methyltransferase | Ribonuclease E inhibitor RraA
IPR002290,IPR020635	8	30445	0	1412	-4.1228e-11	1	1	Serine/threonine-protein kinase domain; Serine/threonine-protein kinase-like domain; Protein kinase, catalytic domain; Protein kinase-like domain | Tyrosine-protein kinase, catalytic domain; Serine-threonine/tyrosine-protein kinase; Protein kinase, catalytic domain; Protein kinase-like domain
IPR010159	2	30451	0	1412	-4.31845e-11	1	1	N-acyl-L-amino-acid amidohydrolase; Peptidase M20
IPR001878,IPR014876	1	30452	0	1412	-2.37306e-11	1	1	Zinc finger, CCHC-type | DEK, C-terminal
IPR001965,IPR003126	1	30452	0	1412	-2.37306e-11	1	1	Zinc finger, PHD-type | Zinc finger, N-recognin
IPR000953,IPR001025,IPR001525	1	30452	0	1412	-2.37306e-11	1	1	Chromo domain/shadow; Chromo domain-like | Bromo adjacent homology (BAH) domain | C-5 cytosine methyltransferase
IPR001926,IPR006653,IPR006654	3	30450	0	1412	-2.81237e-11	1	1	Pyridoxal phosphate-dependent enzyme, beta subunit | Tryptophan synthase, beta chain, conserved site | Tryptophan synthase, beta chain; Tryptophan synthase beta chain/beta chain-like
IPR001394,IPR006865,IPR006866,IPR007087	9	30444	0	1412	-7.9528e-11	1	1	Peptidase C19, ubiquitin carboxyl-terminal hydrolase 2 | Domain of unknown function DUF629 | Domain of unknown function DUF627, N-terminal | Zinc finger, C2H2-type; Zinc finger, C2H2-like
IPR022075	1	30452	0	1412	-2.37306e-11	1	1	Symplekin tight junction protein C-terminal
IPR001326,IPR014038	2	30451	0	1412	-4.31845e-11	1	1	Translation elongation factor EF1B, beta/delta chains, conserved site | Translation elongation factor EF1B, beta/delta subunit, guanine nucleotide exchange; Translation elongation factor EF1B/ribosomal protein S6
IPR002219,IPR004146,IPR011424,IPR019786	1	30452	0	1412	-2.37306e-11	1	1	Protein kinase C-like, phorbol ester/diacylglycerol binding | DC1 | C1-like | Zinc finger, PHD-type, conserved site
IPR003848	1	30452	0	1412	-2.37306e-11	1	1	Domain of unknown function DUF218; Rossmann-like alpha/beta/alpha sandwich fold
IPR016024,IPR021133	2	30451	0	1412	-4.31845e-11	1	1	Armadillo-type fold | HEAT, type 2
IPR000225,IPR002290,IPR008271,IPR011989,IPR017441	2	30451	0	1412	-4.31845e-11	1	1	Armadillo | Serine/threonine-protein kinase domain; Serine/threonine-protein kinase-like domain; Protein kinase, catalytic domain; Protein kinase-like domain | Serine/threonine-protein kinase, active site | Armadillo-like helical; Armadillo-type fold | Protein kinase, ATP binding site
IPR000340,IPR015275,IPR015880,IPR016130,IPR020422	1	30452	0	1412	-2.37306e-11	1	1	Dual specificity phosphatase, catalytic domain | Actin-fragmin kinase, catalytic; Protein kinase-like domain | Zinc finger, C2H2-like | Protein-tyrosine phosphatase, active site | Dual specificity phosphatase, subgroup, catalytic domain; Protein-tyrosine/Dual-specificity phosphatase
IPR013174	1	30452	0	1412	-2.37306e-11	1	1	Dolichol-phosphate mannosyltransferase subunit 3
IPR005485	2	30451	0	1412	-4.31845e-11	1	1	Ribosomal protein L5, eukaryotic/archaeal; Ribosomal protein L18/L5
IPR005484	7	30446	0	1412	-1.24832e-11	1	1	Ribosomal protein L18/L5
IPR004129,IPR017946	12	30441	0	1412	-2.31295e-11	1	1	Glycerophosphoryl diester phosphodiesterase | PLC-like phosphodiesterase, TIM beta/alpha-barrel domain
IPR000178,IPR000795,IPR005225,IPR009000	1	30452	0	1412	-2.37306e-11	1	1	Translation initiation factor aIF-2, bacterial-like; Translation initiation factor IF- 2 | Protein synthesis factor, GTP-binding | Small GTP-binding protein domain | Translation elongation/initiation factor/Ribosomal, beta-barrel
IPR000744,IPR011990	2	30451	0	1412	-4.31845e-11	1	1	NSF attachment protein | Tetratricopeptide-like helical
IPR001478,IPR001940,IPR009003	1	30452	0	1412	-2.37306e-11	1	1	PDZ/DHR/GLGF | Peptidase S1C, HrtA/DegP2/Q/S | Peptidase cysteine/serine, trypsin-like
IPR001412,IPR002300,IPR002301,IPR009008,IPR013155,IPR014729	1	30452	0	1412	-2.37306e-11	1	1	Aminoacyl-tRNA synthetase, class I, conserved site | Aminoacyl-tRNA synthetase, class Ia | Isoleucyl-tRNA synthetase | Valyl/Leucyl/Isoleucyl-tRNA synthetase, class Ia, editing domain | Valyl/Leucyl/Isoleucyl-tRNA synthetase, class I, anticodon-binding; Aminoacyl-tRNA synthetase, class 1a, anticodon-binding | Rossmann-like alpha/beta/alpha sandwich fold
[truncated: 3,513 more rows]
